# Supplementary material for: Differential and shared genetic effects on kidney function between diabetic and non-diabetic individuals
Source: Commun Biol. 2022 Jun 13;5:580. doi: 10.1038/s42003-022-03448-z (PMC9192715; doi:10.1038/s42003-022-03448-z)
Supplement: Supplementary file 4 — Supplementary Data 1 [file 42003_2022_3448_MOESM4_ESM.xlsx]

## Sheet: SD1 Descriptives
Supplementary Data 1. Study descriptives. a) CKDGen studies. B) UK Biobank, Million Veterans Program, Michigan Genomic Initiative and HUNT.
a)
Study	Full name of the study	Subgroup	Study Design (if not population-based, please specify selection and/or enrichment strategy)	N	N DM	N NoDM	Male %	Age mean (SD) overall	eGFR median (Q1, Q3) overall	eGFR median (Q1, Q3) DM	eGFR median (Q1, Q3) noDM	Serum creatinine assay and year of measurement, baseline	Important study references, e.g. design paper (PMID)	Genotyping Array	Calling alorithm	Phasing tool	Imputation software/server	Relatedness correction: Kinship matrix or PCs?	GWAS tool
AA-DHS	African American-Diabetes Heart Study	NA	Community-based, T2D-affected	728	728	NA	0.4087	56.5 (9.6)	90.7 (73.1, 109.3)	90.65 (73.06, 109.3)	NA	Kinetic Jaffe reaction 1997-2014	26196951 27552541	Wuttke et al. Nat Genet 2019
ADVANCE	Action in Diabetes and Vascular disease: preterAx and diamicroN mr Controlled Evaluation	5	factorial, multicentre, randomised controlled trial, with a 5- to 6-year follow-up	778	778	NA	0.704	67.4 (6.6)	72.1 (59.5, 86.3)	72.55 (60.68, 85.37)	NA	2001-2003	11848259	Wuttke et al. Nat Genet 2019
		6		2228	2228	NA	0.62	67.4 (6.6)	74.0 (62.8, 86.1)	72.55 (60.68, 85.37)	NA
		UKBB		1092	1092	NA	0.59	67.4 (6.6)	69.3 (57.4, 83.2)	72.55 (60.68, 85.37)	NA
AFTER EU	AFTER (EURAGEDIC) European Rational Approach for the Genetics of Diabetic Complications	NA	Adult onset Type 1 Diabetes	857	857	NA	0.5697	43.7 (11.1)	89.7 (67.0, 103.9)	89.71 (67.02, 103.9)	NA	Modified Jaffe	18496510 20357380	Wuttke et al. Nat Genet 2019
AGES	Age, Gene/Environment Susceptibility Study	NA	Population-based	3219	308	2911	0.42	76.4 (5.5)	67.9 (57.1, 79.4)	66.79 (53.25, 78.34)	67.99 (57.35, 79.38)	Serum creatinine was measured using Roche-Hitachi 912 instrument with Roche Creatinine Jaffé compensated method; Roche Diagnostics, Mannheim, Germany. The coefficient of variation (CV) for the creatinine assay was 2.5%. Measurments done from 2002-2006.	17351290	Wuttke et al. Nat Genet 2019
Airwave	Airwave Health Monitoring Study	NA	UK Police force	13953	541	13401	0.6274	40.9 (9)	81.1 (73.5, 89.4)	76.94 (70.46, 85.36)	81.2 (73.62, 89.5)	Measurements were done between 2004 to 2015 using Jaffe reaction.	25194498	Wuttke et al. Nat Genet 2019
Amish	Amish Studies	NA	Population based "founder" cohort	1520	NA	1503	0.5046	48.3 (16.3)	100.4 (88.9, 111.6)	NA	100.6 (89.1, 111.8)	Modified kinetic Jaffe reaction	18440328 26374108 15621217	Wuttke et al. Nat Genet 2019
ARIC	Atherosclerosis Risk in Communities study	AA	Population-based	2789	528	2251	0.37	53.9 (5.8)	115.0 (102.8, 123.9)	114.3 (94.33, 124.5)	115.1 (103.5, 123.9)	Modified kinetic Jaffé reaction, 1989	2646917	Wuttke et al. Nat Genet 2019
		EA		9038	777	8249	0.47	54.8 (5.7)	101.1 (94.2, 107.4)	100.9 (92.19, 107.7)	101.1 (94.31, 107.4)
ASPS	Austrian Stroke Prevention Study	NA	Population-based	829	NA	766	0.4331	65.8 (8)	73.6 (63.7, 88.1)	NA	73.94 (64.19, 88.25)	Modified kinetic Jaffe reaction, 1991 - 2005	10408549 7800110	Wuttke et al. Nat Genet 2019
ASPS-Fam	Autrian Stroke Prevention Family Study	NA	Family-based	327	NA	300	0.4006	64.6 (10.6)	76.6 (65.3, 86.8)	NA	77 (66.14, 86.91)	Modified kinetic Jaffe reaction, 2006 - 2012	25309438 25443291	Wuttke et al. Nat Genet 2019
BES	Beijing Eye Study	610	Population-based	255	NA	230	0.3555	63.5 (9.2)	92.9 (83.0, 102.6)	NA	94.56 (86.06, 100.1)	Jaffe, 2011	19426355	Wuttke et al. Nat Genet 2019
		omniexpress		328	NA	265	0.4116	66.7 (9.7)	94.4 (86.0, 100.0)	NA	90.4 (82.14, 99.5)
Biobank Japan	Biobank Japan	NA	Case-control study	142394	31067	111327	0.5497	62.9 (13.2)	89.7 (81.8, 98.8)	92.97 (81.44, 102.2)	92.86 (82.99, 102.6)	Assayed in each hospital	28189464 28190657	Wuttke et al. Nat Genet 2019
BioMe	BioMe™ BioBank Program	Omni AA	Population-based	2823	156	2432	0.353	47.1 (13.7)	96.6 (79.9, 114.8)	81.41 (63.28, 99.7)	98.11 (81.79, 116.6)	Jaffe, 2008	25349204	Wuttke et al. Nat Genet 2019
		Omni EA		1467	NA	1322	0.51534	63.8 (8.7)	92.5 (77.0, 106.1)	NA	76.83 (64.86, 89.14)
		Omni HIS		3514	231	2993	0.3744	48.7 (14.8)	76.32 (63.81, 89.14)	76.08 (57.94, 93.17)	94.12 (79.57, 107.3)
CHNS	China Health and Nutrition Survey	NA	Population-based	7570	782	6788	0.4702	53.3 (186.2)	79.1 (68.3, 90.5)	72.7 (61.55, 82.86)	82.02 (70.73, 95.59)	Picric acid method, 2009	24341753 29621232	Wuttke et al. Nat Genet 2019
CHRIS	The Cooperative Health Research in South Tyrol	NA	Population-based	4661	135	4526	0.4467	46.2 (16.4)	90.0 (78.7, 101.0)	80.03 (69.57, 90.03)	90.24 (79.18, 101.4)	Colorimetric method (Jaffé kinetic reaction) on Roche modular PPE modular PE and Abbott Diagnostic Architect, from 2011+	26541195 28374192	Wuttke et al. Nat Genet 2019
CHS	Cardiovascular Health Study	AA	Population-based	795	194	601	0.3911	72.9 (5.7)	72..0 (59.5, 87.2)	77.68 (59.58, 93.62)	70.48 (59.46, 82.75)	Colorimetric method on a Kodak Ektachem 700 Analyzer (Eastman Kodak, Rochester, NY), 1989-90 and 1992-93	1669507	Wuttke et al. Nat Genet 2019
		EA		3256	391	2865	0.4428	72.3 (5.4)	65.2 (55.3, 75.9)	67.18 (53.98, 79.97)	64.78 (55.45, 75.75)
Cilento	Cilento Study	NA	Population-based, Isolated Population Study	1617	142	1220	0.4428	52.6 (19.7)	92.2 (80.2, 107.1)	83.44 (69.05, 91.54)	93.43 (81.59, 107.9)	Jaffe, 2005	17476112 19550436	Wuttke et al. Nat Genet 2019
CoLaus	Cohorte Lausanne	NA	Population-based	5409	476	4933	0.4746	53.1 (10.8)	85.8 (74.9, 96.3)	83.5 (73.83, 94.28)	85.94 (74.99, 96.42)	Jaffe Kinetic compensated method	23825103	Wuttke et al. Nat Genet 2019
CROATIA-Korcula	CROATIA-Korcula	NA	Isolate population	2579	191	2326	0.3654	53.9 (15.9)	84.9 (73.0, 95.8)	79.56 (66.43, 91.68)	85.19 (73.54, 96.04)	Modified kinetic Jaffe reaction (2007)	19260141	Wuttke et al. Nat Genet 2019
CROATIA-Split	CROATIA-Split	NA	Population-based	951	NA	893	0.3945	50.3 (14.4)	86.2 (75.3, 96.3)	NA	86.66 (75.82, 96.8)	Modified kinetic Jaffe reaction (2010)	19260138	Wuttke et al. Nat Genet 2019
CROATIA-Vis	CROATIA-Vis	NA	Isolate population	934	124	810	0.4142	56.1 (15.6)	91.3 (77.7, 102.9)	83.03 (70.82, 96.53)	92.68 (79.84, 103.8)	Modified kinetic Jaffe reaction (2003/2004)	18327257	Wuttke et al. Nat Genet 2019
DC	Diabetic Cohort	1M	Population-based	763	763	NA	0.649	63.5 (10.8)	78.5 (64.6, 89.7)	78.49 (64.63, 89.7)	NA	Varies- Serum creatinine values were obtained from the medical records of the patients. The assays would be different for different hospitals or polyclinics that the participants were recruited from as they were likely to have used different laboratory service providers to run the test, 2004	21490949 28898713	Wuttke et al. Nat Genet 2019
		610		907	907	NA	0.371	64.9 (9.7)	79.1 (65.1, 91.8)	79.07 (65.1, 91.83)	NA
DECODE	deCODE genetics/Amgen	NA	Population-based	185964	10746	175218	0.46568	45.4 (18.9)	94.11 (78.56, 108.9)	84.98 (69.59, 98.63)	94.68 (79.2, 109.4)	Ensymatic and modified kinetic Jaffe reaction assay since 1997	20686651 25082825	Wuttke et al. Nat Genet 2019
DIACORE	DIAbetes COhoRtE	NA	Prospective cohort study of patients with diabetes mellitus type 2	1523	1523	NA	0.6021	65.5 (8.8)	82.4 (67.8, 92.9)	82.43 (67.83, 92.87)	NA	Serum Creatinine was measured 2010-2013 using an enzymatic assay traceable to NIST.	23409726	Wuttke et al. Nat Genet 2019
EGCUT	Estonian Genome Center, University of Tartu	370	Population-based	844	NA	797.001	0.4729	41.2 (16.5)	110.6 (98.1, 123.6)	NA	111.7 (99.02, 123.9)	Enzymatic assay, 2011	24518929	Wuttke et al. Nat Genet 2019
		Exome		488	NA	459.001	0.3362	35.7 (13.2)	112.7 (98.4, 121.9)	NA	113.5 (100.8, 122.4)
		OMNI		3755	410.001	3345.01	0.4449	51.6 (20.3)	102.2 (85.5, 117.5)	83.79 (66.43, 98.62)	104.4 (88.52, 118.9)
ESTHER	Epidemiological investigation of the chances of preventing, recognizing early and optimally treating chronic diseases in an elderly population	NA	Population-based	2450	404	2017	0.4179	61.6 (6.5)	93.0 (76.5, 103.0)	93.59 (76.68, 102.2)	92.96 (76.54, 103.2)	Kinetic Jaffe-method, 2000 - 2002	23446902 15578318	Wuttke et al. Nat Genet 2019
FamHS	Family Heart Study	NA	Family-based	3838	291	3507	0.4758	52.1 (13.7)	80.8 (70.1, 92.3)	76.16 (64.63, 90.88)	81.15 (70.69, 92.4)	Creatinine was measured by a thin film adaptation of the amidohydrolase enzymatic method using the Vitros analyzer (Johnson & Johnson Clinical Diagnostics, Inc. Rochester NY 14650).	8651220	Wuttke et al. Nat Genet 2019
FHS	The Framingham Heart Study	NA	Community- and family-based	7827	448	7369	0.4665	54 (14.9)	74.4 (47.1, 102.1)	62.64 (49.8, 83.29)	75.66 (57.66, 102.6)	Modified Jaffe method	5921755 1208363 17372189	Wuttke et al. Nat Genet 2019
FINCAVAS	The Finnish Cardiovascular Study	NA	Fincavas follow-up cohort of consecutive patients undergoing exercise stress test	908	128	774	0.6127	55.1 (13.2)	90.8 (78.4, 100.0)	87.4 (69.05, 99.08)	91.18 (79.47, 100)	Entzymatic photometric, 1992-2015	16515696	Wuttke et al. Nat Genet 2019
Finrisk	The National FINRISK Study	NA	Population based	16799	1096	15703	0.4759	49.6 (13.5)	91.6 (80.1, 102.4)	86.81 (73.28, 96.55)	91.85 (80.56, 102.7)	Enzymatic	25422363	Wuttke et al. Nat Genet 2019
GCKD	German Chronic Kidney Disease study	NA	Included are Euroepan ancestry CKD patients aged 18-74 years with an eGFR between 30–60 mL/min per 1.73 m2 or an eGFR >60 mL/ min per 1.73 m2 and a urinary albumin-to-creatinine ratio (UACR) >300 mg/g, albuminuria >300 mg/day, a urinary protein-to-creatinine ratio >500 mg/g, or proteinuria >500 mg/day	4993	1754	3239	0.6013	60.1 (12)	46.4 (37.1, 57.4)	44.15 (35.02, 54.79)	47.72 (38.32, 59.05)	Serum creatinine was measured using the Ceratinine plus enzymatic assay (Roche) on a Modular (P) analyzer in 2012	21862458 25271006	Wuttke et al. Nat Genet 2019
Generation R	Generation R Study	NA	Population-based	1390	NA	1390	0.5079	6.1 (0.4)	96.3 (90.6, 103.7)	NA	173.6 (163, 185.9)	Enzymatic method on a Cobas c 502 analyzer (Roche Diagnostics, Germany), 2012	28070760 25527369	Wuttke et al. Nat Genet 2019
GS:SFHS	Generation Scotland: Scottish Family Health Study	NA	Population-based with enrichment for families	19251	881	17996	0.4107	47.4 (15)	98.4 (88.0, 109.1)	95.71 (84.33, 105.1)	102 (92.74, 112.6)	Modified kinetic Jaffe reaction	22786799 28270201	Wuttke et al. Nat Genet 2019
GSK	GSK	cases	Case-control study for depression	875	NA	824	0.33	50.9 (13.7)	91.1 (77.6, 101.9)	NA	91.57 (77.86, 102.5)	Enzymatic assay between 2002-2006	16822851	Wuttke et al. Nat Genet 2019
		controls		854	NA	817	0.33	50.8 (13.9)	94.5 (83.2, 105.6)	NA	94.84 (83.58, 106.1)
HANDLS	Healthy Aging in Neighborhoods of Diversity across the Life Span study	NA	Population-based prospective longitudinal study	989	182	775	0.4434	48.5 (9)	102.6 (87.6, 116.4)	101 (84.86, 114.9)	102.9 (88.14, 116.6)	Modified Jaffe 2004-2009	20828101	Wuttke et al. Nat Genet 2019
HYPERGENES	Hypergenes - European Network for Genetic-Epidemiological Studies	cases	Case-control for Hypertension	1565	NA	1565	0.6762	48.2 (9.7)	94.7 (81.2, 104.3)	NA	94.67 (81.21, 104.3)	Jaffe assay 2002	22184326	Wuttke et al. Nat Genet 2019
		controls		1619	NA	1619	0.6058	59.5 (9.8)	87.7 (76.9, 97.5)	NA	87.69 (76.94, 97.47)
INGI-CARL	INGI - Carlantino	NA	Isolated population	419	NA	379	0.4145	49.6 (16.5)	92.8 (81.1, 102.5)	NA	93.38 (81.69, 102.9)	HITACHI 917 ROCHE;Unicel Dx-C 800 BECKMAN	23249956	Wuttke et al. Nat Genet 2019
INGI-FVG	INGI - Friuli Venezia Giulia	NA	Isolated population	1395	110	1285	0.4224	52.3 (16.6)	87.7 (75.0, 99.6)	81.34 (66.91, 96.22)	87.97 (75.41, 99.86)		28643794	Wuttke et al. Nat Genet 2019
INGI-VBI	INGI - Val Borbera	NA	Isolated population	1780	NA	1694	0.438	55.1 (18)	89.0 (75.7, 100.9)	NA	89.31 (76.06, 101.2)		19847309	Wuttke et al. Nat Genet 2019
Jackson Heart Study (JHS)	Jackson Heart Study	NA	Community and family-based	3005	665	2338	0.3813	55.1 (12.8)	96.5 (80.6, 110)	93.61 (74.38, 107.5)	97.03 (82.31, 110.9)	IDMS calibrated serum creatinine was used from visit 1 and visit 3. Creatinine measurements were made from 2000 on but calibration to the same standard was done in 2015 (see PMID: 25806862 for a full description).	16320381	Wuttke et al. Nat Genet 2019
JUPITER	Justification for the Use of Statins in Prevention: an Intervention Trial Evaluating Rosuvastatin (JUPITER)	NA	Multi-national, population-based randomized trial	8747	NA	8710	0.6782	66.1 (7.8)	75.6 (65.2, 85.6)	NA	75.61 (65.16, 85.63)	Modified Jaffee standardized according to NCCLS guidelines	8997196	Wuttke et al. Nat Genet 2019
KORA	Cooperative Health Research in the Augsburg Region	F3	Population-based	3048	NA	2961	0.47	47.3 (13)	104.4 (94.0, 113.8)	NA	104.6 (94.21, 114.1)	Modified kinetic Jaffe reaction, 1994	16032514	Wuttke et al. Nat Genet 2019
		F4		3771	149	3617	0.49	49.2 (13.9)	93.9 (81.9, 105.2)	86.63 (70, 95.61)	94.27 (82.38, 105.5)			Wuttke et al. Nat Genet 2019
LIFE-Adult	LIFE-Adult	NA	Population-based	4954	734	4097	0.49	62,6 (11.1)	79.3 (68.8, 90.0)	76.78 (65.53, 88.54)	79.64 (69.32, 90.25,)	Enzymatic assay (Roche Cobas), 2011-14	26197779	Wuttke et al. Nat Genet 2019
LIFE-Child	LIFE-Child	NA	Convenience sample	1842	NA	1807	0.4967	11.6 (4.3)	88.6 (80.6, 96.6)	NA	148.6 (133.9, 165.7)	Enzymatic assay (Roche Cobas), 2011-15	28144813	Wuttke et al. Nat Genet 2019
LIFE-Heart	LIFE-Heart	NA	Patients of suspected or confirmed coronary artery disease	5698	1782	3914	0.6949	62.9 (11.3)	84.1 (69.2, 95.4)	80.17 (63.69, 92.94)	85.51 (71.6, 96.71)	Enzymatic assay (Roche Cobas), 2006-14	22216169	Wuttke et al. Nat Genet 2019
Lifelines	Lifelines Cohort Study	NA	Population-based	13386	446	12940	0.4179	48.1 (11.4)	94.2 (83.1, 104.1)	89.4 (77.24, 100.4)	94.36 (83.33, 104.3)	Enzymatic, IDMS traceable, Roche (Modular); 2006-2013	18075776, 25502107, 26333164	Wuttke et al. Nat Genet 2019
Living-Biobank	Living Biobank-Chinese	Chinese	Population-based	1263	NA	1086	0.5	35.6 (10.5)	113.3 (104.8, 120.7)	NA	113.9 (105.6, 121.2)	Creatininase, Endpoint. Enzymatic, Fossati, Precipe and Berti (Advia 2400 Chemistry System), 2007-2012	29452397 25884916 28961250	Wuttke et al. Nat Genet 2019
	Living Biobank-Malay	Malay		1197	NA	915	0.5	37.4 (11.1)	108.4 (94.1, 117.3)	NA	108.8 (95.34, 117.2)	Creatininase, Endpoint (Advia 2400 Chemistry System), 2007
LLFS	Long Life Family Study	NA	Family-based	4481	316	4165	0.4513	70.3 (15.7)	66.8 (54.4, 78.3)	63.45 (48.42, 79.76)	66.93 (54.78, 78.23)	Creatinine was measured in serum, EDTA plasma by the Roche enzymatic method (Roche Diagnostics, Indianapolis, IN 46250) on a Roche Modular P Chemistry Analyzer. (Roche Diagnostics Corporation). In this enzymatic method, creatinine is converted to creatine by creatinase. Creatine is then acted upon by creatinase to form sarcosine and urea. The sarcosine is converted to hydrogen peroxide which reac…	19910380, 21258136	Wuttke et al. Nat Genet 2019
LOLIPOP	The London Life Sciences Prospective Population Study	EW610	Population-based	927	NA	848	0.7314	56 (9.8)	80.0 (70.1, 90.0)	NA	80.35 (70.21, 89.98)	Jaffe (Siemens Medical Solutions), 2003-2008	21909110, 21909115	Wuttke et al. Nat Genet 2019
		EWA	Population-based	582	NA	503	0.8694	54.4 (10.4)	89.0 (77.1, 99.0)	NA	89.59 (77.92, 99.54)		18940312	Wuttke et al. Nat Genet 2019
		EWP	Population-based with some enrichment	644	107	537	1	55.7 (9.1)	88.0 (76.0, 95.7)	88.5 (74.41, 95.57)	87.98 (77.11, 95.85)		18193046	Wuttke et al. Nat Genet 2019
		IA317	Population-based with some enrichment of metabolic syndrome	2059	431	1628	1	48.3 (10.5)	89.8 (79.8, 99.2)	87.61 (76.88, 97.82)	90 (80.65, 99.52)		18454146	Wuttke et al. Nat Genet 2019
		IA610	CHD case-control study	6535	1784	4751	0.843	55.4 (10.6)	85.5 (74.3, 96.7)	83.79 (70.97, 95.32)	86.2 (75.62, 97.35)		19820698, 19651812	Wuttke et al. Nat Genet 2019
		IAP	Population-based with some enrichment	501	126	375	1	51.1 (8.4)	96.3 (86.6, 103.1)	95.83 (87.73, 105)	96.4 (86.07, 103)		18193046	Wuttke et al. Nat Genet 2019
		OmniEE	Population-based	899	100	799	0.5362	49.7 (10)	91.2 (80.3, 102.9)	93.14 (82.09, 104.4)	91.02 (80.06, 102.9)		23222517	Wuttke et al. Nat Genet 2019
LURIC	Ludwigshafen Risk and Cardiovascular Health Study	NA	Prospective cohort study	2935	955	1980	0.7014	62.7 (10.7)	86.1 (72.9, 95.1)	82.83 (68.56, 92.31)	87.46 (74.92, 96.49)	Jaffé method (twin mode), CREA Hitachi 717, Roche Mannheim, Germany	11258203	Wuttke et al. Nat Genet 2019
MDC-CC	Malmö Diet and Cancer Study- Cardiovascular Cohort	NA	Population-based	4681	NA	4482	0.4139	57.5 (5.9)	80.5 (70.7, 90.8)	NA	80.39 (70.66, 90.48)	Jaffé method and the IDMS-traceable standard was used	11916347	Wuttke et al. Nat Genet 2019
MESA	Multi-Ethnic Study of Atherosclerosis	AFR	Population-based without CVD	1605	279	1326	0.4612	62.3 (10.1)	82.3 (70.1, 95.1)	83.18 (67.83, 99.24)	81.8 (70.51, 93.53)	Baseline is year 2000-2002, exam 2 2002-2004, exam 3 2004-2005 and exam 4 2005-2007. All assays rate relectance spectrophotometry using thin film adaptation of the creatine aminohydrolase method on the Vitros analyzer (Johnson and Johnson Clinical Diagnositcs)	12397006	Wuttke et al. Nat Genet 2019
		EAS		2520	104	669	0.4916	62.7 (10.2)	83.2 (71.3, 93.7)	85.56 (71.32, 94.55)	82.67 (71.27, 93.16)
		EUR		773	151	2369	0.4774	62.4 (10.4)	75.4 (65.6, 86.2)	78.46 (64.83, 88.96)	75.22 (65.64, 85.96)
		HIS		1447	257	1190	0.4838	61.4 (10.3)	84.2 (71.1, 94.3)	87.78 (70.27, 97.65)	83.76 (71.08, 93.74)
METSIM	Metabolic Syndrome in Men study	NA	Population-based	10081	1396	8660	1	57.7 (7.1)	93.5 (85.3, 100.0)	92.3 (82.43, 98.57)	93.71 (85.44, 100.2)	Kinetic Jaffé method, 2005-2010	28119442	Wuttke et al. Nat Genet 2019
MICROS	Microisolates in South Tyrol	NA	Population-based	1019	NA	988	0.4416	46.3 (17)	93.8 (81.2, 104.9)	NA	94.09 (81.27, 105)	Enzymatic photometric assay using an ADVIA1650 clinical chemistry analyzer (Siemens Healthcare Diagnostics GmbH, Eschborn, Germany), 2007	17550581 17934319	Wuttke et al. Nat Genet 2019
MyCode (Geisinger Research)	MyCode Community Health Initiative	NA	Population-based	42245	5754	36553	0.4152	49 (15.2)	95.1 (80.1, 107.6)	93.51 (74.12, 106.1)	95.5 (80.87, 107.7)	Enzymatic method done by Roche Cobas instruments, 1996+	26866580	Wuttke et al. Nat Genet 2019
NEO	Netherlands Epidemiology of Obesity	NA	Population-based with oversampling of individuals with overweight	5732	430	5277	0.48	56 (5.9)	87.1 (77.5, 95.5)	89.02 (79.21, 97.45)	86.76 (77.34, 95.25)	Enzymatic assay (Roche Cobas)	23576214	Wuttke et al. Nat Genet 2019
NESDA	Netherlands Study of Depression and Anxiety	NA	Population-based, predominantly cases with major depression	2533	110	2423	0.3373	41.9 (13.1)	103.7 (93.9, 114.8)	99.71 (89.81, 106.7)	104 (94.08, 114.9)	Partly Jaffe, partly enzymatic; 2004-2007	18763692	Wuttke et al. Nat Genet 2019
OGP	Ogliastra Genetic Park Study	NA	Population-based	1107	NA	938	0.3262	53.2 (17.7)	73.1 (61.5, 85.0)	NA	73.89 (62.32, 85.43)	Colorimetric method Jaffé without deproteinization (Biotecnica instruments).Creatinine forms a colored orange-red complex in an alkaline picrate solution. The difference in absorbance at fixed times during conversion is proportional to the concentration of creatinine in the sample. 2005-2008	20823129	Wuttke et al. Nat Genet 2019
ORCADES	Orkney Complex Disease Study	NA	Isolated population	2007	NA	1915	0.3962	53.2 (15.3)	79.5 (67.0, 92.7)	NA	80.13 (67.34, 93.26)	Modified kinetic Jaffe reaction	18760389	Wuttke et al. Nat Genet 2019
PIVUS	Prospective Investigation of Vasculature in Uppsala Seniors	NA	Population-based	945	109	836	0.4995	70.2 (0.2)	81.7 (67.4, 90.6)	80.41 (67.69, 90.33)	81.83 (67.39, 90.62)	Kinetic jaffe method	16141402	Wuttke et al. Nat Genet 2019
POPGEN	POPGEN control sample	NA	Population-based	1131	NA	1083	0.5313	54.7 (14.2)	91.0 (80.0, 100.9)	NA	91.41 (80.51, 101.4)	Serum creatinine was measured 2005-2008 using an enzymatic assay	16490960	Wuttke et al. Nat Genet 2019
PREVEND	Prevention of Renal and Vascular End-stage Disease study	NA	Population-based	3629	141	3442	0.5152	49.6 (12.5)	84.3 (73.7, 94.4)	81.92 (70.46, 92.45)	84.36 (73.94, 94.53)	An isotope dilution mass spectrometry (IDMS) traceable enzymatic method on a Roche Modular analyzer using reagents and calibra- tors from Roche (Roche Diagnostics, Mannheim, Germany) ‘97-’98	12356629	Wuttke et al. Nat Genet 2019
QIMR adolescent	Brisbane Longitudinal Twin Study	NA	Population-based	2009	NA	2009	0.4919	15.4 (1.6)	81.3 (74.9, 88.7)	NA	131.8 (121.8, 138.4)	Jaffe reaction, Roche 917 or Modular analyser	22563384	Wuttke et al. Nat Genet 2019
RS	Rotterdam Study	I	Population-based	3517	482	3031	0.4018	73.2 (7.6)	74.5 (64.3, 84.2)	75.3 (61.98, 85.46)	74.36 (64.91, 84.1)	Enzymatic assay, 1999	29064009	Wuttke et al. Nat Genet 2019
		II		2118	271	1847	0.4568	64.8 (8)	81.7 (71.5, 91.1)	81.43 (69.78, 92.83)	81.71 (71.75, 90.95)	Enzymatic assay, 2000
		III		2936	270	2666	0.4359	57.2 (6.9)	86.5 (76.9, 95.5)	89.48 (78.08, 96.59)	86.26 (76.73, 95.4)	Enzymatic assay, 2006
SCES	Singapore Chinese Eye Study	610	Population-based	1887	309	1578	0.5125	58.5 (9.5)	95.7 (84.2, 103.7)	92.15 (74.82, 100.6)	96.57 (85.93, 104.4)	Jaffe, 2007	19995197 24244560	Wuttke et al. Nat Genet 2019
		omniexpress		615	105	510	0.5122	60.3 (9.6)	95.9 (83.8, 104.1)	92.91 (77.99, 101.2)	96.54 (84.66, 104.7)	Jaffe, 2007
SCHS - CHD cases and controls	Singapore Chinese Health Study - Coronary Heart Disease case-control	cases	Case-control for coronary heart diseas.	709	112	597	0.6467	66.6 (7.8)	90.3 (78.1, 98.6)	91.33 (78.05, 99.4)	89.8 (78.12, 98.43)	Creatininase (Siemens Advia 2400), 1997-2005	26584805 26390057 25629512	Wuttke et al. Nat Genet 2019
		controls		1223	NA	1145	0.6355	66.3 (7.8)	92.2 (84.7, 98.6)	NA	91.97 (84.35, 98.52)
SHIP	Study of Health in Pomerania	NA	Population-based	3203	293	2910	0.4812	54.5 (15.3)	90.4 (75.9, 103.8)	75.99 (62.74, 90.84)	91.61 (77.64, 104.6)	Jaffe, 2002	20167617	Wuttke et al. Nat Genet 2019
SHIP-Trend	Study of Health in Pomerania - Trend	NA	Population-based	986	NA	986	0.4381	50.1 (13.7)	96.9 (86.0, 106.9)	NA	96.93 (85.96, 106.9)	Jaffe, 2008	20167617	Wuttke et al. Nat Genet 2019
SiMES	Singapore Malay Eye Study	NA	Population-based	2542	804	1738	0.4945	59.6 (11)	79.3 (64.7, 92.4)	73.8 (55.37, 90.8)	80.92 (68.11, 92.73)	Jaffe, 2004-2007	17365815 21490949	Wuttke et al. Nat Genet 2019
SINDI	Singapore Indian Eye Study	NA	Population-based	2537	995	1542	0.5114	58 (10)	93.9 (80.5, 103.0)	90.77 (75.75, 101.7)	95.62 (83.46, 104)	Jaffe, 2007-2009	19995197 24244560	Wuttke et al. Nat Genet 2019
SKIPOGH	Swiss Kidney project for genes in hypertension	NA	Population-based	951	NA	930	0.4778	47.1 (17.4)	97.0 (84.7, 108.4)	NA	97.11 (85.23, 108.6)	Jaffe Kinetic compensated method	25270071	Wuttke et al. Nat Genet 2019
SOLID-TIMI 52	SOLID-TIMI 52	EA	Clinical trial	8435	2264	6171	0.7457	64.5 (9.3)	78.9 (65.1, 91.0)	81.03 (64.14, 95.11)	78.15 (65.26, 89.81)	Jaffe, 2010	21982651	Wuttke et al. Nat Genet 2019
		EAS		292	NA	201	0.8322	64.7 (9)	84.3 (70.1, 92.1)	NA	83.29 (69.89, 90.61)
Sorbs	Sorbs cohort	NA	Convenience sample	954	107	841	0.4107	48.2 (16.5)	101.2 (91.4, 111.7)	93.06 (79.71, 100)	102.2 (92.49, 112.8)	Enzymatic assay (Roche Cobas), 2005-07	19729412 21798003	Wuttke et al. Nat Genet 2019
SP2	Singapore Prospective Study Program (SP2)	1M	Population-based	942	NA	928	0.638	46.9 (10.3)	88.3 (76.7, 101.2)	NA	88.52 (76.81, 101.3)	Isotope dilution liquid chromatography/mass spectrometry (ID-LC/MS),2004	21490949 29452397	Wuttke et al. Nat Genet 2019
		550		333	NA	306	0.7612	49.7 (12.8)	89.9 (77.5, 100.9)	NA	90.31 (78.56, 100.9)
		610		1144	NA	1052	0.2339	48.7 (11.4)	91.9 (79.4, 102.9)	NA	92.43 (80.2, 103.3)
STABILITY	STabilization of Atherosclerotic plaque By Initiation of darapLadIb TherapY	EA	Clinical trial	8932	3331	5601	0.8208	64.7 (9.1)	73.4 (61.2, 85.6)	73.01 (59.43, 85.66)	73.7 (62.13, 85.51)	Jaffe, 2009	24678955 20934559	Wuttke et al. Nat Genet 2019
		EAS		589	258	331	0.781	64 (9.1)	83.1 (68.1, 92.8)	82.2 (64.18, 94.15)	83.64 (69.3, 91.94)
TRAILS	Tracking Adolescents’ Individual Lives Survey	NA	Population-based adolescents	1072	NA	1072	0.4756	16.2 (0.7)	86.2 (80.4, 92.7)	NA	132.5 (128.2, 137.8)	Photometric determination with Jaffé method without deproteinisation (Ecoline® MEGA, DiaSys Diagnostic Systems GmbH. Merck); 2006	25431468 25066533	Wuttke et al. Nat Genet 2019
TwinGene	TwinGene	NA	A study within the population-based Swedish Twin Registry	5680	615	5058	0.5058	64.9 (8.3)	82.0 (79.8, 91.2)	83.64 (70.47, 92.13)	81.89 (70.88, 91.06)	Enzymatic method according to IDMS standard on Abbot Archtect 2012	25589536	Wuttke et al. Nat Genet 2019
ULSAM	Uppsala Longitudinal Study of Adult Men	NA	Population-based	1083	116	967	1	71 (0.6)	57.7 (51.7, 63.9)	59.79 (52.66, 66.07)	57.42 (51.69, 63.75)	Kinetic jaffe method	21335440	Wuttke et al. Nat Genet 2019
Vanderbilt	Vanderbilt BioVU	660	Population-based with enrichment for a variety of disease studies	1975	NA	1893	0.4546	54 (15.8)	86.5 (71.1, 100.4)	NA	87.01 (72.05, 100.8)	Extracted from clinical records	18500243	Wuttke et al. Nat Genet 2019
		AA1M		1108	NA	1024	0.3437	47.6 (16.2)	100.3 (79.6, 119.3)	NA	100.6 (80.74, 119.4)
		Omni1		2545	115	2430	0.5313	54 (15.8)	88.2 (70.1, 102.8)	93.42 (70.3, 116.2)	100.6 (80.74, 119.4)
		Omni5		864	105	759	0.5513	52.9 (17.2)	88.2 (69.4, 103.6)	82.66 (61.38, 94.39)	89.28 (70.7, 105.5)
VIKING	Viking Health Study	NA	Isolated population	2090	NA	2043	0.4	49.9 (15.2)	97.0 (85.8, 108.2)	NA	97.26 (85.87, 108.4)	Modified kinetic Jaffe reaction	31358886	Wuttke et al. Nat Genet 2019
WGHS	Women's Genome Health Study	NA	Population-based cohort	23186	582	22604	0	54.7 (7.1)	98.3 (88.1, 104.7)	97.21 (86.86, 103.8)	98.31 (88.07, 104.7)	Creatinine was mea-sured by a rate-blanked method based on the Jaffe re-action using Roche Diagnostics reagents with repro-ducibility of 3.67% and 1.60% at concentrations of 1.17and 6.40 mg/dL, respectively. 2004.	18070814	Wuttke et al. Nat Genet 2019
YFS	The Young Finns Study	NA	Population-based	2102	NA	2089	0.4597	31.6 (5)	109.7 (100.2, 116.4)	NA	109.7 (100.2, 116.4)	Serum creatinine was determined spectrophotometrically by the Jaffé method (picric acid; Olympus Diagnostica GmbH) from frozen plasma samples. Year 2001.	18263651 23069987	Wuttke et al. Nat Genet 2019
b)
Study	Full name of the study	Ancestry	Study Design (if not population-based, please specify selection and/or enrichment strategy)	N	N DM	N NoDM	Male %	Age mean (SD)	eGFR mean (SD)	eGFR mean (SD) DM	eGFR mean (SD) NoDM	Serum creatinine assay and year of measurement, baseline	Important study references, e.g. design paper (PMID)	Genotyping Array	Calling alorithm	Phasing tool	Imputation software/server	Relatedness correction: Kinship matrix or PCs?	GWAS tool
MVP	Million Veteran Program	EA	Hospital based (outpatient clinics)	180396	57430	122966	0.93	66.0 (12.0)	76.0 (19.0)	71.5 (20.1)	78.0 (18.1)	99% IDMS calibrated, 2011	26441289	MVP 1.0 array (Customized Applied Biosystems Axiom Biobank Genotyping Array)	AxiomGT1 genotyping algorithm	Affymetrix imputation aware marker choice algorithms	IMPUTE2	Kinship Matrix	Plink 2a_dev_20190429 (Plink 2A)
MGI	Michigan Genomic Initiative	EA	Hospital based (recruited prior to surgery)	44027	7469	36558	0.47	51.0 (16.0)	89.5 (22.6)	83.0 (25.6)	90.8 (21.7)	Variable year of measurement, extracted from EHR data 2001-2020. Jaffe reaction	https://precisionhealth.umich.edu/our-research/michigangenomics/	Illumina Infinium CoreExome-24 with custom content	Illumina Genome Studio	EAGLE v 2.4.1	TOPMed Imputation Server	Both (275,113 variants in GRM + 10 PCs)	BOLT-LMM
HUNT	Trøndelag Health Study	EA	Population-based	69389	3799	65590	0.47	47.9	100.3 (19.4)	88.3 (13.6)	101.0 (11.6)	Jaffe method, 1995-1997	22879362	HumanCoreExome12 v1.0, HumanCoreExome12 v1.1 and UM HUNT Biobank v1.0	Illumina Genome Studio	Eagle2 v2.3	Minimac3 v2.0.1	Kinship matrix	BOLTLMM version 2.3.4
UKB	UK Biobank	EA	Population-based	436581	19617	416964	0.46	54.8 (8.0)	90.5 (13.3)	88.8 (16.6)	90.6 (13.1)	http://biobank.ctsu.ox.ac.uk/crystal/field.cgi?id=30700	30305743	Bycroft et al. Nature. 2018					fastGWA (GCTA v1.93.1f)
