# Supplementary material for: Differential and shared genetic effects on kidney function between diabetic and non-diabetic individuals
Source: Commun Biol. 2022 Jun 13;5:580. doi: 10.1038/s42003-022-03448-z (PMC9192715; doi:10.1038/s42003-022-03448-z)
Supplement: Supplementary file 5 — Supplementary Data 2 [file 42003_2022_3448_MOESM5_ESM.xlsx]

## Sheet: SD2 Difference
SD2. Lead variants of seven difference loci identified by difference test approach or overall+difference approach. a) Shown are variants identified for differnce by two designs and two approaches using stage 1 (CKDGen and UKB, nDM=109,993, nnoDM=1,070,999), stage 2 (MVP, MGI and HUNT, nDM= 68,698; nnoDM = 225,114), and combined data (nDM=178,691, nnoDM=1,296,113). b) Correlation r2 between UMOD P…
a)
												Discovery (UKB + CKDGen)												CKDGen				Replication (MVP + MGI + HUNT)													Combined (Discovery + Replication)
								Stage identified				DM					NoDM							DM		NoDM		DM					NoDM								DM					NoDM
locus name	locusid	rsid	Chr	Pos (b37)	Nearest Gene	Gene Distance	Novel Locus	Difference approach	Overall+difference approach	ea	oa	eaf	beta	se	p	n	eaf	beta	se	p	n	pdiff	pjoint	I2	pHet	I2	pHet	eaf	beta	se	p	n	eaf	beta	se	p	n	pdiff	pdiff1sided	pjoint	eaf	beta	se	p	n	eaf	beta	se	p
Locus lead variants (as shown in Table 1; identified by discovery+replication or by combined stage design):
[UMOD-PDILT]	d1	rs77924615	16	20392332	PDILT	0	no	disc	disc/comb	G	A	0.7929	-0.0194	0.001216	2.348e-53	102043	0.8006	-0.0108	0.0003287	5.866e-188	1000150	1.23225e-12	2.02146e-290	20.1	0.08186	48	4.703e-08	0.8209	-0.0354	0.0021	2.184e-62	68698	0.8162	-0.0152	0.000808	2.561e-80	225114	1.74078e-20	8.70388e-21	2.81302e-139	0.7999	-0.0234	0.001117	1.867e-106	170741	0.8028	-0.0114	0.000322	9.087e-268
[TPPP]	d2	rs434215	5	699046	TPPP	-5536	no	comb	disc/comb	A	G	0.2827	-0.0108	0.001723	9.778e-10	58168	0.2807	-0.0036	0.0004383	1.169e-20	819085	2.62635e-05	6.59328e-24	15.5	0.1964	21.8	0.0416	0.3297	-0.0133	0.002	7.329e-11	61229	0.3306	-0.0058	0.000808	3.153e-13	188556	0.000321319	0.000160659	1.61548e-21	0.3027	-0.0119	0.00132	3.523e-19	119397	0.292	-0.0041	0.0004293	3.567e-23
[MED1-NEUROD2]	d3	rs55722796	17	37612086	MED1	4559	no	-	disc/comb	T	C	0.7621	-0.0013	0.001115	0.2816	108305	0.7524	-0.006	0.0003287	5.285e-81	1037440	2.45399e-05	2.24736e-73	21.2	0.06172	17.4	0.06855	0.7048	-0.0008	0.0019	0.6896	68698	0.7118	-0.0065	0.000707	1.474e-20	225114	0.00369516	0.00184758	4.04593e-19	0.7474	-0.0012	0.001015	0.2301	177003	0.7452	-0.0061	0.000322	9.134e-81
[CSRNP1]	d4	rs1828678	3	39195517	CSRNP1	-415	no	comb	-	G	C	0.3205	-0.0046	0.001115	2.232e-05	97597	0.3227	0.0004	0.0003287	0.1959	862397	7.17979e-06	9.60573e-05	23.1	0.04528	10.6	0.1917	0.3399	-0.0046	0.0018	0.008673	68698	0.3291	0.0003	0.000707	0.6407	225114	0.0088	0.0044	0.0348933	0.3259	-0.0046	0.0009139	1.76e-06	166295	0.3238	0.0004	0.000322	0.2322
[DCDC5]	d5	rs963837	11	30749090	DCDC5	136059	no	comb	-	T	C	0.5918	-0.0092	0.001013	3.254e-18	102024	0.5614	-0.0054	0.0003287	5.013e-76	998073	0.000186293	3.04309e-77	11.7	0.2157	9.8	0.2134	0.6051	-0.0153	0.0017	2.02e-19	68698	0.5804	-0.0059	0.000606	4.956e-21	225114	7.78666e-08	3.89333e-08	6.72766e-39	0.5953	-0.0108	0.0009139	2.429e-34	170722	0.5657	-0.0055	0.000322	1.024e-70
[NRIP1]	d6	rs1882963	21	16560118	NRIP1	-122992	no	comb	-	C	G	0.2094	-0.008	0.00152	3.25e-07	101685	0.2187	-0.0021	0.0003287	2.346e-09	998858	8.94479e-05	1.32306e-15	0	0.7314	0	0.6686	0.1944	-0.0108	0.002	1.006e-07	68698	0.2169	-0.0039	0.000707	1.952e-07	225114	0.000795848	0.000397924	1.14914e-13	0.2039	-0.009	0.001219	2.068e-13	170383	0.2184	-0.0024	0.000322	3.901e-14
[SLC22A2]	d7	rs2619264	6	160635258	SLC22A2	-2535	no	-	comb	G	A	0.207	-0.0046	0.001216	0.0002098	108085	0.2225	-0.0016	0.0003287	9.819e-07	1036420	0.0132366	5.59045e-09	26	0.02602	21.3	0.03228	0.2779	-0.009	0.002	8.641e-06	68698	0.2483	-0.0022	0.000707	0.003606	225114	0.000947656	0.000473828	3.16336e-07	0.2261	-0.0058	0.001015	4.125e-08	176783	0.2271	-0.0017	0.000322	9.569e-08
Other variants identified at d1-d7 regions and one variant from stage 1 that did not replicate:
[UMOD-PDILT]	d1	rs9928003	16	20358248	UMOD	0	no	comb	-	A	C	0.816	-0.0194	0.001621	4.724e-32	76427	0.8187	-0.01	0.0003287	6.136e-158	925045	4.70156e-09	8.25655e-233	0	0.6536	49.7	1.383e-08	0.8416	-0.0365	0.0021	4.162e-65	68698	0.8348	-0.0136	0.000808	5.628e-63	225114	7.20105e-26	3.60052e-26	7.60921e-128	0.8256	-0.0258	0.00132	3.737e-87	145125	0.821	-0.0105	0.000322	5.546e-227
[UMOD-PDILT]	d1	rs34882080	16	20361441	UMOD	0	no	-	disc/comb	A	G	0.8139	-0.0192	0.001621	1.656e-31	76453	0.8168	-0.01	0.0003287	1.22e-157	925164	9.87982e-09	3.58737e-232	0	0.5393	48.4	5.059e-08	0.838	-0.0362	0.0021	2.997e-65	68698	0.8325	-0.0136	0.000808	1.997e-63	225114	3.07761e-25	1.53881e-25	9.02108e-127	0.8229	-0.0255	0.00132	1.364e-85	145151	0.819	-0.0105	0.000322	5.546e-227
[UMOD-PDILT]	d1	rs112709995	16	20390734	PDILT	0	no	-	comb	T	C	0.0919	-0.0095	0.001824	3.662e-07	108007	0.1016	-0.0053	0.0004383	3.408e-31	1037550	0.0203647	2.2808e-38	0	0.8767	22.5	0.0239	0.1112	-0.0178	0.0027	4.262e-11	68698	0.099	-0.0088	0.001111	1.455e-16	225114	0.00141835	0.000709176	8.68355e-24	0.0979	-0.0121	0.001523	3.158e-15	176705	0.1012	-0.0058	0.0004293	1.025e-39
[MED1-NEUROD2]	d3	rs11078917	17	37746359	NEUROD2	13661	no	comb	-	C	A	0.6632	0.0005	0.001115	0.6748	91190	0.7036	-0.0051	0.0003287	1.362e-60	938979	4.98518e-07	4.7994e-53	0	0.5223	39.6	0.0003359	0.6383	0.0002	0.0018	0.893	68698	0.6705	-0.0056	0.000707	6.591e-16	225114	0.00192932	0.000964659	2.36445e-14	0.6563	0.0004	0.0009139	0.665	159888	0.6977	-0.0052	0.000322	3.672e-59
[DCDC5]	d5	rs3925584	11	30760335	DCDC5	-124814	no	-	comb	T	C	0.6019	-0.0084	0.001013	3.182e-17	108078	0.5628	-0.0053	0.0003287	1.942e-73	1032150	0.00229961	4.10463e-72	16.9	0.1174	16.7	0.07967	0.6032	-0.0144	0.0016	1.267e-18	68698	0.5801	-0.0059	0.000606	8.058e-22	225114	2.86813e-07	1.43406e-07	6.72766e-39	0.6023	-0.0101	0.0009139	2.564e-31	176776	0.5667	-0.0054	0.000322	8.446e-69
n.r.	n.r.	rs12233328	21	44063008	PDE9A	10853	yes	disc	-	T	G	0.5232	-0.0054	0.001013	3.757e-07	101824	0.5579	0.0004	0.0003287	0.2222	995799	1.17228e-08	3.22028e-07	0	0.8514	0	0.6628	0.5779	-0.0007	0.0017	0.6684	68698	0.5843	0.0002	0.000606	0.7885	225114	0.607014	0.303507	0.870023	0.5375	-0.0042	0.0009139	2.391e-06	170522	0.5639	0.0004	0.000322	0.2529
b)	UMOD-PDILT	rs9928003	rs34882080	rs112709995	rs77924615
	rs9928003	1	0.99	0.01	0.36
	rs34882080	0.99	1	0.01	0.36
	rs112709995	0.01	0.01	1	0.03
	rs77924615	0.36	0.36	0.03	1
[truncated: 3 more columns]
