# Supplementary material for: Differential and shared genetic effects on kidney function between diabetic and non-diabetic individuals
Source: Commun Biol. 2022 Jun 13;5:580. doi: 10.1038/s42003-022-03448-z (PMC9192715; doi:10.1038/s42003-022-03448-z)
Supplement: Supplementary file 6 — Supplementary Data 3 [file 42003_2022_3448_MOESM6_ESM.xlsx]

## Sheet: SD3 610 variants
SD3. 610 variants with significant eGFR association overall. The table lists 610 genome-wide significant eGFR associated variants from stage 1 (among the 634 variants published by Stanzick et al Nat Comm 2021) that are analyzable in the DM/noDM-stratified analyses. The UMOD/PDILT lead variant rs77924615 was removed from the list of candidates because it showed a genome-wide significant difference…
rsid	Chr	Pos (b37)	Nearest gene	Gene Distance	Stanzick et al. locus id
9:140085182_A_G	9	140085182	SSNA1	360	k194.1
9:140149113_G_A	9	140149113	NELFB	-645	k194.2
rs1000423	17	59475642	TBX2	-1614	k7.3
rs10077761	5	39436079	DAB2	10744	k8.2
rs10093614	8	102665872	GRHL2	0	n94.1
rs10111039	8	86396656	CA2	2935	n156.1
rs10142359	14	73884540	NUMB	0	n10.1
rs10151563	14	31721103	HEATR5A	-39890	n43.1
rs10163551	18	42777064	SLC14A2	-15882	n34.1
rs10224002	7	151415041	PRKAG2	0	k4.1
rs10252184	7	156090770	LOC285889	-139712	k76.6
rs10283362	8	134332960	NDRG1	23413	n100.1
rs1028883	13	74108587	LINC00392	-29793	n26.1
rs1031459	17	38072245	GSDMB	0	k19.5
rs1042752	11	111223111	POU2AF1	0	n51.1
rs10430743	10	126456997	METTL10	0	k79.1
rs10432479	2	152365775	NEB	0	k156.1
rs10447437	6	126258892	NCOA7	5716	n117.1
rs10456652	6	51735786	PKHD1	0	k128.4
rs1047891	2	211540507	CPS1	0	k6.1
rs10492436	13	42768238	DGKH	0	n9.1
rs10493872	1	94890418	ABCD3	0	n146.1
rs1050816	2	220358198	SPEG	0	k52.1
rs1056819	11	2949861	PHLDA2	0	k50.2
rs10762556	10	75469091	BMS1P4	0	k205.2
rs10779552	1	211429355	RCOR3	-3352	n158.1
rs10816810	9	112203397	PTPN3	0	n128.1
rs10821944	10	63785089	ARID5B	0	k175.1
rs10846156	12	15321921	RERG	0	k54.1
rs10851885	15	76304503	NRG4	0	k20.1
rs10862375	12	82254809	LOC101928449	-92688	n64.1
rs10865282	2	54572592	C2orf73	0	k104.2
rs1087289	6	24237130	DCDC2	0	k185.1
rs10882015	10	93761424	BTAF1	0	k58.2
rs10911877	1	186506612	MIR548F1	59957	k163.1
rs10933138	2	227201709	LOC646736	156931	k187.2
rs10993907	9	136928644	BRD3	0	n98.1
rs10994860	10	52645424	A1CF	0	k40.1
rs11062102	12	348785	SLC6A13	0	k27.1
rs11063193	12	4591100	C12orf4	-5800	k211.1
rs11071738	15	63580155	APH1B	0	k85.1
rs11079418	17	59239754	BCAS3	0	k7.2
rs11080660	18	13484179	LDLRAD4	0	n189.1
rs11109717	12	78811781	NAV3	204989	n178.1
rs11121627	1	10856692	CASZ1	0	k216.2
rs11123169	2	113967075	PSD4	6398	k94.1
rs111374932	17	19431959	SLC47A1	-5207	k23.2
rs111541038	2	103156268	SLC9A4	5837	n28.1
rs111562963	5	34732568	RAI14	0	k92.2
rs111598706	14	68074745	PIGH	7728	n134.1
rs11160691	14	102997017	MIR4309	-8963	n71.1
rs11166440	1	100808363	CDC14A	-9659	k102.1
rs11170630	12	54040410	ATP5G2	-18533	n47.1
rs11217089	11	118789878	BCL9L	8265	k210.2
rs112238647	15	79051705	ADAMTS7	0	n81.1
rs11246606	11	51515460	OR4C46	0	n59.1
rs112709995	16	20390734	PDILT	0	k2.3
rs112880707	22	40884662	MKL1	0	k33.1
rs113441031	16	69763280	NQO1	2709	k105.1
rs113510099	2	188065169	CALCRL	-141520	k164.1
rs113638576	5	176756088	LMAN2	-2474	k5.3
rs114118094	5	53285762	ARL15	0	k28.2
rs114165349	1	27021913	ARID1A	-608	n46.1
rs114353587	2	120824615	EPB41L5	0	k66.2
rs1145084	15	45675440	GATM	4460	k1.1
rs11545169	3	184020542	PSMD2	0	n140.1
rs11548324	1	27732910	WASF2	0	n46.2
rs11556924	7	129663496	ZC3HC1	0	k149.2
rs11557049	8	66692011	PDE7A	0	n30.1
rs11564722	11	2178330	INS-IGF2	0	k45.1
rs115740542	6	26123502	HIST1H2BC	-192	k73.7
rs115778011	1	56925754	PPAP2B	-34664	k108.2
rs115926813	5	131790662	C5orf56	0	k139.3
rs11613538	12	115759264	MED13L	-637116	n129.1
rs11616030	12	12210001	BCL2L14	-13876	k132.1
rs11625405	14	96664898	BDKRB2	-6236	n91.1
rs116402366	5	176790807	RGS14	0	k5.2
rs116434743	22	41783206	TEF	0	k62.3
rs11644836	16	79712655	LOC102467146	-42553	k181.2
rs11645288	16	51172677	SALL1	0	k46.2
rs11646443	16	84270476	KCNG4	0	n162.1
rs11657044	17	59450105	BCAS3	0	k7.1
rs116646608	12	3350791	TSPAN9	0	k43.2
rs1168410	5	68701181	RAD17	0	k35.4
rs11694902	2	121988884	TFCP2L1	0	k70.1
rs11697103	20	14688818	MACROD2	0	k222.1
rs11702255	21	46922102	COL18A1	0	n138.1
rs11706370	3	49441091	RHOA	0	k110.1
rs11714876	3	53101640	RFT1	-20860	k110.3
rs11725397	4	49019699	CWH43	0	n114.1
rs117332547	15	45695763	SPATA5L1	0	k1.3
rs11746506	5	44812566	MRPS30	0	k192.1
rs11747993	5	1194030	SLC6A19	-7679	k88.3
rs11755671	6	34535986	SPDEF	11876	k73.10
rs11759908	6	41702979	TFEB	0	k74.1
rs11786896	8	145018354	PLEC	0	n1.1
rs11791149	9	133504909	FUBP3	0	n120.1
rs1183394	1	54222571	NDC1	-8562	n137.1
rs1184743	12	67726936	CAND1	18548	n122.1
rs11850952	14	101056280	BEGAIN	20149	k157.2
rs11856921	15	39278107	C15orf54	-264777	k77.1
rs11923081	3	132439403	NPHP3,NPHP3-ACAD11	0	n80.2
rs12024377	1	205537858	MFSD4	-253	n63.1
rs12145677	1	110023610	SYPL2	0	k80.1
rs12148280	15	57775826	CGNL1	0	k203.1
rs12190287	6	134214525	TCF21	0	k96.2
rs12212034	6	51492862	PKHD1	0	k128.1
rs12402264	1	28539639	DNAJC8	0	n73.1
rs12403095	1	245471232	KIF26B	0	n165.2
rs1242486	17	17349149	SMCR9	22421	k168.2
rs12426678	12	3327324	TSPAN9	0	k43.5
rs12432201	14	100771483	SLC25A29	0	k157.1
rs12439429	15	49734634	FAM227B,FGF7	0	n127.1
rs12449763	17	79527953	NPLOC4	0	n70.1
rs12472159	2	177691543	LOC102724224	170857	k37.5
rs12488207	3	151991598	MBNL1	0	n172.1
rs12523781	6	161097278	LPA	9871	k11.5
rs12544197	8	110107825	TRHR	0	n99.1
rs12549686	8	8548948	CLDN23	-10717	k71.2
rs12575164	11	128349430	ETS1	0	n88.1
rs1258179	10	50957514	OGDHL	0	k144.1
rs12588550	14	93407486	ITPK1	0	k141.2
rs12597487	16	53191470	CHD9	0	k83.1
rs12601991	17	36101633	HNF1B	0	n157.1
rs1260326	2	27730940	GCKR	0	k13.1
rs12669623	7	56139179	SUMF2	0	n53.1
rs12671694	7	155665959	SHH	60992	k76.2
rs12680655	8	135637337	ZFAT	0	n179.1
rs12727107	1	199185297	LINC01222	197204	n171.1
rs12736457	1	113258293	PPM1J	343	k32.1
rs1275609	12	76271183	PHLDA1	-148043	k158.1
rs12781024	10	35149075	PARD3-AS1	43725	k189.1
rs12899201	15	79033534	LOC646938	-10844	n81.2
rs12905847	15	76240707	NRG4	0	k20.4
rs12923644	16	71726975	PHLPP2	0	k170.1
rs12938914	17	17642088	RAI1	0	k168.1
rs12943365	17	29680526	NF1	0	n198.1
rs1294866	7	45256687	RAMP3	32837	n196.1
rs12950549	17	40496594	STAT3	0	n116.1
rs12951993	17	54760614	NOG	87663	k136.1
rs12978100	19	39241924	CAPN12	6810	n44.1
rs13009393	2	60633364	MIR4432	18784	n164.1
rs13029395	2	227344207	MIR5702	-179218	k187.1
rs13032786	2	148803672	MBD5	0	k60.1
rs13059257	3	195634993	TNK2	0	n87.1
rs13064938	3	38440237	XYLB	0	k47.1
rs13065446	3	141737842	TFDP2	0	k21.1
rs13071701	3	69902514	MITF	0	n112.1
rs13137866	4	129124479	LARP1B	0	n37.3
rs13140982	4	90278279	GPRIN3	49118	n136.1
rs13157326	5	34504277	RAI14	-152155	k92.1
rs13179493	5	39426307	DAB2	972	k8.4
rs13192947	6	6909188	RREB1	-198641	k84.2
rs13227214	7	128740355	LOC407835	-25969	k69.1
rs13230509	7	1286192	UNCX	9579	k10.1
rs13245051	7	113362799	PPP1R3A	-154082	n33.1
rs132639	22	36543898	APOL3	0	k172.1
rs13287724	9	33169034	B4GALT1-AS1	0	k150.2
rs133298	22	42386949	SEPT3	0	k62.2
rs1356291	3	185824644	ETV5	0	k53.2
rs1383180	4	5785442	EVC	0	n141.1
rs139916	22	40721062	TNRC6B	0	k33.2
rs141130394	6	34184374	HMGA1	-20202	k73.3
rs1413700	6	7216484	RREB1	0	k84.3
rs145727191	15	76301905	NRG4	0	k20.5
rs1458038	4	81164723	FGF5	-23018	k41.1
rs148635648	7	50751250	GRB10	0	n2.1
rs1501709	5	39603834	LOC101926940	79024	k8.3
rs151245	18	24449049	AQP4-AS1	0	k119.1
rs1519844	8	129918389	LINC00977	-310323	n58.1
rs1545837	8	22477807	CCAR2	0	n18.1
rs1548945	2	217665788	TNP1	-58393	k29.1
rs1573815	3	52870132	TMEM110-MUSTN1	0	k110.2
rs1584028	3	105490923	CBLB	0	k183.1
rs1584328	3	125858481	ALDH1L1	0	k151.2
rs1595810	2	12115479	LOC100506457	-31762	n72.1
rs1635404	16	3747042	TRAP1	0	k133.1
rs164747	16	89708680	CHMP1A	-2158	k44.1
rs16823029	2	170104938	LRP2	0	k67.1
rs16827879	2	232092301	ARMC9	0	n190.1
rs16843855	1	172087098	DNM3	0	k123.4
rs16849195	1	16551507	RSG1	-6674	k55.2
rs16856934	2	217963677	DIRC3	-185068	k29.2
rs16863775	2	177263153	MTX2	60400	k37.4
rs16874052	4	23736523	PPARGC1A	-57120	k174.2
rs16930370	12	3387697	TSPAN9	0	k43.1
rs17050272	2	121306440	LINC01101	82515	k66.1
rs1711667	10	131278410	MGMT	0	n77.1
rs17122159	14	73372021	DPF3	11197	n10.2
rs17152558	7	25791205	RNU6-16P	-89395	n7.1
rs1719935	18	5586542	EPB41L3	0	k81.1
rs17215231	6	33239869	RPS18	0	k73.11
rs17217119	20	52742590	CYP24A1	-27397	k31.4
rs17256228	5	67741508	PIK3R1	143859	k35.1
rs17271121	6	25863650	SLC17A3	0	k73.2
rs1741177	14	35383219	IGBP1P1	-25908	n108.1
rs17413465	1	55718708	MIR4422	27312	k173.1
rs17462630	2	219286541	VIL1	0	n39.1
rs17563161	5	497624	SLC9A3	0	k88.2
rs1757915	1	56615809	PPAP2B	-344609	k108.1
rs17602729	1	115236057	AMPD1	0	n90.1
rs1772976	6	2503335	GMDS-AS1	89510	n83.1
rs17730281	15	53907948	WDR72	0	k25.2
rs17772212	7	41065621	LOC101928744	46084	n21.1
rs17885785	11	2167850	IGF2,IGF2-AS,INS-IGF2	0	k45.2
rs1800574	12	121416864	HNF1A	0	n14.1
rs1801251	2	233633460	GIGYF2,KCNJ13	0	k171.1
rs1807691	22	31046315	SLC35E4	2453	k129.2
rs1844334	2	179681330	TTN	9180	n22.1
rs1851285	2	213125286	ERBB4	0	n126.1
rs1857859	6	100894587	SIM1	0	k200.1
rs1858800	16	73024276	ZFHX3	0	k117.1
rs1867351	6	160543123	SLC22A1	0	k11.4
rs187355703	2	176993583	HOXD8	-838	k37.1
rs1874150	10	75867633	VCL	0	k205.1
rs1883991	22	43112818	A4GALT	0	k62.1
rs1887251	1	82957845	LOC101927498	-481720	k103.1
rs1913641	8	76483239	HNF4G	4178	n23.1
rs192226233	14	93563569	ITPK1	0	k141.4
rs193538	16	16127916	ABCC1	0	k217.1
rs1945397	11	122598602	UBASH3B	0	n161.1
rs1992909	2	177417471	MIR1246	-48236	k37.6
rs1994887	15	57793765	CGNL1	0	k203.2
rs2001129	1	172333248	DNM3	0	k123.3
rs2008476	11	75470813	LOC283214	0	n149.1
rs2053196	12	93962959	SOCS2-AS1	0	n135.1
rs2068888	10	94839642	CYP26A1	2001	k58.1
rs2071047	14	54418411	BMP4	0	n76.1
rs2074292	17	43361491	MAP3K14	0	n151.1
rs2075252	2	170010985	LRP2	0	k67.2
rs2076668	20	33437621	GGT7	0	k30.1
rs2095567	10	120248713	PRLHR	-104202	n61.1
rs2139437	8	121003684	DEPTOR	0	n15.2
rs2144734	1	23699168	C1orf213	838	k65.1
rs2163840	19	40800881	AKT2	9579	n40.1
rs2165894	17	19489796	SLC47A1	7450	k23.3
rs2185786	10	90232512	RNLS	0	n124.1
rs2186797	11	70007770	ANO1	0	n163.1
rs219781	21	37832621	CLDN14	-298	k147.1
rs2232003	19	49621964	C19orf73	0	k143.2
rs223308	4	103812499	CISD2,SLC9B1	0	k59.1
rs223389	4	103748943	UBE2D3	0	k59.2
rs2235826	20	56143169	PCK1	1656	k97.1
rs2236521	20	60892116	LAMA5	0	k153.1
rs2237886	11	2810731	KCNQ1	0	k50.3
rs2261092	20	62353933	ZGPAT	0	k99.2
rs2267372	22	38598234	MAFF	0	k98.1
rs2277383	12	52314388	ACVRL1	0	n62.1
rs2279463	6	160668389	SLC22A2	0	k11.1
rs2281490	6	131152851	SMLR1	0	n150.1
rs2288926	19	4498245	HDGFRP2	0	n201.1
rs2301343	2	40680149	SLC8A1	0	k162.1
rs2302316	17	4800304	MINK1	0	n167.1
rs2306623	3	25424929	RARB	0	n19.1
rs2330624	22	24168544	SMARCB1	0	n192.1
rs233436	11	2794902	KCNQ1	0	k50.1
rs2365286	7	156258179	LINC01006	-6613	k76.3
rs2403966	21	16798091	USP25	-304252	k51.2
rs2411192	17	34882998	MYO19	0	k127.1
rs2452592	4	95481367	PDLIM5	0	n147.1
rs2469953	2	204322298	RAPH1	0	n159.1
rs2472297	15	75027880	CYP1A1	10003	k20.2
rs2509851	11	118966780	DPAGT1	-432	k210.1
rs2515432	8	6374773	ANGPT2,MCPH1	0	n176.1
rs2530742	7	156399953	LINC01006	4064	k76.4
rs2585442	20	52737123	CYP24A1	-32864	k31.3
rs2607495	5	52999175	NDUFS4	20004	k28.3
rs2608916	6	131871605	ARG1	-22738	k95.1
rs2619264	6	160635258	SLC22A2	-2535	k11.10
rs2625166	5	16887063	MYO10	0	n188.1
rs2634675	12	48740855	ZNF641	0	k100.1
rs2636596	6	133924856	EYA4-AS1	0	k96.3
rs2652815	15	63401345	LACTB	-12653	k85.2
rs267738	1	150940625	CERS2	0	k24.1
rs2682325	12	53363398	KRT18	16713	n47.2
rs27028	5	97911851	RGMB	-193147	n106.1
rs2720502	8	17327150	SLC7A2	-27446	n170.1
rs2756127	14	104000183	TRMT61A	0	n160.1
rs2762943	20	52790786	CYP24A1	270	k31.2
rs2780956	9	103348634	MURC	0	n191.1
rs2783971	1	243474536	SDCCAG8	0	k72.1
rs278941	4	40420708	RBM47	-4563	n86.1
rs2794264	6	43408466	ABCC10	0	k12.4
rs2808454	1	207231751	PFKFB2	0	k138.1
rs281380	19	49214470	MAMSTR	-1784	k143.1
rs2815367	1	67500762	SLC35D1	0	n56.1
rs2823139	21	16576783	NRIP1	139657	k51.1
rs2834317	21	35356706	LINC00649	13219	k78.1
rs284316	1	10733081	CASZ1	0	k216.1
rs284859	10	104573017	WBP1L	0	k118.1
rs28601761	8	126500031	TRIB1	49384	k56.1
rs28623477	16	79942318	LOC101928248	107078	k181.1
rs28691751	7	155662386	SHH	57419	k76.8
rs28735420	17	12139964	MAP2K4	92816	k207.1
rs28817415	4	77401452	SHROOM3	0	k3.1
rs288766	7	155619498	SHH	14531	k76.1
rs28877685	15	45527015	LOC101928414	-16763	k1.4
rs2898037	5	126535245	MEGF10	-91210	n152.1
rs2922231	15	57848578	CGNL1	5653	k203.3
rs2960455	7	77521947	PHTF2	0	k26.1
rs2976178	8	87332552	WWP1	-22441	k89.1
rs2991341	1	43706662	WDR65	0	n31.1
rs303938	13	72371757	DACH1	0	k68.1
rs308951	3	12201468	SYN2	0	k182.1
rs3107155	1	2060524	PRKCZ	0	n67.1
rs3111316	19	13038415	FARSA	0	k197.1
rs3118919	13	51160744	DLEU1	57965	k126.2
rs3123629	6	160906086	LPAL2	0	k11.9
rs3127702	10	88935498	FAM35A	0	k212.1
rs316010	6	160674557	SLC22A2	0	k11.2
rs3184504	12	111884608	SH2B3	0	n79.1
rs337644	4	38613306	KLF3-AS1	-1015	n166.1
rs34188292	19	1238322	C19orf26	332	n194.1
rs34357137	6	41672041	TFEB	0	k74.2
rs34400381	11	65143892	SLC25A45	0	k38.2
rs34442537	4	129540393	JADE1	-190384	n37.1
rs34520461	7	1266531	UNCX	-6122	k10.2
rs34690742	7	2526135	GRIFIN	10118	n181.1
rs34707165	2	230692550	TRIP12	0	n42.1
rs34753685	15	53969364	WDR72	0	k25.1
rs34868434	12	3217586	TSPAN9	0	k43.3
rs34882080	16	20361441	UMOD	0	k2.2
rs35072105	7	65609817	CRCP	0	k167.1
rs35239	5	68029078	SLC30A5	-360697	k35.5
rs35289683	17	37483977	FBXL20	0	k19.2
rs35320690	3	135932494	MSL2	17806	k120.1
rs354211	2	54932516	EML6	-19632	k104.1
rs35440573	2	178144813	LOC100130691	-3422	k37.2
rs35629566	14	93072317	RIN3	0	k141.1
rs35709439	19	33190263	NUDT19	0	k17.2
rs357482	3	153889855	ARHGEF26	0	n60.1
rs35886508	14	93713984	BTBD7	0	k141.3
rs35969577	5	39401384	DAB2	0	k8.1
rs36134929	6	50885608	TFAP2B	70282	k128.2
rs3739238	8	142222445	SLC45A4	0	n195.1
rs3743342	15	67485667	SMAD3	0	k195.2
rs3750082	7	32919927	KBTBD2	0	k116.1
rs3755479	2	152212399	LOC101929319	0	k156.2
rs3757387	7	128576086	IRF5	-1904	k69.2
rs3757657	7	26579648	KIAA0087	1204	n68.1
rs3774292	3	186433574	KNG1	-1523	k61.1
rs3775932	4	10090930	WDR1	0	k166.1
rs3781291	10	104166466	PSD	0	k118.2
rs3782232	12	57116249	NACA	0	k91.3
rs3791221	2	226933	SH3YL1	0	k122.1
rs3793662	9	95886051	NINJ1	0	n101.1
rs3795503	1	180905694	KIAA1614	0	k114.1
rs3796463	4	96108805	UNC5C	0	n173.1
rs3797537	5	78322650	DMGDH	0	k169.1
rs3798167	6	160567928	SLC22A1	0	k11.3
rs3809627	16	30103160	TBX6	0	n155.1
rs3812036	5	176813404	SLC34A1	0	k5.1
rs3814995	19	36342212	NPHS1	0	n24.1
rs3815455	7	75611756	POR	0	k86.1
rs3817588	2	27731212	GCKR	0	k13.2
rs3820201	1	53581670	SLC1A7	0	n104.1
rs3850625	1	201016296	CACNA1S	0	k48.1
rs3904600	6	7109665	RREB1	0	k84.1
rs3915352	7	33138472	RP9	0	k116.2
rs3918226	7	150690176	NOS3	0	n66.1
rs3925584	11	30760335	DCDC5	-124814	k9.1
rs3997967	6	31357391	MICA	-10169	k73.8
rs41159	22	30407364	LOC101929664,MTMR3	0	k129.1
rs4142040	13	110878672	COL4A1	0	n27.2
rs417237	1	228532195	OBSCN	0	k204.1
rs4242949	13	73716626	KLF5	64946	n26.2
rs4257020	12	65965572	LOC100507065	0	n139.1
rs4290474	16	89338420	ANKRD11	0	k44.2
rs429358	19	45411941	APOE	0	n5.1
rs434215	5	699046	TPPP	5536	k88.1
rs434320	11	5575976	OR52H1	9223	k101.1
rs4415537	1	68009663	SERBP1	113540	n56.2
rs4434960	11	47454551	RAPSN	-4756	k106.1
rs4442348	1	163739717	LOC100422212	346736	k180.1
rs45462093	22	28187396	MN1	0	n183.1
rs4567937	2	18676265	NT5C1B-RDH14	-59723	k63.1
rs4617830	15	83464372	FSD2	0	k178.1
rs4656220	1	170649277	PRRX1	0	k123.2
rs4668134	2	170206062	LRP2	0	k67.4
rs4705067	5	148542406	ABLIM3	0	k201.1
rs4725958	7	150534508	AOC1	-15056	n66.2
rs4725990	7	150796200	AGAP3	0	n66.3
rs4735334	8	95955292	TP53INP1	0	n125.1
rs4744712	9	71434707	PIP5K1B	0	k18.1
rs4757483	11	17025712	PLEKHA7	0	n182.1
rs4836732	9	119266695	ASTN2,LOC100128505	0	k112.1
rs4837197	9	130622946	AK1	-5812	n148.1
rs4849692	2	119069408	INSIG2	201811	n123.1
rs4871905	8	23735047	STC1	22727	k15.1
rs4930319	11	65555458	OVOL1	0	k38.1
rs4935050	10	51779747	FLJ31813	-1194	n118.1
rs4945268	11	78037936	GAB2	0	k159.1
rs4946932	6	108974746	FOXO3	0	k87.1
rs4952818	2	46537056	EPAS1	0	n84.1
rs4952981	2	43428651	ZFP36L2	-20889	k82.1
rs4971092	1	155143946	KRTCAP2	0	k191.2
rs514595	1	46036960	AKR1A1	1237	k111.1
rs533075	17	37067061	LASP1	0	k19.3
rs550057	9	136146597	ABO	0	n4.1
rs55678693	19	3951567	DAPK3	-6884	n143.1
rs55722796	17	37612086	MED1	4559	k19.1
rs55733296	11	30754837	DCDC5	-130312	k9.2
rs55743020	19	38188233	ZNF607	0	k36.1
rs55842281	11	15879946	SOX6	-108048	n8.1
rs55924910	2	101729364	TBC1D8	0	n54.1
rs56034896	4	1010782	FGFRL1	0	n111.1
rs56043887	4	109705967	ETNPPL	21732	k140.1
rs56065557	3	185354216	SENP2	5331	k53.1
rs56255430	19	19477877	MAU2	8314	n29.1
rs56261560	14	99750386	BCL11B	12336	n169.1
rs57345461	3	141126825	ZBTB38	0	k21.4
rs57445665	1	117021122	CD58	-36033	n57.1
rs58117425	2	145681570	TEX41	0	n133.1
rs58221005	7	17458747	LOC102659288	0	k107.2
rs59299461	9	119333569	ASTN2	0	k112.2
rs593881	1	245575662	KIF26B	0	n165.1
rs595086	18	32624667	MAPRE2	0	n186.1
rs59646751	15	99276521	IGF1R	0	k109.1
rs59860440	7	101902605	CUX1	0	n20.1
rs60133051	2	208339161	CREB1	-55454	n180.1
rs60258091	14	93452838	ITPK1	0	k141.5
rs60503594	14	88874915	SPATA7	0	k125.1
rs6051666	20	3213372	SLC4A11	0	n95.2
rs6055748	20	8315317	PLCB1	0	k221.1
rs60580012	17	45969808	SP2	-3707	n50.1
rs60691990	12	20368269	LOC100506393	116467	n199.1
rs6072329	20	39915515	ZHX3	0	n38.1
rs6084180	20	2808307	PCED1A	-7653	n95.1
rs6127099	20	52731402	CYP24A1	-38585	k31.1
rs61311941	9	92285323	UNQ6494	0	n103.1
rs61327861	11	8040323	TUB	-19856	n45.1
rs6142934	20	60621854	TAF4	0	k153.2
rs61482805	9	139102317	QSOX2	0	k145.1
rs61546496	3	124706862	HEG1	0	n109.1
rs61830291	1	221001142	LOC101929730	-1454	k121.1
rs61869325	10	70329904	TET1	0	k49.2
rs61878123	11	9734173	SWAP70	0	n32.2
rs61882187	11	69188078	MYEOV	123324	k130.2
rs62035088	15	81165842	CEMIP	0	n13.1
rs62071986	17	44931399	WNT9B	0	n145.1
rs62187541	20	1340244	FKBP1A-SDCBP2,SDCBP2-AS1	0	k193.1
rs62188290	2	183316693	PDE1A	0	k154.2
rs62195072	2	234260879	DGKD	-2273	k171.2
rs622076	6	31826705	NEU1	-123	k73.1
rs62325228	4	54318751	FIP1L1	0	n96.1
rs62330278	4	144106009	USP38	-60	n16.2
rs62385693	5	131773674	C5orf56	0	k139.2
rs62398943	6	33727614	LEMD2	-11375	k73.5
rs62432758	6	154858360	CNKSR3	26607	k124.2
rs62618693	11	32956492	QSER1	0	n175.1
rs639763	20	33861904	MMP24	0	k30.2
rs6433115	2	170190965	LRP2	0	k67.3
rs6433958	2	183045825	PDE1A	0	k154.1
rs6453319	5	76847499	WDR41	59167	n193.1
rs6458374	6	44181315	SLC29A1	-5926	k12.5
rs6458868	6	52630153	GSTA2	1792	k161.1
rs6468118	8	32399290	NRG1	0	k148.1
rs6481598	10	29781798	SVIL	0	k198.1
rs6492982	15	41399951	INO80	0	k39.1
rs6501468	17	66427696	PRKAR1A,WIPI1	0	k113.1
rs6546861	2	73849861	ALMS1	12815	k14.1
rs6574652	14	81870100	STON2	0	k213.1
rs6585310	10	116732726	TRUB1	0	n184.1
rs6595989	5	130359215	HINT1	-135760	k139.4
rs660240	1	109817838	CELSR2	0	k80.2
rs66487676	16	21089905	DNAH3	0	k2.4
rs665731	11	114032484	ZBTB16	0	n82.1
rs66827546	5	132388960	HSPA4	0	k139.1
rs6700683	1	171478706	PRRC2C	0	k123.1
rs6708702	2	137074132	CXCR4	198407	n41.1
rs6716446	2	135727188	MAP3K19	0	n92.1
rs6778731	3	13947504	WNT7A	25886	k219.1
rs6780429	3	30750404	TGFBR2	14771	k199.1
rs6782621	3	196839028	DLG1	0	n49.1
rs68087211	15	45642587	GATM	-10734	k1.2
rs6820004	4	52735258	DCUN1D4	0	k206.1
rs6827167	4	128209317	INTU	-344769	n37.2
rs6839100	4	77379189	SHROOM3	0	k3.2
rs6839401	4	77363639	SHROOM3	0	k3.3
rs688540	1	48002447	FOXD2	96084	k208.1
rs6968865	7	17287269	AHR	-51006	k107.1
rs6985555	8	144905947	PUF60	0	n1.2
rs700753	7	46753684	TNS3	-561067	k42.1
rs7012814	8	9173358	LOC157273	-9202	k71.1
rs7019647	9	33893073	UBE2R2	0	k150.1
rs7084764	10	69960430	MYPN	0	k49.1
rs7088058	10	124149352	PLEKHA1	0	n131.1
rs7096715	10	82195949	FAM213A	3196	k186.1
rs7105587	11	55343517	OR4C16	2981	n78.1
rs7117020	11	57499655	TMX2,TMX2-CTNND1	0	k176.1
rs7126281	11	68910223	LOC338694	-4472	k130.1
rs7135314	12	124478566	ZNF664,ZNF664-FAM101A	0	n119.1
rs71606723	4	115498457	UGT8	-21153	k190.1
rs7169629	15	85191274	WDR73	0	k165.1
rs7187776	16	28857645	TUFM	0	n65.1
rs7199123	16	84776178	USP10	0	n174.1
rs7206128	16	88028533	BANP	0	n187.1
rs720989	6	44765535	SUPT3H	-28931	k214.1
rs7217845	17	57236900	PRR11	0	k220.1
rs7221205	17	56485799	RNF43	0	k220.2
rs7247977	19	33358355	SLC7A9	0	k17.1
rs7259073	19	53357172	ZNF468	0	n85.1
rs72629024	20	62152519	PPDPF	0	k99.1
rs72719670	14	74096048	ACOT6	9456	n10.3
rs72801857	2	26054368	ASXL2	0	n6.1
rs72830431	10	111951047	MXI1	-16315	n185.1
rs7286581	22	19060412	DGCR2	0	n154.1
rs72868882	6	55644601	BMP5	0	k215.1
rs72912510	6	90118764	RRAGD	0	k134.1
rs72944180	2	211562924	CPS1	19093	k6.2
rs7298123	12	56860073	SPRYD4	-2227	k91.2
rs729982	22	40810946	MKL1	0	k33.3
rs73047065	12	3364536	TSPAN9	0	k43.4
rs73119035	3	63993966	PSMD6-AS2	0	k115.1
rs73119306	12	57826982	INHBC	-1485	k91.1
rs73214856	8	23785270	STC1	72950	k15.2
rs7324484	13	48648079	MED4	-1784	n17.1
rs73245338	8	30429227	RBPMS	0	n110.1
rs7326821	13	96068204	CLDN10	-17648	n93.1
rs7334967	13	74726097	KLF12	18031	n121.1
rs736820	20	43034016	HNF4A	0	n89.1
rs737092	20	55990405	MIR5095	0	k97.2
rs74018942	16	51762851	LOC101927364	-33578	k46.3
rs74024019	15	76201251	FBXO22	0	k20.3
rs74183052	19	14175226	PALM3	5255	n105.1
rs7458839	7	127495797	SND1	0	k142.1
rs7492724	14	37973353	MIPOL1	0	n12.1
rs7497961	15	66020908	DENND4A	0	n144.1
rs750714	3	125904688	ALDH1L1-AS2	0	k151.1
rs75094798	7	129549800	UBE2H	0	k149.1
rs7514579	1	94051350	BCAR3	0	k155.1
rs7515150	1	18808056	KLHDC7A	0	k131.1
rs7516435	1	15868692	DNAJC16	0	k55.1
rs75248620	11	9909127	SBF2	0	n32.1
rs7535253	1	214744893	PTPN14	19869	k177.1
rs7536433	1	78023173	AK5	0	k146.1
rs75501914	4	3449781	HGFAC	0	k188.1
rs75510884	16	2161796	PKD1	0	k218.2
rs7557240	2	15813109	LOC101926966	-17796	k34.2
rs7565830	2	159810691	TANC1	-14454	n74.1
rs75851090	9	71173293	LOC101927015	11775	k18.4
rs7599781	2	43678726	THADA	0	k82.2
rs76273615	3	169092038	MECOM	0	k137.1
rs7630837	3	141759346	TFDP2	0	k21.3
rs7667050	4	23813109	PPARGC1A	0	k174.1
rs7707989	5	67691880	PIK3R1	94231	k35.3
rs7727632	5	90609009	LUCAT1	0	n130.1
rs7740107	6	130374461	L3MBTL3	0	k93.1
rs77626494	6	43286886	CRIP3	10356	k12.2
rs7766720	6	107172979	LOC100422737	0	n142.1
rs77683436	1	208052513	CD34	-7369	k209.1
rs78030362	19	18575193	ELL	0	n29.3
rs7829407	8	61369006	LINC01301	42629	n200.1
rs78299129	11	2144411	INS-IGF2	-5930	k45.3
rs78366259	1	113254648	PPM1J	0	k32.2
rs784503	3	39197731	CSRNP1	2629	n107.1
rs7864097	9	71401142	PIP5K1B	0	k18.3
rs78660602	5	68043894	SLC30A5	-345881	k35.2
rs78754198	18	42344729	SETBP1	0	n34.2
rs79346194	8	120886486	DEPTOR	0	n15.1
rs793489	3	99497108	COL8A1,MIR548G	0	n113.1
rs79483120	15	67454378	SMAD3	0	k195.1
rs7966357	12	51209838	ATF1	0	n55.1
rs79760705	5	53298716	ARL15	0	k28.1
rs7983636	13	27749313	USP12-AS2	0	n97.1
rs8012016	14	54640564	BMP4	217010	n76.2
rs80120242	3	132235344	DNAJC13	0	n80.1
rs80282103	10	899071	LARP4B	0	k22.1
rs8070692	17	59288406	BCAS3	0	k7.4
rs807624	2	15782471	DDX1	11236	k34.1
rs8096658	18	77156537	NFATC1	0	k16.1
rs8114689	20	57476890	GNAS	0	k160.1
rs8126001	20	62711459	OPRL1	-11	k99.3
rs833805	6	44030011	MRPL14	-51361	k12.3
rs836968	12	50267335	FAIM2	0	n55.2
rs845332	19	18204093	IL12RB1	0	n29.2
rs854922	6	90121950	RRAGD	0	k134.2
rs863678	2	176974104	HOXD11	0	k37.3
rs869950	9	71179545	LOC101927015	18027	k18.2
rs881858	6	43806609	LOC100132354	-52155	k12.1
rs8866	17	65373979	PITPNC1	0	k196.1
rs925612	3	129709352	TRH	12571	n177.1
rs9265546	6	31298202	HLA-B	-23446	k73.9
rs9311652	3	57530156	DNAH12	85	n153.1
rs9333592	7	155605071	SHH	104	k76.5
rs9347368	6	160397200	IGF2R	0	k11.6
rs9373056	6	133797208	EYA4	0	k96.1
rs9376148	6	136098500	PDE7B	-74333	n132.1
rs9397738	6	154986664	SCAF8	-67847	k124.1
rs943347	10	97278123	SORBS1	0	k184.1
rs9465741	6	20428432	E2F3	0	n11.1
rs9469775	6	34335091	NUDT3,RPS10-NUDT3	0	k73.6
rs947517	1	220087195	RNU5F-1	0	k223.1
rs950965	2	66668309	MEIS1	0	n52.1
rs952151	11	121658512	SORL1	154041	k152.1
rs9521720	13	111018009	COL4A2	0	n27.1
rs956006	15	62808539	MGC15885	-120831	k202.1
rs9790	16	3586230	CLUAP1	0	k133.2
rs9807637	18	77768880	TXNL4A	20348	k16.2
rs9812062	3	141837227	TFDP2	0	k21.2
rs9814656	3	142783196	U2SURP	3629	n197.1
rs9823161	3	193811168	HES1	-42762	k135.1
rs9868185	3	121657593	SLC15A2	0	k64.1
rs9894634	17	1967501	SMG6	0	n25.1
rs9925045	16	89556476	ANKRD11	0	k44.3
rs9925773	16	68312864	SLC7A6	0	k90.1
rs9932625	16	51735746	LOC101927364	-60683	k46.1
rs9943067	1	182975102	LAMC1	-17492	n36.1
rs9945126	18	46469962	SMAD7	0	n3.1
rs9960465	18	59359219	LOC100996669	-56189	k75.1
