# Supplementary material for: Differential and shared genetic effects on kidney function between diabetic and non-diabetic individuals
Source: Commun Biol. 2022 Jun 13;5:580. doi: 10.1038/s42003-022-03448-z (PMC9192715; doi:10.1038/s42003-022-03448-z)
Supplement: Supplementary file 7 — Supplementary Data 4 [file 42003_2022_3448_MOESM7_ESM.xlsx]

## Sheet: SD4 Sensitivity GxC
Supplementary Data 4. Sensitivity analyses based on GxC interaction models in UKB for 7 difference locus lead variants. The table shows summary regression results from six interaction models in UKB (unrelated EUR individuals, nDM=19,277, nnoDM=348,728): 1 - the base GxDM interaction model: log eGFR = G + DM + GxDM + AGE + SEX + PC1-10 2 - adjusted for interaction with Hypertension: log eGFR = G +…
							GxDM			GxHypertension			GxAge			GxSex			GxBMI
LocusName	Locusid	snp	Model	bG	seG	pG	bGxDM	seGxDM	pGxDM	bGxHT	seGxHT	pGxHT	bGxAge	seGxAge	pGxAge	bGxSex	seGxSex	pGxSex	bGxBMI	seGxBMI	pGxBMI
[UMOD/PDILT]	d1	chr16.20392332.G_A	1 [GxDM]	0.0106294	0.000468662	8.5372e-114	0.010769	0.00206705	1.89125e-07	-	-	-	-	-	-	-	-	-	-	-	-
[UMOD/PDILT]	d1	chr16.20392332.G_A	2 [GxDM + GxHypertension]	0.00926203	0.000870117	1.86621e-26	0.0103869	0.00206882	5.15102e-07	0.00194241	0.00102083	0.0570704	-	-	-	-	-	-	-	-	-
[UMOD/PDILT]	d1	chr16.20392332.G_A	3 [GxDM + GxAge]	-0.0267097	0.00326226	2.676e-16	0.00851717	0.00207317	3.98719e-05	-	-	-	0.000660089	5.70734e-05	6.23759e-31	-	-	-	-	-	-
[UMOD/PDILT]	d1	chr16.20392332.G_A	4 [GxDM + GxSex]	0.0111116	0.000626183	2.02992e-70	0.0108839	0.00207403	1.541e-07	-	-	-	-	-	-	-0.00106598	0.000918358	0.245744	-	-	-
[UMOD/PDILT]	d1	chr16.20392332.G_A	5 [GxDM + GxBMI]	0.000222721	0.0027102	0.934505	0.00881891	0.00211014	2.92485e-05	-	-	-	-	-	-	-	-	-	0.000387614	9.83039e-05	8.04797e-05
[UMOD/PDILT]	d1	chr16.20392332.G_A	6 [Full model]	-0.0360155	0.00416609	5.40756e-18	0.00660816	0.00211747	0.00180388	-0.00109061	0.00107342	0.309626	0.000669102	5.80248e-05	9.29534e-31	-0.00146085	0.000924363	0.114021	0.000384261	0.000100784	0.000137467
[TPPP]	d2	chr05.699046.A_G	1 [GxDM]	0.00436378	0.000455448	9.64558e-22	0.010647	0.00201665	1.29567e-07	-	-	-	-	-	-	-	-	-	-	-	-
[TPPP]	d2	chr05.699046.A_G	2 [GxDM + GxHypertension]	0.0039563	0.000851189	3.35353e-06	0.0103419	0.00201805	2.98188e-07	0.000579087	0.000996016	0.560969	-	-	-	-	-	-	-	-	-
[TPPP]	d2	chr05.699046.A_G	3 [GxDM + GxAge]	-0.0148087	0.00318168	3.25079e-06	0.00947517	0.00202347	2.83328e-06	-	-	-	0.000338864	5.56574e-05	1.14178e-09	-	-	-	-	-	-
[TPPP]	d2	chr05.699046.A_G	4 [GxDM + GxSex]	0.00286821	0.000608747	2.45806e-06	0.00999821	0.00202354	7.77765e-07	-	-	-	-	-	-	0.00330287	0.000892873	0.000216352	-	-	-
[TPPP]	d2	chr05.699046.A_G	5 [GxDM + GxBMI]	0.00435424	0.00262705	0.0974264	0.0109326	0.00205498	1.03815e-07	-	-	-	-	-	-	-	-	-	-7.1132e-08	9.53622e-05	0.999405
[TPPP]	d2	chr05.699046.A_G	6 [Full model]	-0.0155068	0.00405127	0.000129405	0.00907048	0.00206324	1.10185e-05	-0.00116381	0.0010447	0.265272	0.000351083	5.65216e-05	5.25467e-10	0.00320523	0.000898876	0.000362766	-2.17067e-05	9.76602e-05	0.824105
[MED1/NEUROD2]	d3	chr17.37612086.C_T	1 [GxDM]	-0.00584625	0.00042587	7.10905e-43	0.00688403	0.00187302	0.000237544	-	-	-	-	-	-	-	-	-	-	-	-
[MED1/NEUROD2]	d3	chr17.37612086.C_T	2 [GxDM + GxHypertension]	-0.0065677	0.000793124	1.22787e-16	0.00696287	0.00187435	0.000203382	0.00100691	0.000928796	0.27832	-	-	-	-	-	-	-	-	-
[MED1/NEUROD2]	d3	chr17.37612086.C_T	3 [GxDM + GxAge]	-0.0101506	0.00295626	0.000595713	0.00647296	0.00187904	0.000571494	-	-	-	7.61207e-05	5.17419e-05	0.141249	-	-	-	-	-	-
[MED1/NEUROD2]	d3	chr17.37612086.C_T	4 [GxDM + GxSex]	-0.00683432	0.000569598	3.67497e-33	0.00658141	0.00187923	0.000461519	-	-	-	-	-	-	0.0021754	0.000833731	0.00907473	-	-	-
[MED1/NEUROD2]	d3	chr17.37612086.C_T	5 [GxDM + GxBMI]	-0.00357767	0.00246451	0.146593	0.00721313	0.00191245	0.000162184	-	-	-	-	-	-	-	-	-	-8.34248e-05	8.95217e-05	0.351392
[MED1/NEUROD2]	d3	chr17.37612086.C_T	6 [Full model]	-0.0076983	0.00377924	0.0416509	0.00676901	0.00191955	0.000421376	0.00097367	0.000974519	0.317733	6.36911e-05	5.25441e-05	0.225457	0.00214497	0.000839524	0.0106198	-0.000125714	9.17041e-05	0.170417
[CSRNP1]	d4	chr03.39195517.C_G	1 [GxDM]	0.000464224	0.00039491	0.239788	-0.00576642	0.0017455	0.000954646	-	-	-	-	-	-	-	-	-	-	-	-
[CSRNP1]	d4	chr03.39195517.C_G	2 [GxDM + GxHypertension]	2.23126e-05	0.000736003	0.975815	-0.00585338	0.00174666	0.000804733	0.000603731	0.00086191	0.483642	-	-	-	-	-	-	-	-	-
[CSRNP1]	d4	chr03.39195517.C_G	3 [GxDM + GxAge]	-0.000162429	0.00275086	0.952915	-0.00592926	0.00175106	0.00070904	-	-	-	1.1053e-05	4.81142e-05	0.818307	-	-	-	-	-	-
[CSRNP1]	d4	chr03.39195517.C_G	4 [GxDM + GxSex]	0.000238496	0.00052762	0.651253	-0.00581937	0.00175095	0.000888862	-	-	-	-	-	-	0.000498479	0.000773652	0.519369	-	-	-
[CSRNP1]	d4	chr03.39195517.C_G	5 [GxDM + GxBMI]	0.00386884	0.00228007	0.089734	-0.00513197	0.00178152	0.00396859	-	-	-	-	-	-	-	-	-	-0.000125526	8.28177e-05	0.129597
[CSRNP1]	d4	chr03.39195517.C_G	6 [Full model]	0.00340325	0.00351065	0.332343	-0.00533662	0.00178787	0.00283692	0.000910337	0.000905304	0.314628	5.47985e-06	4.88601e-05	0.910701	0.000407262	0.000778983	0.601106	-0.000151479	8.49357e-05	0.0745134
[DCDC5]	d5	chr11.30749090.T_C	1 [GxDM]	0.00521327	0.000371018	7.79158e-45	0.00197423	0.00164154	0.229107	-	-	-	-	-	-	-	-	-	-	-	-
[DCDC5]	d5	chr11.30749090.T_C	2 [GxDM + GxHypertension]	0.00531921	0.000691722	1.47753e-14	0.00195247	0.00164253	0.23456	-0.000129465	0.000810045	0.87302	-	-	-	-	-	-	-	-	-
[DCDC5]	d5	chr11.30749090.T_C	3 [GxDM + GxAge]	-0.0032152	0.00258649	0.21384	0.00200283	0.00164706	0.223985	-	-	-	0.000148876	4.52425e-05	0.000999791	-	-	-	-	-	-
[DCDC5]	d5	chr11.30749090.T_C	4 [GxDM + GxSex]	0.00571246	0.00049596	1.08496e-30	0.00212122	0.00164684	0.197726	-	-	-	-	-	-	-0.00110082	0.000727173	0.130069	-	-	-
[DCDC5]	d5	chr11.30749090.T_C	5 [GxDM + GxBMI]	0.0057021	0.00213855	0.00766853	0.00203855	0.00167547	0.223718	-	-	-	-	-	-	-	-	-	-2.02753e-05	7.76504e-05	0.794008
[DCDC5]	d5	chr11.30749090.T_C	6 [Full model]	-0.00245211	0.00329679	0.457007	0.00221354	0.00168194	0.188154	-0.000512295	0.000850407	0.546901	0.000156106	4.59404e-05	0.00067885	-0.00104474	0.000732277	0.153668	-1.34903e-05	7.95678e-05	0.865369
[NRIP1]	d6	chr21.16560118.G_C	1 [GxDM]	-0.00244489	0.000449098	5.21332e-08	-0.00783999	0.00199957	8.82603e-05	-	-	-	-	-	-	-	-	-	-	-	-
[NRIP1]	d6	chr21.16560118.G_C	2 [GxDM + GxHypertension]	-0.00217156	0.000838701	0.00962036	-0.00774887	0.00200097	0.00010772	-0.000396884	0.000981784	0.686031	-	-	-	-	-	-	-	-	-
[NRIP1]	d6	chr21.16560118.G_C	3 [GxDM + GxAge]	0.00281186	0.00312758	0.368624	-0.0075909	0.00200588	0.000154157	-	-	-	-9.28732e-05	5.47145e-05	0.089619	-	-	-	-	-	-
[NRIP1]	d6	chr21.16560118.G_C	4 [GxDM + GxSex]	-0.00264157	0.000601416	1.12214e-05	-0.00785183	0.00200579	9.05819e-05	-	-	-	-	-	-	0.000433714	0.000880021	0.622123	-	-	-
[NRIP1]	d6	chr21.16560118.G_C	5 [GxDM + GxBMI]	0.000441145	0.00259941	0.865239	-0.0072249	0.00203951	0.00039646	-	-	-	-	-	-	-	-	-	-0.000107075	9.4402e-05	0.256692
[NRIP1]	d6	chr21.16560118.G_C	6 [Full model]	0.00625911	0.00399983	0.11762	-0.00687036	0.00204686	0.00078933	6.71517e-05	0.00103039	0.948038	-0.000104266	5.55774e-05	0.0606506	0.000595358	0.000885649	0.501439	-0.000117007	9.67074e-05	0.226317
[SLC22A2]	d7	chr06.160635258.G_A	1 [GxDM]	0.00217161	0.000439338	7.69996e-07	0.00181899	0.00194221	0.348987	-	-	-	-	-	-	-	-	-	-	-	-
[SLC22A2]	d7	chr06.160635258.G_A	2 [GxDM + GxHypertension]	0.00216457	0.000816616	0.00803383	0.00170429	0.00194358	0.380551	7.51063e-06	0.000957204	0.99374	-	-	-	-	-	-	-	-	-
[SLC22A2]	d7	chr06.160635258.G_A	3 [GxDM + GxAge]	-0.00156117	0.0030473	0.608432	0.00162332	0.00194849	0.404779	-	-	-	6.60109e-05	5.33245e-05	0.21575	-	-	-	-	-	-
[SLC22A2]	d7	chr06.160635258.G_A	4 [GxDM + GxSex]	0.0012345	0.000586717	0.0353725	0.00149624	0.00194921	0.442716	-	-	-	-	-	-	0.00207483	0.000860934	0.0159543	-	-	-
[SLC22A2]	d7	chr06.160635258.G_A	5 [GxDM + GxBMI]	-0.00188184	0.00253215	0.457375	0.000989307	0.00198243	0.617753	-	-	-	-	-	-	-	-	-	0.000154706	9.20092e-05	0.0926821
[SLC22A2]	d7	chr06.160635258.G_A	6 [Full model]	-0.00661078	0.00389653	0.0897768	0.000289675	0.00199044	0.88429	-0.000828903	0.00100487	0.409435	7.61293e-05	5.41625e-05	0.159852	0.00217771	0.000866769	0.0119903	0.000156329	9.42675e-05	0.0972461
[PIK3CG]	js16	chr07.106414069.T_G	1 [GxDM]	-0.00121379	0.00046397	0.00889446	-0.00152188	0.00203154	0.453782	-	-	-	-	-	-	-	-	-	-	-	-
[PIK3CG]	js16	chr07.106414069.T_G	2 [GxDM + GxHypertension]	-0.00094702	0.000872732	0.277869	-0.00182976	0.00203354	0.368234	-0.000420414	0.00101899	0.679917	-	-	-	-	-	-	-	-	-
[PIK3CG]	js16	chr07.106414069.T_G	3 [GxDM + GxAge]	0.0029434	0.00322931	0.362051	-0.00133997	0.00203841	0.510948	-	-	-	-7.36009e-05	5.64898e-05	0.192608	-	-	-	-	-	-
[PIK3CG]	js16	chr07.106414069.T_G	4 [GxDM + GxSex]	-0.00120574	0.000619336	0.0515571	-0.00156712	0.00203853	0.442042	-	-	-	-	-	-	-1.81404e-05	0.000909183	0.984081	-	-	-
[PIK3CG]	js16	chr07.106414069.T_G	5 [GxDM + GxBMI]	0.00215426	0.00265999	0.418012	-0.000867993	0.00207239	0.675336	-	-	-	-	-	-	-	-	-	-0.000124957	9.65912e-05	0.195779
[PIK3CG]	js16	chr07.106414069.T_G	6 [Full model]	0.00611499	0.00410996	0.136792	-0.00116281	0.0020808	0.57628	6.02247e-05	0.00106912	0.955078	-8.09008e-05	5.73848e-05	0.158601	0.000184273	0.00091477	0.840353	-0.000110735	9.89207e-05	0.262957
[LOXL4]	js22	chr10.100020572.T_G	1 [GxDM]	-0.000930191	0.00038471	0.0156109	-0.000543839	0.00169094	0.747742	-	-	-	-	-	-	-	-	-	-	-	-
[LOXL4]	js22	chr10.100020572.T_G	2 [GxDM + GxHypertension]	-0.00103902	0.000718219	0.147991	-0.000826757	0.0016922	0.625148	0.000149025	0.000840594	0.859284	-	-	-	-	-	-	-	-	-
[LOXL4]	js22	chr10.100020572.T_G	3 [GxDM + GxAge]	0.00412337	0.00267694	0.123482	0.000282922	0.00169708	0.867597	-	-	-	-8.93101e-05	4.68372e-05	0.0565451	-	-	-	-	-	-
[LOXL4]	js22	chr10.100020572.T_G	4 [GxDM + GxSex]	-0.000458783	0.000514174	0.372248	-0.000433424	0.00169641	0.798342	-	-	-	-	-	-	-0.00104287	0.000753698	0.166461	-	-	-
[LOXL4]	js22	chr10.100020572.T_G	5 [GxDM + GxBMI]	0.00285445	0.00221805	0.198123	-0.000169006	0.00172534	0.921968	-	-	-	-	-	-	-	-	-	-0.000135367	8.05179e-05	0.0927239
[LOXL4]	js22	chr10.100020572.T_G	6 [Full model]	0.0079281	0.00341316	0.0201904	0.000446969	0.00173249	0.796413	0.000896929	0.000882689	0.309567	-8.94897e-05	4.7536e-05	0.05976	-0.0010364	0.000759261	0.172249	-0.000142057	8.25421e-05	0.0852462
[ALPL]	js4	chr01.21905604.C_T	1 [GxDM]	0.00146691	0.000465481	0.00162517	0.0054609	0.00204833	0.00767575	-	-	-	-	-	-	-	-	-	-	-	-
[ALPL]	js4	chr01.21905604.C_T	2 [GxDM + GxHypertension]	0.00163208	0.000867012	0.0597796	0.00557358	0.00204966	0.00654307	-0.000232497	0.00101506	0.818831	-	-	-	-	-	-	-	-	-
[ALPL]	js4	chr01.21905604.C_T	3 [GxDM + GxAge]	-0.00271981	0.00323479	0.400461	0.00530354	0.00205502	0.00985836	-	-	-	7.38793e-05	5.65659e-05	0.191528	-	-	-	-	-	-
[ALPL]	js4	chr01.21905604.C_T	4 [GxDM + GxSex]	0.00170091	0.00062136	0.00619311	0.00561732	0.00205455	0.00625551	-	-	-	-	-	-	-0.000518421	0.000911263	0.569422	-	-	-
[ALPL]	js4	chr01.21905604.C_T	5 [GxDM + GxBMI]	0.00284992	0.00268657	0.288781	0.00583269	0.00209181	0.0052981	-	-	-	-	-	-	-	-	-	-5.08854e-05	9.75288e-05	0.601847
[ALPL]	js4	chr01.21905604.C_T	6 [Full model]	-0.00139636	0.00412538	0.735002	0.00591489	0.00209921	0.00483759	-0.000261396	0.00106456	0.806036	7.84831e-05	5.74303e-05	0.171758	-0.000470734	0.000917159	0.607775	-4.37087e-05	9.99229e-05	0.661804
[SH3BP4]	js8	chr02.235767206.A_T	1 [GxDM]	0.000840823	0.00055049	0.12666	0.005625	0.00240996	0.0195932	-	-	-	-	-	-	-	-	-	-	-	-
[SH3BP4]	js8	chr02.235767206.A_T	2 [GxDM + GxHypertension]	-0.000187218	0.00102942	0.855686	0.00550053	0.00241199	0.0225788	0.00144603	0.00120434	0.229877	-	-	-	-	-	-	-	-	-
[SH3BP4]	js8	chr02.235767206.A_T	3 [GxDM + GxAge]	-0.00481141	0.00383103	0.209152	0.00495906	0.00241822	0.0402958	-	-	-	9.99546e-05	6.69451e-05	0.135416	-	-	-	-	-	-
[SH3BP4]	js8	chr02.235767206.A_T	4 [GxDM + GxSex]	0.000478526	0.000735801	0.515469	0.00550715	0.00241772	0.0227377	-	-	-	-	-	-	0.000800901	0.00107818	0.457586	-	-	-
[SH3BP4]	js8	chr02.235767206.A_T	5 [GxDM + GxBMI]	0.00266142	0.00317349	0.401671	0.0057462	0.00246367	0.0196817	-	-	-	-	-	-	-	-	-	-6.84055e-05	0.000115273	0.5529
[SH3BP4]	js8	chr02.235767206.A_T	6 [Full model]	-0.0019534	0.00488177	0.689053	0.00499735	0.00247267	0.043277	0.00129189	0.00126391	0.306719	7.99051e-05	6.79713e-05	0.239767	0.000455502	0.00108536	0.674721	-0.000105414	0.000118208	0.37252
