# Supplementary material for: Differential and shared genetic effects on kidney function between diabetic and non-diabetic individuals
Source: Commun Biol. 2022 Jun 13;5:580. doi: 10.1038/s42003-022-03448-z (PMC9192715; doi:10.1038/s42003-022-03448-z)
Supplement: Supplementary file 8 — Supplementary Data 5 [file 42003_2022_3448_MOESM8_ESM.xlsx]

## Sheet: SD5 Joint Stratified
Supplementary Data 5. 32 novel loci identified by joint test or stratified test approaches. Shown are 32 novel eGFR variants identified with genome-wide significant (P<5x10-8) eGFR association allowing for DM/noDM-difference by two designs and two approaches (joint or stratified test approaches) using stage 1 (nDM=109,993, nnoDM=1,070,999), stage 2 (nDM= 68,698; nnoDM = 225,114), or combined data…
										Discovery (UKB + CKDGen)												CKDGen				Replication (MVP + MGI + HUNT)													Combined stage
										DM					NoDM							DM		NoDM		DM					NoDM								DM					NoDM
locusid	rsid	Chr	Pos (b37)	Nearest gene	Tests that identified the locus	Discovery lead variant	Combined stage lead variant	ea	oa	eaf	beta	se	p	n	eaf	beta	se	p	n	pdiff	pjoint	I2	pHet	I2	pHet	eaf	beta	se	p	n	eaf	beta	se	p	n	pdiff	pdiff1side	pjoint	eaf	beta	se	p	n	eaf	beta	se	p	n	pdiff
js5	rs10789120	1	63101123	DOCK7	joint	NA	joint	G	A	0.7137	-0.0039	0.001115	0.0005386	102692	0.6737	-0.0011	0.0003287	0.00019	1001080	0.011956	8.15612e-06	0	0.7334	0	0.7113	0.6671	-0.0043	0.0018	0.01572	68698	0.6679	-0.002	0.000707	0.002918	225114	0.218821	0.109411	0.00105459	0.7008	-0.004	0.0009139	3.086e-05	171390	0.6727	-0.0013	0.000322	8.201e-05	1226190	0.00298821
js21	rs13095	10	64914372	NRBF2	joint	NA	joint	G	C	0.5176	-0.0026	0.001013	0.007724	108444	0.5205	-0.0011	0.0002191	6.478e-06	1037610	0.135052	1.24781e-07	0	0.9447	0	0.9389	0.5687	-0.0021	0.0017	0.23	68698	0.5332	-0.0016	0.000606	0.01279	225114	0.775074	0.387537	0.014286	0.531	-0.0025	0.0009139	0.005205	177142	0.522	-0.0012	0.0002147	1.647e-07	1262720	0.147791
js17	rs13439370	8	25935564	EBF2	joint	joint	joint	C	G	0.6315	-0.0049	0.001216	7.808e-05	101062	0.6911	-0.0014	0.0003287	1.151e-05	1001080	0.0038496	3.42608e-08	0	0.5388	0	0.9777	0.7096	-0.003	0.002	0.1266	68698	0.7214	-0.0022	0.000707	0.002704	225114	0.697352	0.348676	0.00256329	0.6526	-0.0044	0.001015	3.208e-05	169760	0.6965	-0.0015	0.000322	1.431e-06	1226190	0.00390072
js23	rs17310049	11	28094667	KIF18A	joint	joint	joint	T	C	0.8238	-0.0058	0.001621	0.000477	107201	0.8199	-0.0015	0.0003287	6.778e-05	1035170	0.0073743	4.98806e-08	0	0.804	0	0.5092	0.8512	-0.0025	0.0022	0.2432	68698	0.8381	-0.0013	0.000808	0.103	225114	0.597159	0.29858	0.14371	0.8334	-0.0046	0.00132	0.0004643	175899	0.8225	-0.0015	0.000322	6.697e-06	1260280	0.0169174
js24	rs1944933	11	74361614	POLD3	joint/nodm	NA	joint/nodm	T	C	0.5269	-0.0007	0.001013	0.4974	108320	0.5088	-0.0012	0.0002191	2.472e-06	1037490	0.618373	2.41294e-07	0	0.7358	0	0.7937	0.5591	-0.0011	0.0017	0.5104	68698	0.5318	-0.0023	0.000606	0.0002483	225114	0.492847	0.246424	0.000604085	0.5353	-0.0008	0.0009139	0.3624	177018	0.5115	-0.0013	0.0002147	1.96e-09	1262600	0.577744
js16	rs2110381	7	105945826	NAMPT	joint/nodm	joint	NA	T	C	0.7619	-0.0006	0.001723	0.7451	58500	0.7646	-0.002	0.0003287	1.169e-07	759811	0.411531	8.59864e-09	0	0.6622	0	0.9452	0.7806	-0.0036	0.0021	0.0825	68698	0.7708	-0.0013	0.000808	0.09342	225114	0.290827	0.854586	0.063059	0.7694	-0.0018	0.00132	0.1816	127198	0.7655	-0.0019	0.000322	6.031e-09	984925	0.938585
-	rs28378747	12	28354357	CCDC91		joint	NA	G	A	0.3938	0.0008	0.001216	0.5023	93036	0.2731	-0.002	0.0003287	1.039e-07	885069	0.0207676	7.35826e-09	0	0.5151	0	0.8588	0.1941	-0.003	0.0024	0.2085	57430	0.1941	0.0016	0.001212	0.2142	122966	0.0750498	0.962475	0.191547	0.353	0	0.001117	0.9828	150466	0.2677	-0.0018	0.000322	2.614e-07	1008040	0.102421
-	rs28604923	18	19274488	ABHD3		joint	NA	T	A	0.7956	-0.0042	0.00152	0.007869	102013	0.7936	-0.0017	0.0003287	4.561e-06	999792	0.0969174	3.41761e-08	0	0.6932	0	0.5873	0.7987	-0.0008	0.002	0.6864	68698	0.7815	-0.0007	0.000707	0.3858	225114	0.961228	0.480614	0.565442	0.7967	-0.003	0.001219	0.01618	170711	0.7914	-0.0015	0.000322	1.952e-06	1224910	0.211368
js8	rs4663171	2	235767206	SH3BP4	joint/dm	NA	joint/dm	A	T	0.1564	-0.0075	0.001419	2.422e-07	102203	0.1372	-0.0006	0.0004383	0.1173	1001080	1.19458e-06	3.36466e-07	0	0.5881	0	0.8097	0.1274	-0.0063	0.0025	0.01158	68698	0.1304	-0.0013	0.000909	0.1619	225114	0.0524275	0.0262138	0.0150278	0.1493	-0.0072	0.001219	8.838e-09	170901	0.1359	-0.0007	0.0004293	0.08407	1226190	8.38271e-08
js14	rs61603913	5	107568688	FBXL17	joint/nodm	NA	nodm	C	T	0.1502	-0.0034	0.001419	0.01823	108444	0.1608	-0.002	0.0003287	1.619e-07	1037620	0.319925	5.1773e-10	0	0.5077	0	0.4806	0.1488	-0.0042	0.0023	0.0613	68698	0.1459	-0.0028	0.000909	0.001424	225114	0.558291	0.279145	0.00164265	0.1498	-0.0036	0.001219	0.003154	177142	0.1591	-0.0021	0.000322	2.845e-10	1262730	0.211368
js9	rs61793002	3	170633243	EIF5A2	joint/nodm	NA	nodm	A	G	0.8386	-0.0027	0.001317	0.04535	108236	0.8379	-0.0017	0.0003287	1.419e-05	1037590	0.444746	1.90102e-07	0	0.9489	0	0.9749	0.8572	-0.0013	0.0023	0.5758	68698	0.843	-0.0029	0.000808	0.0006462	225114	0.498594	0.750703	0.00135957	0.8432	-0.0024	0.001117	0.04249	176934	0.8386	-0.0019	0.000322	1.044e-08	1262700	0.650063
-	rs62279900	3	189439827	TP63		nodm	NA	A	T	0.488	-0.001	0.001013	0.3528	96792	0.5288	-0.0017	0.0003287	1.297e-08	859036	0.491214	9.55082e-07	0	0.6231	0	0.6427	0.5457	-0.0011	0.0017	0.4924	68698	0.5516	0.0004	0.000606	0.5383	225114	0.391315	0.804342	0.652342	0.5031	-0.001	0.0009139	0.2455	165490	0.534	-0.0012	0.000322	8.068e-05	1084150	0.825932
js26	rs703214	13	32498918	EEF1DP3	joint	joint	joint	C	T	0.4895	-0.0022	0.001013	0.02654	108340	0.4822	-0.0013	0.0002191	9.524e-08	1037600	0.369887	2.14379e-09	0	0.9775	0	0.8494	0.5068	-0.0004	0.0017	0.8032	68698	0.4772	-0.0002	0.000606	0.7625	225114	0.909002	0.454501	0.921141	0.494	-0.0017	0.0009139	0.05048	177038	0.4816	-0.0012	0.0002147	1.138e-07	1262710	0.577744
js2	rs72840109	10	101687950	DNMBP,DNMBP-AS1	joint/nodm	NA	joint	C	T	0.052	-0.001	0.003141	0.7386	67241	0.0519	-0.0038	0.0006574	4.525e-08	873802	0.368068	5.27931e-08	0	0.6757	0	0.8012	0.0584	-0.0047	0.0039	0.2258	68698	0.0486	-0.0059	0.001616	0.0003341	225114	0.768531	0.384265	0.00061676	0.0545	-0.0025	0.002437	0.3228	135939	0.0514	-0.0041	0.000644	3.603e-10	1098920	0.504878
js16	rs7383876	7	105938237	NAMPT	joint/nodm	NA	nodm	A	C	0.7197	-0.0003	0.001621	0.841	58137	0.7368	-0.002	0.0003287	1.696e-07	760343	0.289455	8.98099e-09	0	0.5636	0	0.5222	0.7818	-0.0034	0.002	0.08831	68698	0.7699	-0.0014	0.000707	0.06296	225114	0.33093	0.834535	0.0331872	0.7443	-0.0015	0.00132	0.2318	126835	0.7427	-0.0019	0.000322	3.253e-09	985457	0.757935
js11	rs75228450	4	41664786	LIMCH1	joint	NA	joint	A	T	0.8676	-0.0024	0.001621	0.1264	108116	0.8951	-0.0023	0.0004383	2.453e-06	1037550	0.950606	3.50321e-07	0	0.8507	0	0.8736	0.9166	-0.0034	0.003	0.2557	68698	0.9078	-0.0027	0.001111	0.01074	225114	0.82128	0.41064	0.0274535	0.8787	-0.0026	0.001422	0.06978	176814	0.8968	-0.0024	0.0004293	7.495e-08	1262660	0.886813
-	rs755852	6	39140125	KCNK5		nodm	NA	A	T	0.8039	-0.0005	0.001216	0.7196	102488	0.7907	-0.0018	0.0003287	3.442e-08	1001080	0.283041	2.82816e-07	0	0.6979	0	0.4926	0.8049	0.0014	0.002	0.5014	68698	0.7911	-0.0004	0.000707	0.605	225114	0.381564	0.190782	0.666945	0.8042	0	0.001015	0.9903	171186	0.7908	-0.0016	0.000322	1.243e-06	1226190	0.111313
js9	rs7630490	3	170711714	SLC2A2	joint/nodm	NA	joint	C	T	0.8398	-0.0033	0.001317	0.01593	108444	0.8386	-0.0017	0.0003287	1.465e-05	1037610	0.221434	6.73426e-08	0	0.9185	0	0.9396	0.8486	-0.0008	0.0023	0.7082	68698	0.8394	-0.0029	0.000808	0.0004282	225114	0.374447	0.812776	0.00150142	0.842	-0.0027	0.001117	0.0208	177142	0.8387	-0.0019	0.000322	1.044e-08	1262720	0.467912
js14	rs79531162	5	107518372	FBXL17	joint/nodm	joint	NA	T	C	0.1489	-0.0037	0.001419	0.008551	108103	0.1592	-0.002	0.0003287	2.707e-07	1037460	0.227147	3.0507e-10	0	0.5597	0	0.5291	0.1324	-0.0034	0.0023	0.1408	68698	0.1362	-0.0026	0.000909	0.0034	225114	0.737999	0.369	0.00560977	0.1444	-0.0036	0.001219	0.003181	176801	0.1565	-0.0021	0.000322	4.451e-10	1262570	0.211368
-	rs9651118	1	11862214	MTHFR		nodm	NA	T	C	0.7009	-0.001	0.001115	0.364	107923	0.746	-0.0018	0.0003287	1.367e-08	1031280	0.47268	2.05851e-07	0	0.9675	0	0.9953	0.7991	-0.0019	0.002	0.3357	68698	0.7576	-0.0014	0.000707	0.05157	225114	0.807959	0.596021	0.08965	0.7242	-0.0012	0.001015	0.2198	176621	0.7481	-0.0017	0.000322	6.508e-08	1256390	0.618766
js9	rs17408577	3	171033181	TNIK	joint/nodm	joint/nodm	NA	C	G	0.8208	-0.0022	0.00152	0.1667	102271	0.8039	-0.002	0.0003287	3.43e-08	1000880	0.894352	3.20528e-09	0.5	0.4655	0	0.9547	0.8184	-0.0039	0.0021	0.0709	68698	0.8088	-0.0009	0.000808	0.2489	225114	0.168267	0.0841334	0.0958632	0.82	-0.0028	0.001219	0.02595	170969	0.8046	-0.0018	0.000322	1.68e-08	1225990	0.404728
js1	rs71424129	2	64895167	SERTAD2	joint/nodm	nodm	NA	C	T	0.1875	-0.0005	0.00152	0.7277	107990	0.2006	-0.002	0.0003287	2.367e-08	1036320	0.319254	8.65496e-09	2.7	0.4134	0	0.5994	0.1725	-0.0113	0.0021	6.693e-08	68698	0.1838	-0.0041	0.000808	2.566e-07	225114	0.000944	0.999528	1.32267e-12	0.1823	-0.0042	0.001219	0.0007531	176688	0.1982	-0.0023	0.000322	2.028e-12	1261430	0.1134
-	rs12122184	1	31858784	FABP3		nodm	NA	T	C	0.8076	-0.0019	0.001317	0.1305	108336	0.8167	-0.0018	0.0003287	3.26e-08	1028860	0.939085	1.08709e-07	3.8	0.3855	0	0.5294	0.7999	-0.0001	0.0022	0.9818	68698	0.816	0.0001	0.000808	0.9082	225114	0.929812	0.464906	0.991346	0.8056	-0.0014	0.001117	0.2142	177034	0.8166	-0.0015	0.000322	2.834e-06	1253970	0.927703
js1	rs34338966	2	64892466	SERTAD2	joint/nodm	NA	nodm	G	A	0.1875	-0.0005	0.00152	0.7517	107985	0.2007	-0.002	0.0003287	2.843e-08	1035380	0.319254	8.65496e-09	3.9	0.3845	0	0.5876	0.1723	-0.0112	0.0021	8.696e-08	68698	0.1836	-0.0041	0.000808	2.391e-07	225114	0.00111106	0.999444	1.70703e-12	0.1823	-0.0042	0.001219	0.0008319	176683	0.1983	-0.0023	0.000322	2.028e-12	1260490	0.1134
js1	rs12614829	2	64893183	SERTAD2	joint/nodm	joint	joint	T	C	0.19	-0.0007	0.00152	0.651	107996	0.2011	-0.002	0.0003287	2.984e-08	1036360	0.388032	8.2169e-09	7.4	0.3047	0	0.5756	0.1719	-0.0112	0.0021	8.661e-08	68698	0.1834	-0.0041	0.000808	2.469e-07	225114	0.00111106	0.999444	1.70703e-12	0.1838	-0.0043	0.001219	0.000567	176694	0.1986	-0.0023	0.000322	2.028e-12	1261470	0.0956307
js18	rs13281719	8	72648090	MSC	joint/nodm	NA	joint	C	T	0.9124	-0.0018	0.002229	0.4223	107344	0.9091	-0.0027	0.0005478	7.231e-08	1030880	0.684355	3.83009e-06	10	0.2503	0	0.577	0.9075	-0.0041	0.0029	0.1539	68698	0.911	-0.0046	0.001111	2.714e-05	225114	0.867874	0.433937	6.97272e-05	0.9106	-0.0027	0.001828	0.1391	176042	0.9095	-0.0031	0.0005367	5.725e-09	1255990	0.824585
js15	rs3750170	7	70233139	AUTS2	joint	NA	joint	A	G	0.3261	-0.0022	0.001216	0.06456	108232	0.2258	-0.0018	0.0003287	2.349e-07	1028860	0.741164	5.9902e-08	12.4	0.195	0	0.632	0.1443	-0.0055	0.0024	0.02063	68698	0.1561	-0.0018	0.000909	0.03218	225114	0.136419	0.0682093	0.0101889	0.289	-0.0029	0.001117	0.009072	176930	0.2177	-0.0018	0.000322	5.784e-08	1253970	0.318238
-	rs1085526	12	28553533	CCDC91		nodm	NA	G	C	0.3997	-0.0005	0.001216	0.6819	108173	0.2566	-0.002	0.0003287	6.797e-09	1037520	0.215468	8.39553e-09	13.3	0.1775	0	0.8562	0.1514	-0.0018	0.0023	0.4336	68698	0.1564	0.0003	0.000808	0.7482	225114	0.374447	0.812776	0.687176	0.3455	-0.0008	0.001117	0.4726	176871	0.2424	-0.0017	0.000322	3.044e-07	1262630	0.414148
-	rs73231634	21	44214942	PDE9A		joint	NA	G	A	0.8875	0.006	0.002229	0.006765	62226	0.8933	-0.0023	0.0004383	4.073e-06	729851	0.000168304	2.79949e-08	13.4	0.198	0	0.9167	0.8943	-0.0003	0.0026	0.9131	68698	0.8907	0.0003	0.00101	0.7733	225114	0.824046	0.587977	0.950497	0.8904	0.0033	0.001726	0.05256	130924	0.8929	-0.0019	0.0004293	1.216e-05	954965	0.00218966
js19	rs11254238	10	16874242	CUBN	joint	NA	joint	C	A	0.0987	-0.0042	0.001723	0.01534	107836	0.0946	-0.0019	0.0004383	8.646e-05	1037560	0.179325	4.25771e-06	17.7	0.1092	0	0.6083	0.0968	-0.0068	0.003	0.02435	68698	0.0993	-0.0032	0.001111	0.003233	225114	0.245332	0.122666	0.00121026	0.0982	-0.0048	0.001523	0.001406	176534	0.0952	-0.0021	0.0004293	2.118e-06	1262670	0.0721945
js2	rs56080571	10	101616892	ABCC2	joint/nodm	nodm	NA	G	A	0.0629	-0.0003	0.002837	0.9049	72436	0.059	-0.0037	0.0006574	5.38e-09	909686	0.226986	1.31522e-07	18.3	0.121	0	0.7791	0.0798	-0.0029	0.0035	0.4056	68698	0.0633	-0.0056	0.001515	0.0001918	225114	0.463087	0.231543	0.000765609	0.0696	-0.0013	0.002234	0.552	141134	0.0597	-0.004	0.000644	6.358e-10	1134800	0.220604
js3	rs7324815	13	25253174	ATP12A	joint	joint	joint	C	T	0.1535	-0.0048	0.00152	0.001207	102038	0.1636	-0.0016	0.0003287	1.57e-05	1001080	0.0336049	4.89137e-08	19.5	0.08873	0	0.7896	0.1786	-0.006	0.0022	0.005981	68698	0.1853	-0.0028	0.000808	0.0004679	225114	0.158745	0.0793723	5.98708e-05	0.1616	-0.0052	0.00132	4.404e-05	170736	0.1667	-0.0018	0.000322	6.046e-08	1226190	0.00880219
js18	rs35165944	8	72649827	MSC	joint/nodm	NA	nodm	T	A	0.9083	-0.0019	0.002229	0.3948	101464	0.9071	-0.0027	0.0005478	1.607e-07	999743	0.717832	3.6901e-06	20.7	0.07696	0	0.8391	0.8915	-0.0041	0.0029	0.1494	68698	0.9026	-0.0047	0.001111	1.498e-05	225114	0.841769	0.420884	4.78402e-05	0.9021	-0.0027	0.001828	0.13	170162	0.9062	-0.0031	0.0005367	4.582e-09	1224860	0.824585
js2	rs111281941	10	101614170	ABCC2	joint/nodm	NA	nodm	C	G	0.0632	-0.0001	0.002939	0.9764	65819	0.0587	-0.0038	0.0006574	9.136e-09	834278	0.204108	5.55055e-08	23.1	0.08917	0	0.8428	0.0812	-0.003	0.0035	0.4032	68698	0.0643	-0.0056	0.001515	0.0001934	225114	0.479817	0.239909	0.000747392	0.0706	-0.0013	0.002336	0.5697	134517	0.0596	-0.0041	0.000644	2.767e-10	1059390	0.223882
js10	rs79103983	3	187635554	BCL6	joint/nodm	nodm	NA	T	G	0.8231	-0.0007	0.001723	0.6793	67524	0.8189	-0.0021	0.0003287	8.01e-09	872434	0.411531	1.26153e-09	0	0.539	0.6	0.4629	0.8699	0.0006	0.0025	0.7945	68698	0.8392	-0.0021	0.000909	0.01321	225114	0.294921	0.14746	0.0673816	0.8382	-0.0003	0.001422	0.8452	136222	0.8212	-0.0021	0.000322	2.458e-10	1097550	0.197592
js20	rs34717952	10	28233931	ARMC4	joint/nodm	NA	nodm	G	A	0.4688	0.0001	0.001013	0.9383	108340	0.4731	-0.0012	0.0002191	3.137e-06	1037570	0.195247	3.04873e-07	0	0.5766	0.7	0.4609	0.5144	-0.0033	0.0016	0.04756	68698	0.5001	-0.0023	0.000606	0.0002256	225114	0.546007	0.726997	8.87749e-05	0.4818	-0.0009	0.0009139	0.3152	177038	0.4762	-0.0013	0.0002147	1.96e-09	1262680	0.656069
-	rs56410799	6	37110707	PIM1		joint	NA	G	A	0.1014	0.0005	0.002229	0.8212	70141	0.1039	-0.0026	0.0004383	1.115e-07	888416	0.159954	2.2281e-08	0	0.781	0.9	0.4564	0.0814	0.0025	0.0028	0.3666	68698	0.0886	-0.0005	0.001111	0.6623	225114	0.303037	0.151519	0.606611	0.0936	0.0013	0.001726	0.4712	138839	0.1018	-0.0023	0.0004293	1.19e-07	1113530	0.0339476
js10	rs78158637	3	187646250	BCL6	joint/nodm	joint	joint	G	T	0.8265	-0.001	0.001621	0.5429	73233	0.8219	-0.0021	0.0003287	1.64e-08	914031	0.493066	1.13266e-09	0	0.5211	1.5	0.4394	0.8666	0	0.0024	0.9838	68698	0.8409	-0.0021	0.000808	0.01234	225114	0.393039	0.196519	0.0341352	0.8391	-0.0007	0.00132	0.6147	141931	0.8246	-0.0021	0.000322	1.31e-10	1139140	0.280732
js32	rs117643180	17	7185779	SLC2A4	nodm	joint/nodm	nodm	A	C	0.0246	0.0051	0.003648	0.163	99176	0.0263	-0.0053	0.0008765	5.611e-09	1022100	0.00408086	4.32439e-09	0	0.6231	1.6	0.4364	0.0205	0.0018	0.0054	0.7342	68698	0.0229	-0.002	0.00202	0.3169	225114	0.496112	0.248056	0.579434	0.0233	0.0041	0.003046	0.1853	167874	0.0258	-0.0048	0.0008587	3.106e-08	1247210	0.00304479
js20	rs7896951	10	28242417	ARMC4	joint/nodm	NA	joint	A	G	0.4688	0	0.001013	0.9835	108438	0.4729	-0.0012	0.0002191	3.363e-06	1037600	0.231861	3.06362e-07	0	0.5019	1.9	0.4262	0.5137	-0.0034	0.0016	0.04083	68698	0.5	-0.0022	0.000606	0.0003575	225114	0.468756	0.765622	0.000143729	0.4816	-0.001	0.0009139	0.263	177136	0.476	-0.0013	0.0002147	2.701e-09	1262710	0.738372
js6	rs1295641	1	227070695	PSEN2	joint/nodm	NA	joint/nodm	T	C	0.4992	-0.0001	0.001013	0.9326	108446	0.5126	-0.0012	0.0002191	1.831e-06	1037630	0.273102	3.04873e-07	7.8	0.2895	2.3	0.4134	0.4984	-0.0007	0.0016	0.6611	68698	0.5079	-0.0024	0.000606	0.0001017	225114	0.304711	0.152356	0.000356894	0.499	-0.0003	0.0009139	0.7546	177144	0.5121	-0.0013	0.0002147	1.418e-09	1262740	0.265551
js28	rs2295904	14	23362260	REM2	joint	NA	joint	C	T	0.1706	-0.0015	0.001317	0.2808	108018	0.1693	-0.0016	0.0003287	1.39e-05	1037590	0.939085	3.74284e-06	0	0.7987	2.6	0.4064	0.1658	-0.0067	0.0022	0.002233	68698	0.1857	-0.0021	0.000808	0.01033	225114	0.0427773	0.978611	0.000330527	0.1693	-0.0029	0.001117	0.01232	176716	0.1716	-0.0017	0.000322	3.166e-07	1262700	0.276233
-	rs10099531	8	49551946	LOC101929268		nodm	NA	C	T	0.4349	0.0003	0.001115	0.7501	108303	0.3392	-0.0018	0.0003287	1.042e-08	1035950	0.0594189	2.96823e-07	2.3	0.4219	2.6	0.4061	0.378	-0.0012	0.0018	0.5111	68698	0.3338	-0.0013	0.000707	0.05303	225114	0.957362	0.478681	0.147676	0.4191	-0.0001	0.0009139	0.9041	177001	0.3382	-0.0017	0.000322	8.859e-08	1261060	0.0785136
js16	rs2392929	7	106414069	PIK3CG	joint/nodm	NA	joint	G	T	0.1935	-0.0037	0.001317	0.005044	102309	0.2042	-0.0014	0.0003287	0.0001649	1001080	0.0788042	2.22265e-06	0	0.6461	3.3	0.387	0.1844	-0.008	0.002	7.386e-05	68698	0.2024	-0.0013	0.000707	0.07326	225114	0.00112592	0.000562961	6.18678e-05	0.1907	-0.005	0.001117	7.567e-06	171007	0.2039	-0.0014	0.000322	1.556e-05	1226190	0.00108901
js10	rs76300256	3	187636678	BCL6	joint/nodm	NA	nodm	C	A	0.8227	-0.0006	0.001723	0.724	67524	0.8187	-0.0021	0.0003287	3.511e-08	872434	0.378936	1.28946e-09	0	0.742	3.7	0.3819	0.8611	0.0007	0.0025	0.7814	68698	0.8354	-0.0021	0.000808	0.01324	225114	0.272822	0.136411	0.032823	0.8351	-0.0002	0.001422	0.8998	136222	0.8211	-0.0021	0.000322	1.31e-10	1097550	0.173823
js7	rs12466713	2	32751688	BIRC6	joint/nodm	joint/nodm	nodm	G	T	0.8564	-0.0011	0.00152	0.4863	108125	0.8399	-0.0022	0.0003287	8.835e-09	1031990	0.46515	1.44144e-10	16.9	0.1177	3.9	0.3683	0.8444	-0.0031	0.0023	0.191	68698	0.8423	-0.0007	0.000909	0.4167	225114	0.315614	0.842193	0.299744	0.8528	-0.0017	0.00132	0.1847	176823	0.8402	-0.002	0.000322	1.008e-09	1257100	0.817202
js13	rs67149069	4	106043027	TET2	joint/nodm	joint	joint/nodm	C	T	0.8345	-0.0006	0.001621	0.7052	101748	0.8222	-0.002	0.0003287	1.228e-07	999233	0.383001	8.53123e-09	0	0.7414	4.9	0.344	0.8398	0.0013	0.0022	0.5469	68698	0.8331	-0.0016	0.000808	0.04685	225114	0.201537	0.100769	0.118223	0.8364	0.0001	0.00132	0.9587	170446	0.8237	-0.0019	0.000322	2.743e-09	1224350	0.123325
js29	rs72731564	14	69280158	ZFP36L1	joint/nodm	NA	joint	T	C	0.1886	-0.0001	0.001621	0.9312	68078	0.1873	-0.0018	0.0003287	1.297e-06	880851	0.289455	3.07178e-07	13.3	0.1937	4.9	0.3472	0.1554	-0.0026	0.0021	0.2182	68698	0.1646	-0.0028	0.000808	0.0004967	225114	0.926815	0.463407	0.00114683	0.1762	-0.001	0.00132	0.4277	136776	0.1841	-0.0019	0.000322	2.806e-09	1105960	0.488037
js7	rs6543664	2	32920658	TTC27	joint/nodm	NA	joint	C	T	0.8196	-0.0029	0.001317	0.02945	102592	0.8291	-0.0019	0.0003287	4.923e-07	1001080	0.444746	4.91709e-09	13.6	0.1711	5.2	0.332	0.8206	-0.0048	0.0023	0.03539	68698	0.8331	-0.0016	0.000808	0.0638	225114	0.175925	0.0879626	0.0159502	0.8198	-0.0034	0.001117	0.003695	171290	0.8297	-0.0019	0.000322	1.318e-08	1226190	0.173506
js4	rs36053309	1	21905604	ALPL	joint	NA	joint	C	T	0.7919	-0.0052	0.001216	4.171e-05	107968	0.7986	-0.001	0.0003287	0.002732	1037290	0.00052381	1.04531e-06	18.1	0.1027	7.2	0.2743	0.7975	-0.0055	0.002	0.006627	68698	0.8037	-0.0003	0.000808	0.6809	225114	0.0126223	0.00631117	0.021276	0.7934	-0.0053	0.001015	5.578e-07	176666	0.7993	-0.0009	0.000322	0.005853	1262400	1.1929e-05
js29	rs12147461	14	69265091	ZFP36L1	joint/nodm	NA	nodm	A	G	0.1904	-0.0002	0.001621	0.9248	68078	0.1896	-0.0018	0.0003287	8.088e-07	880851	0.318762	3.0543e-07	22.1	0.06742	7.9	0.2707	0.1561	-0.0022	0.0021	0.3034	68698	0.166	-0.0028	0.000808	0.0004071	225114	0.782887	0.391443	0.00142574	0.1776	-0.0009	0.00132	0.4675	136776	0.1862	-0.0019	0.000322	2.806e-09	1105960	0.441013
js25	rs1472212	12	89752904	DUSP6	joint/nodm	NA	joint/nodm	T	C	0.8266	-0.0023	0.00152	0.1387	108015	0.8157	-0.0017	0.0003287	6.084e-06	1037590	0.690338	4.94834e-07	2.9	0.4087	8.5	0.2404	0.7667	-0.0028	0.0021	0.1874	68698	0.8032	-0.0037	0.000808	9.115e-06	225114	0.679359	0.660321	1.14966e-05	0.806	-0.0025	0.001219	0.04804	176713	0.8139	-0.002	0.000322	1.271e-09	1262700	0.676968
js14	rs56855707	5	107709809	FBXL17	joint/nodm	NA	joint	A	G	0.1504	-0.0037	0.001419	0.009243	99360	0.1611	-0.002	0.0003287	1.762e-07	992320	0.227147	3.0507e-10	12.6	0.2175	8.9	0.2551	0.1336	-0.0043	0.0023	0.06418	68698	0.1413	-0.0025	0.000909	0.003985	225114	0.45167	0.225835	0.0039674	0.1458	-0.0039	0.001219	0.001622	168058	0.1588	-0.0021	0.000322	5.56e-10	1217430	0.133673
js30	rs379592	21	30706470	BACH1	joint	NA	joint	G	A	0.4775	-0.0029	0.001013	0.003587	108330	0.4869	-0.0011	0.0002191	8.138e-06	1037510	0.0729139	5.58459e-08	2.8	0.4094	10.4	0.1948	0.5032	-0.0031	0.0017	0.06731	68698	0.4815	-0.0016	0.000606	0.009699	225114	0.391315	0.195658	0.00581028	0.4842	-0.003	0.0009139	0.0008345	177028	0.4863	-0.0012	0.0002147	1.647e-07	1262620	0.0450636
js27	rs6563846	13	41370996	SLC25A15	joint/nodm	nodm	nodm	A	G	0.4632	-0.0009	0.001013	0.3417	108441	0.4703	-0.0015	0.0002191	5.757e-09	1037580	0.54998	4.47548e-11	0	0.8021	12.8	0.1425	0.4755	-0.0028	0.0017	0.09037	68698	0.4646	-0.0009	0.000606	0.1445	225114	0.277554	0.861223	0.0855004	0.4664	-0.0014	0.0009139	0.1137	177139	0.4696	-0.0014	0.0002147	9.868e-11	1262690	1
js27	rs2282026	13	41381077	SLC25A15,TPTE2P5	joint/nodm	joint	joint	G	A	0.4635	-0.0011	0.001013	0.2477	108322	0.471	-0.0015	0.0002191	6.837e-09	1037440	0.690242	3.68295e-11	0	0.8431	13	0.1402	0.4827	-0.0029	0.0017	0.08465	68698	0.4682	-0.0009	0.000606	0.134	225114	0.253047	0.873476	0.0774711	0.4685	-0.0016	0.0009139	0.07531	177020	0.4707	-0.0014	0.0002147	9.868e-11	1262550	0.82379
js12	rs17804499	4	74442349	RASSF6	joint	NA	joint	C	G	0.0537	-0.0064	0.00304	0.03703	64280	0.0571	-0.0034	0.0006574	2.485e-07	865397	0.319254	1.69522e-07	0	0.8595	14.9	0.1284	0.0465	-0.0081	0.0036	0.02371	68698	0.0461	-0.0037	0.001414	0.01108	225114	0.239513	0.119757	0.0025934	0.0507	-0.0071	0.002336	0.002581	132978	0.0551	-0.0035	0.000644	6.767e-08	1090510	0.11787
js31	rs1506363	4	126402347	FAT4	nodm	joint	nodm	T	A	0.8267	0.0015	0.001621	0.3643	73765	0.8253	-0.0019	0.0003287	4.617e-07	917295	0.0341213	3.6195e-08	0	0.5497	15.6	0.1084	0.8434	-0.0037	0.0021	0.08461	68698	0.8305	-0.0014	0.000808	0.08827	225114	0.290827	0.854586	0.0472061	0.8329	-0.0004	0.00132	0.7347	142463	0.826	-0.0018	0.000322	2.183e-08	1142410	0.280732
js22	rs11189526	10	100020572	LOXL4	joint/dm	NA	joint	G	T	0.3151	-0.0028	0.001115	0.009161	102592	0.3449	-0.0012	0.0003287	8.667e-05	1001080	0.150931	5.45136e-05	2.9	0.4083	19.4	0.04831	0.3314	-0.008	0.0017	3.562e-06	68698	0.3474	-0.0017	0.000606	0.007154	225114	0.000317746	0.000158873	3.03628e-07	0.32	-0.0044	0.0009139	4.035e-06	171290	0.3455	-0.0013	0.000322	2.275e-05	1226190	0.000652512
js22	rs55917128	10	100023359	LOXL4	joint/dm	NA	dm	T	C	0.4678	-0.0036	0.001013	0.0008097	108300	0.5346	-0.0005	0.0003287	0.06353	1037350	0.00229961	0.000568967	6.9	0.3127	19.5	0.04625	0.5754	-0.0083	0.0017	1.124e-06	68698	0.5681	-0.0009	0.000606	0.1363	225114	2.34707e-05	1.17354e-05	2.21221e-06	0.496	-0.0048	0.0009139	4.56e-08	176998	0.5422	-0.0006	0.000322	0.05671	1262460	3.86778e-06
-	rs11961047	6	37103939	PIM1		nodm	NA	C	T	0.1501	-0.0013	0.001824	0.4679	70637	0.157	-0.0024	0.0004383	5.441e-09	883310	0.543517	2.39278e-07	3.5	0.397	19.8	0.04919	0.145	0.0021	0.0023	0.3656	68698	0.1512	-0.001	0.000909	0.2228	225114	0.194905	0.0974527	0.359894	0.1481	0	0.001422	0.993	139335	0.1559	-0.0021	0.0004293	4.643e-07	1108420	0.135032
-	rs73083362	20	10683995	JAG1		nodm	NA	A	G	0.2409	0.0008	0.001317	0.517	108201	0.2744	-0.0017	0.0003287	1.912e-08	1037520	0.0560679	1.29279e-06	0	0.9148	24.3	0.01512	0.2481	0.0018	0.0019	0.3427	68698	0.2698	0	0.000707	0.9938	225114	0.359268	0.179634	0.638423	0.2432	0.0011	0.001117	0.3062	176899	0.2736	-0.0014	0.000322	1.246e-05	1262630	0.0233064
[truncated: 1 more columns]
