# Supplementary material for: Differential and shared genetic effects on kidney function between diabetic and non-diabetic individuals
Source: Commun Biol. 2022 Jun 13;5:580. doi: 10.1038/s42003-022-03448-z (PMC9192715; doi:10.1038/s42003-022-03448-z)
Supplement: Supplementary file 9 — Supplementary Data 6 [file 42003_2022_3448_MOESM9_ESM.xlsx]

## Sheet: SD6 CUBN
Supplemntary Data 6. CUBN region lookup for UACR association. a) Summary results for eGFR and UACR variants at CUBN from DM-stratified meta-analyses on eGFR or from meta-analyses on UACR (Teumer at al. Nat comm 2019). b) r squared between eGFR and CUBN index variants. c) D-prime between eGFR and CUBN index variants.
a)
						eGFRcrea												UACR (Teumer et al.)
						DM					NoDM							ALL ancestries					EUR only
rsid	Trait identified	Chr	Pos (b37)	EA	OA	eaf	beta	se	p	n	eaf	beta	se	p	n	pdiff	pjoint	eaf	beta	se	p	n	eaf	beta	se	p	n
rs11254238	eGFR	10	16874242	A	C	0.9018	0.0048	0.0015	0.00115	176534	0.9048	0.0021	0.0004	2.223e-07	1262670	0.0763409	1.91031e-08	0.9119	0.002	0.0035	0.5718	564129	0.9159	0.0034431	0.0035833	0.3366	547334
rs141493439	UACR	10	16930738	A	G	0.0122	0.0112	0.0069	0.1025	61158	0.0119	0.0043	0.0015	0.004074	886755	0.321562	0.00614697	0.0117	0.2186	0.0097	1.87e-112	545978	0.0117	0.219422	0.0097188	7.28e-113	542201
rs45551835	UACR	10	16932384	A	G	0.0146	0.0072	0.0057	0.2104	66118	0.0148	0.0049	0.0013	0.0001339	888930	0.689509	0.000642089	0.0147	0.2008	0.0084	2.77e-126	545479	0.0147	0.201076	0.0084199	4.83e-126	541702
rs557338857	UACR	10	16817529	T	C	0.9937	0.0157	0.0111	0.1572	39462	0.994	-0.0064	0.0021	0.002771	756423	0.0477221	0.00511217	NA	NA	NA	NA	NA	0.994	-0.121987	0.0145126	4.257e-17	490708
rs562661763	UACR	10	17160005	T	G	0.992	0.0057	0.0095	0.5477	45246	0.9925	-0.0031	0.0019	0.1073	759186	0.357616	0.244808	NA	NA	NA	NA	NA	0.9929	-0.120843	0.0132829	9.229e-20	489376
rs74375025	UACR	10	16947664	A	G	0.1013	-0.0024	0.0016	0.142	142092	0.1045	0.0015	0.0004	0.0001993	1143330	0.0161232	0.000496408	0.1054	0.0611	0.0032	2.927e-80	558518	0.1056	0.0610158	0.0032403	4.27e-79	547265
b)
r2:	SNP	rs557338857	rs11254238	rs141493439	rs45551835	rs74375025	rs562661763
	rs557338857	1	0.001	0	0	0	0.023
	rs11254238	0.001	1	0.001	0.001	0.001	0.001
	rs141493439	0	0.001	1	1	0.102	0
	rs45551835	0	0.001	1	1	0.102	0
	rs74375025	0	0.001	0.102	0.102	1	0
	rs562661763	0.023	0.001	0	0	0	1
c)
D'	SNP	rs557338857	rs11254238	rs141493439	rs45551835	rs74375025	rs562661763
	rs557338857	1	1	1	1	1	0.194
	rs11254238	1	1	1	1	0.248	1
	rs141493439	1	1	1	1	1	1
	rs45551835	1	1	1	1	1	1
	rs74375025	1	0.248	1	1	1	0.039
	rs562661763	0.194	1	1	1	0.039	1
