# Supplementary material for: Differential and shared genetic effects on kidney function between diabetic and non-diabetic individuals
Source: Commun Biol. 2022 Jun 13;5:580. doi: 10.1038/s42003-022-03448-z (PMC9192715; doi:10.1038/s42003-022-03448-z)
Supplement: Supplementary file 10 — Supplementary Data 7 [file 42003_2022_3448_MOESM10_ESM.xlsx]

## Sheet: SD7 GxHbA1c
Supplementary Data 7. Comparison of GxDM and GxHbA1c interaction. The table shows a comparison of interactions of the identified variants with binary DM or continuous HbA1c (centered at a median HbA1c of 5.35 % in noDM individuals of UKB). The table shows results from two interaction models in unrelated individuals of UKB (n=368,005) for 7 difference locus lead variants: 1 - the GxDM interaction …
									GxDM model						GxHba1c model
LocusName	locusid	rsid	Chr	Pos	source	type	ea	oa	bG	seG	pG	bGxDM	seGxDM	pGxDM	bG	seG	pG	bGxHba1c	seGxHba1c	pGxHba1c
[UMOD/PDILT]	d1	rs77924615	16	20392332	diff	DM>NoDM	G	A	-0.0106294	0.000468662	8.5372e-114	-0.010769	0.00206705	1.89125e-07	-0.0106939	0.000453416	6.81293e-123	-0.00405623	0.000711012	1.16529e-08
[TPPP]	d2	rs434215	5	699046	diff	DM>NoDM	A	G	-0.00436378	0.000455448	9.64558e-22	-0.010647	0.00201665	1.29567e-07	-0.00458909	0.000440374	2.00806e-25	-0.0048304	0.000701567	5.7823e-12
[MED1/NEUROD2]	d3	rs55722796	17	37612086	diff	NoDM-only	T	C	-0.00584625	0.00042587	7.10905e-43	0.00688403	0.00187302	0.000237544	-0.00573727	0.000411724	4.00239e-44	0.00111887	0.000648314	0.0843813
[CSRNP1]	d4	rs1828678	3	39195517	diff	DM-only	G	C	0.000464224	0.00039491	0.239788	-0.00576642	0.0017455	0.000954646	0.00042282	0.000381719	0.268003	-0.00167681	0.000597689	0.00502426
[DCDC5]	d5	rs963837	11	30749090	diff	DM>NoDM	T	C	-0.00521327	0.000371018	7.79158e-45	-0.00197423	0.00164154	0.229107	-0.0051163	0.000358436	3.27532e-46	-0.00080506	0.000560897	0.1512
[NRIP1]	d6	rs1882963	21	16560118	diff	DM>NoDM	C	G	-0.00244489	0.000449098	5.21332e-08	-0.00783999	0.00199957	8.82603e-05	-0.00276461	0.000434154	1.91991e-10	-0.00215233	0.000680159	0.00155393
[SLC22A2]	d7	rs2619264	6	160635258	diff	DM>NoDM	G	A	-0.00217161	0.000439338	7.69996e-07	-0.00181899	0.00194221	0.348987	-0.00222329	0.000424483	1.62728e-07	-0.000675703	0.000671606	0.314367
[PIK3CG]	js16	rs2392929	7	106414069	joint/nodm	DM>NoDM	G	T	-0.00121379	0.00046397	0.00889446	-0.00152188	0.00203154	0.453782	-0.0012577	0.000448278	0.00502215	-0.00123282	0.000706287	0.0808992
[LOXL4]	js22	rs11189526	10	100020572	joint;dm	DM>NoDM	G	T	-0.000930191	0.00038471	0.0156109	-0.000543839	0.00169094	0.747742	-0.000810712	0.000371912	0.0292694	-0.00152837	0.000589943	0.00957821
[ALPL]	js4	rs36053309	1	21905604	joint	DM>NoDM	C	T	-0.00146691	0.000465481	0.00162517	-0.0054609	0.00204833	0.00767575	-0.00140591	0.00045022	0.00179204	-0.00183442	0.000712471	0.0100323
[SH3BP4]	js8	rs4663171	2	235767206	joint;dm	DM-only	A	T	-0.000840823	0.00055049	0.12666	-0.005625	0.00240996	0.0195932	-0.00103623	0.000531767	0.0513372	-0.00175395	0.000829466	0.034469
