# Supplementary material for: Differential and shared genetic effects on kidney function between diabetic and non-diabetic individuals
Source: Commun Biol. 2022 Jun 13;5:580. doi: 10.1038/s42003-022-03448-z (PMC9192715; doi:10.1038/s42003-022-03448-z)
Supplement: Supplementary file 11 — Supplementary Data 8 [file 42003_2022_3448_MOESM11_ESM.xlsx]

## Sheet: SD8 Diab Glyc
Supplementary Data 8. Diabetes and Glycemic traits GWAS Lookup for the 11 difference locus lead variants. Table shows a lookup of 11 difference variants (7 established from Table 1; 4 suggestive from Table 2) for their association with Type 1 Diabetes (T1D; Chiou et al. Nature 2021), with Type 2 Diabetes (T2D; DIAGRAN consortium, Mahajan et al. Nat Genet 2018; EUR-only; https://diagram-consortium…
									T1D				T2D				Fasting glucose				Fasting insulin
LocusName	locusid	rsid	Chr	Pos	source	type	ea	oa	eaf	beta	p	n	eaf	beta	p	neff	eaf	beta	p	n	eaf	beta	p	n
[UMOD/PDILT]	d1	rs77924615	16	20392332	diff	DM>NoDM	G	A	0.797	-0.017265	0.377	511056	0.8	-0.033	4.7e-05	231420	0.794	0.0003	0.9672	174416	0.794	0.0047	0.05588	135637
[TPPP]	d2	rs434215	5	699046	diff	DM>NoDM	A	G	0.277	0.084143	0.0642	363495	0.28	-0.011	0.17	231419	0.265	-0.0038	0.4062	77428.8	0.265	0.0043	0.3789	60931
[MED1/NEUROD2]	d3	rs55722796	17	37612086	diff	NoDM-only	T	C	0.764	0.006096	0.71	520580	0.75	-0.034	4.5e-06	231420	0.755	-0.0017	0.4516	200622	0.755	-0.0032	0.3042	151013
[CSRNP1]	d4	rs1828678	3	39195517	diff	DM-only	G	C	0.318	0.028738	0.0648	520580	0.32	0.019	0.0084	187437	0.318	-0.0016	0.6314	178455	0.318	0.0018	0.4106	136287
[DCDC5]	d5	rs963837	11	30749090	diff	DM>NoDM	T	C	0.54	-0.007339	0.635	511056	0.55	-0.011	0.091	231420	0.516	-0.0061	0.0009487	164431	0.516	-0.0004	0.7715	118549
[NRIP1]	d6	rs1882963	21	16560118	diff	DM>NoDM	C	G	0.231	0.019831	0.259	520580	0.22	-0.017	0.026	231420	0.226	0.0008	0.7136	166896	0.226	0.0018	0.3161	125397
[SLC22A2]	d7	rs2619264	6	160635258	diff	DM>NoDM	G	A	0.227	0.030931	0.0744	520580	0.23	0.019	0.012	231420	0.208	-0.0023	0.1618	178455	0.208	-0.0036	0.02468	136287
[PIK3CG]	js4	rs36053309	1	21905604	joint	DM>NoDM	C	T	0.797	0.036162	0.0473	520580	0.8	0.0059	0.46	231420	0.776	0.003	0.05365	165515	0.776	0.0009	0.6833	124123
[LOXL4]	js8	rs4663171	2	235767206	joint;dm	DM-only	A	T	0.126	-0.016295	0.48	511056	0.12	0.0099	0.3	231420	0.121	0.0021	0.1787	166056	0.121	-0.0039	0.5391	125397
[ALPL]	js16	rs2392929	7	106414069	joint/nodm	DM>NoDM	G	T	0.22	-0.028273	0.111	520580	0.21	-0.0027	0.73	231420	0.22	0.0002	0.759	166896	0.22	0.0022	0.5453	125397
[SH3BP4]	js22	rs11189526	10	100020572	joint;dm	DM>NoDM	G	T	0.349	0.002644	0.868	511056	0.36	0.012	0.062	231420	0.317	0.0028	0.4062	166896	0.317	0.0018	0.3482	125397
