# Supplementary material for: Differential and shared genetic effects on kidney function between diabetic and non-diabetic individuals
Source: Commun Biol. 2022 Jun 13;5:580. doi: 10.1038/s42003-022-03448-z (PMC9192715; doi:10.1038/s42003-022-03448-z)
Supplement: Supplementary file 12 — Supplementary Data 9 [file 42003_2022_3448_MOESM12_ESM.xlsx]

## Sheet: SD9 Opentargets
Supplementary Data 9. Opentargets PheWAS for the lead variants from 11 difference loci. Table shows a lookup of the 11 difference variants (7 established from Table 1; 4 suggestive from Table 2) for genome-iwde significant (P < 5 x 10-8) trait and disease associations in the opentargets database (https://www.opentargets.org/). The effect alleles "ea" were alligned to be the eGFR-decreasing allele…
LocusName	locusid	rsid	Chr	Pos37	source	type	ea	oa	Trait	Trait_Category	Beta	Odds_Ratio	P-value	N_Cases	N_Overall	PMID	Author_(Year)	Study_ID
[UMOD/PDILT]	d1	rs77924615	16	20392332	diff	DM>NoDM	G	A	Serum 25-Hydroxyvitamin D levels	measurement	0.015792	NA	0	NA	443734	PMID:32059762	Manousaki D	GCST010144
[MED1/NEUROD2]	d3	rs55722796	17	37612086	diff	NoDM-only	T	C	Mean reticulocyte volume	measurement	0.0404165	NA	6.8e-61	NA	408112	PMID:32888494	Vuckovic D	GCST90002396
[MED1/NEUROD2]	d3	rs55722796	17	37612086	diff	NoDM-only	T	C	Red blood cell count	measurement	-0.029988	NA	4.81e-45	NA	545203	PMID:32888493	Chen MH	GCST90002363
[MED1/NEUROD2]	d3	rs55722796	17	37612086	diff	NoDM-only	T	C	Red blood cell count	measurement	-0.0319653	NA	5.5e-40	NA	408112	PMID:32888494	Vuckovic D	GCST90002403
[MED1/NEUROD2]	d3	rs55722796	17	37612086	diff	NoDM-only	T	C	Mean spheric corpuscular volume	measurement	0.0313717	NA	2.9e-39	NA	408112	PMID:32888494	Vuckovic D	GCST90002397
[MED1/NEUROD2]	d3	rs55722796	17	37612086	diff	NoDM-only	T	C	Mean reticulocyte volume	Uncategorised	0.263778	NA	1.22965e-34	NA	344728		UKB Neale v2	NEALE2_30260_raw
[DCDC5]	d5	rs963837	11	30749090	diff	DM>NoDM	T	C	Hemoglobin concentration	measurement	-0.022362	NA	2.23e-33	NA	563946	PMID:32888493	Chen MH	GCST90002310
[MED1/NEUROD2]	d3	rs55722796	17	37612086	diff	NoDM-only	T	C	Mean corpuscular volume	measurement	0.025137	NA	2.79e-33	NA	544127	PMID:32888493	Chen MH	GCST90002334
[DCDC5]	d5	rs963837	11	30749090	diff	DM>NoDM	T	C	Red blood cell count	measurement	-0.022363	NA	8.76e-31	NA	545203	PMID:32888493	Chen MH	GCST90002363
[DCDC5]	d5	rs963837	11	30749090	diff	DM>NoDM	T	C	Hematocrit	measurement	-0.021393	NA	9.28e-31	NA	562259	PMID:32888493	Chen MH	GCST90002304
[MED1/NEUROD2]	d3	rs55722796	17	37612086	diff	NoDM-only	T	C	Mean corpuscular volume	measurement	0.026807	NA	1.3e-29	NA	408112	PMID:32888494	Vuckovic D	GCST90002392
[NRIP1]	d6	rs1882963	21	16560118	diff	DM>NoDM	C	G	Hemoglobin concentration	measurement	-0.025316	NA	1.42e-29	NA	563946	PMID:32888493	Chen MH	GCST90002310
[DCDC5]	d5	rs963837	11	30749090	diff	DM>NoDM	T	C	Hemoglobin	measurement	-0.0240441	NA	2.4e-29	NA	408112	PMID:32888494	Vuckovic D	GCST90002384
[DCDC5]	d5	rs963837	11	30749090	diff	DM>NoDM	T	C	Red blood cell count	measurement	-0.0235758	NA	3.9e-29	NA	408112	PMID:32888494	Vuckovic D	GCST90002403
[DCDC5]	d5	rs963837	11	30749090	diff	DM>NoDM	T	C	Hematocrit	measurement	-0.0237306	NA	1.4e-28	NA	408112	PMID:32888494	Vuckovic D	GCST90002383
[NRIP1]	d6	rs1882963	21	16560118	diff	DM>NoDM	C	G	Hematocrit	measurement	-0.025801	NA	3.92e-28	NA	562259	PMID:32888493	Chen MH	GCST90002304
[SLC22A2]	d7	rs2619264	6	160635258	diff	DM>NoDM	G	A	Prostate cancer	cell proliferation disorder	0.1031	1.1086	9.045e-28	79148	140254	PMID:29892016	Schumacher FR	GCST006085
[MED1/NEUROD2]	d3	rs55722796	17	37612086	diff	NoDM-only	T	C	Red blood cell (erythrocyte) count	measurement	-0.0101893	NA	2.82162e-26	NA	350475		UKB Neale v2	NEALE2_30010_raw
[DCDC5]	d5	rs963837	11	30749090	diff	DM>NoDM	T	C	Haemoglobin concentration	measurement	-0.0238379	NA	2.01647e-24	NA	350474		UKB Neale v2	NEALE2_30020_raw
[UMOD/PDILT]	d1	rs77924615	16	20392332	diff	DM>NoDM	G	A	Kidney injury molecule 1 levels	measurement	0.1383	NA	2.289e-24	NA	21758	PMID:33067605	Folkersen L	GCST90012041
[DCDC5]	d5	rs963837	11	30749090	diff	DM>NoDM	T	C	Haematocrit percentage	Uncategorised	-0.0700248	NA	2.98763e-24	NA	350475		UKB Neale v2	NEALE2_30030_raw
[DCDC5]	d5	rs963837	11	30749090	diff	DM>NoDM	T	C	Red blood cell (erythrocyte) count	measurement	-0.00847384	NA	3.74411e-24	NA	350475		UKB Neale v2	NEALE2_30010_raw
[NRIP1]	d6	rs1882963	21	16560118	diff	DM>NoDM	C	G	Breast cancer	cell proliferation disorder	-0.0755	0.92728	2.168e-23	76192	139274	PMID:29059683	Michailidou K	GCST004988
[MED1/NEUROD2]	d3	rs55722796	17	37612086	diff	NoDM-only	T	C	Mean corpuscular hemoglobin	measurement	0.02193	NA	4.51e-23	NA	486823	PMID:32888493	Chen MH	GCST90002322
[MED1/NEUROD2]	d3	rs55722796	17	37612086	diff	NoDM-only	T	C	Mean sphered cell volume	Uncategorised	0.139713	NA	7.32898e-22	NA	344729		UKB Neale v2	NEALE2_30270_raw
[UMOD/PDILT]	d1	rs77924615	16	20392332	diff	DM>NoDM	G	A	High blood pressure | vascular/heart problems diagnosed by doctor	measurement	0.06254	1.06454	1.27072e-21	97139	360420		UKB Neale v2	NEALE2_6150_4
[NRIP1]	d6	rs1882963	21	16560118	diff	DM>NoDM	C	G	Hemoglobin	measurement	-0.024681	NA	1.6e-21	NA	408112	PMID:32888494	Vuckovic D	GCST90002384
[MED1/NEUROD2]	d3	rs55722796	17	37612086	diff	NoDM-only	T	C	Mean corpuscular hemoglobin	measurement	0.0227145	NA	2.5e-21	NA	408112	PMID:32888494	Vuckovic D	GCST90002390
[UMOD/PDILT]	d1	rs77924615	16	20392332	diff	DM>NoDM	G	A	Hypertension | non-cancer illness code, self-reported	cardiovascular disease	0.0625209	1.06452	3.18711e-21	93560	361141		UKB Neale v2	NEALE2_20002_1065
[NRIP1]	d6	rs1882963	21	16560118	diff	DM>NoDM	C	G	Hematocrit	measurement	-0.0236552	NA	7.2e-20	NA	408112	PMID:32888494	Vuckovic D	GCST90002383
[UMOD/PDILT]	d1	rs77924615	16	20392332	diff	DM>NoDM	G	A	None of the above | vascular/heart problems diagnosed by doctor	Uncategorised	-0.0570307	0.944565	1.38185e-19	106855	360420		UKB Neale v2	NEALE2_6150_100
[MED1/NEUROD2]	d3	rs55722796	17	37612086	diff	NoDM-only	T	C	Hemoglobin concentration	measurement	-0.018929	NA	5.39e-19	NA	563946	PMID:32888493	Chen MH	GCST90002310
[UMOD/PDILT]	d1	rs77924615	16	20392332	diff	DM>NoDM	G	A	Calculus of kidney	urinary system disease	-0.293	0.746022	5.56e-19	3191	404196		UKB SAIGE	SAIGE_594_1
[SLC22A2]	d7	rs2619264	6	160635258	diff	DM>NoDM	G	A	Sex hormone-binding globulin levels adjusted for BMI	measurement	-0.00770836	NA	5.6e-19	NA	368929	PMID:32042192	Ruth KS	GCST90012110
[UMOD/PDILT]	d1	rs77924615	16	20392332	diff	DM>NoDM	G	A	Hypertension	cardiovascular disease	0.0716	1.07423	1.24e-18	77977	408343		UKB SAIGE	SAIGE_401
[UMOD/PDILT]	d1	rs77924615	16	20392332	diff	DM>NoDM	G	A	Essential hypertension	Uncategorised	0.0715	1.07412	1.6e-18	77723	408089		UKB SAIGE	SAIGE_401_1
[MED1/NEUROD2]	d3	rs55722796	17	37612086	diff	NoDM-only	T	C	Mean corpuscular volume	measurement	0.104767	NA	2.20934e-18	NA	350473		UKB Neale v2	NEALE2_30040_raw
[DCDC5]	d5	rs963837	11	30749090	diff	DM>NoDM	T	C	Glomerular filtration rate (creatinine)	measurement	-0.0078	NA	5.7e-18	NA	133413	PMID:26831199	Pattaro C	GCST003372
[MED1/NEUROD2]	d3	rs55722796	17	37612086	diff	NoDM-only	T	C	Asthma (childhood onset)	respiratory or thoracic disease	-1.12166	0.325739	6.4e-18	13962	314633	PMID:30929738	Ferreira MAR	GCST007800
[MED1/NEUROD2]	d3	rs55722796	17	37612086	diff	NoDM-only	T	C	Hematocrit	measurement	-0.017995	NA	2.43e-17	NA	562259	PMID:32888493	Chen MH	GCST90002304
[MED1/NEUROD2]	d3	rs55722796	17	37612086	diff	NoDM-only	T	C	Hemoglobin	measurement	-0.0205763	NA	5e-17	NA	408112	PMID:32888494	Vuckovic D	GCST90002384
[UMOD/PDILT]	d1	rs77924615	16	20392332	diff	DM>NoDM	G	A	Blood pressure medication | medication for cholesterol, blood pressure, diabetes, or take exogenous hormones	Uncategorised	0.0870488	1.09095	5.84365e-17	33519	193148		UKB Neale v2	NEALE2_6153_2
[DCDC5]	d5	rs963837	11	30749090	diff	DM>NoDM	T	C	Glomerular filtration rate in non diabetics (creatinine)	measurement	-0.0077	NA	1.4e-16	NA	118448	PMID:26831199	Pattaro C	GCST003401
[MED1/NEUROD2]	d3	rs55722796	17	37612086	diff	NoDM-only	T	C	Immature fraction of reticulocytes	measurement	0.0206831	NA	2.4e-16	NA	408112	PMID:32888494	Vuckovic D	GCST90002387
[NRIP1]	d6	rs1882963	21	16560118	diff	DM>NoDM	C	G	Red blood cell count	measurement	-0.018253	NA	5.01e-16	NA	545203	PMID:32888493	Chen MH	GCST90002363
[ALPL]	js4	rs36053309	1	21905604	joint	DM>NoDM	C	T	Heel bone mineral density	measurement	-0.0200877	NA	6e-16	NA	426824	PMID:30598549	Morris JA	GCST006979
[MED1/NEUROD2]	d3	rs55722796	17	37612086	diff	NoDM-only	T	C	Hematocrit	measurement	-0.0196184	NA	1.4e-15	NA	408112	PMID:32888494	Vuckovic D	GCST90002383
[NRIP1]	d6	rs1882963	21	16560118	diff	DM>NoDM	C	G	Haemoglobin concentration	measurement	-0.0217503	NA	1.40708e-14	NA	350474		UKB Neale v2	NEALE2_30020_raw
[PIK3CG]	js16	rs2392929	7	106414069	joint/nodm	DM>NoDM	G	T	Hypertension | non-cancer illness code, self-reported	cardiovascular disease	0.0497499	1.05101	2.86489e-14	93560	361141		UKB Neale v2	NEALE2_20002_1065
[PIK3CG]	js16	rs2392929	7	106414069	joint/nodm	DM>NoDM	G	T	None of the above | vascular/heart problems diagnosed by doctor	Uncategorised	-0.0465873	0.954481	7.74242e-14	106855	360420		UKB Neale v2	NEALE2_6150_100
[LOXL4]	js22	rs11189526	10	100020572	joint;dm	DM>NoDM	G	T	Impedance of arm (left)	Uncategorised	-0.717867	NA	8.30794e-14	NA	354807		UKB Neale v2	NEALE2_23110_raw
[SLC22A2]	d7	rs2619264	6	160635258	diff	DM>NoDM	G	A	Low density lipoprotein cholesterol levels	measurement	0.0166683	NA	1.8e-13	NA	431167	PMID:32493714	Klimentidis YC	GCST90002412
[UMOD/PDILT]	d1	rs77924615	16	20392332	diff	DM>NoDM	G	A	Chronic kidney disease	urinary system disease	0.2121	1.23627	1.873e-13	3902	216743		FINNGEN_R5	FINNGEN_R5_N14_CHRONKIDNEYDIS
[NRIP1]	d6	rs1882963	21	16560118	diff	DM>NoDM	C	G	Hemoglobin concentration	measurement	-0.031572	NA	2.737e-13	NA	172925	PMID:27863252	Astle WJ	GCST004615
[PIK3CG]	js16	rs2392929	7	106414069	joint/nodm	DM>NoDM	G	T	Ischaemic heart disease, wide definition	cardiovascular disease	0.0874	1.09133	3.421e-13	31640	218792		FINNGEN_R5	FINNGEN_R5_I9_IHD
[MED1/NEUROD2]	d3	rs55722796	17	37612086	diff	NoDM-only	T	C	Lung function (FVC)	measurement	0.0195	NA	3.59e-13	NA	321047	PMID:30804560	Shrine N	GCST007429
[MED1/NEUROD2]	d3	rs55722796	17	37612086	diff	NoDM-only	T	C	Platelet count	measurement	0.015311	NA	3.9e-13	NA	542827	PMID:32888493	Chen MH	GCST90002357
[NRIP1]	d6	rs1882963	21	16560118	diff	DM>NoDM	C	G	Haematocrit percentage	Uncategorised	-0.0598915	NA	6.63688e-13	NA	350475		UKB Neale v2	NEALE2_30030_raw
[MED1/NEUROD2]	d3	rs55722796	17	37612086	diff	NoDM-only	T	C	Mean platelet volume	measurement	-0.015812	NA	7.12e-13	NA	460935	PMID:32888493	Chen MH	GCST90002346
[UMOD/PDILT]	d1	rs77924615	16	20392332	diff	DM>NoDM	G	A	Blood pressure medication | medication for cholesterol, blood pressure or diabetes	Uncategorised	0.0702085	1.07273	7.4473e-13	40987	165340		UKB Neale v2	NEALE2_6177_2
[PIK3CG]	js16	rs2392929	7	106414069	joint/nodm	DM>NoDM	G	T	High blood pressure | vascular/heart problems diagnosed by doctor	measurement	0.0462981	1.04739	8.88855e-13	97139	360420		UKB Neale v2	NEALE2_6150_4
[NRIP1]	d6	rs1882963	21	16560118	diff	DM>NoDM	C	G	Hematocrit	measurement	-0.0305462	NA	1.247e-12	NA	173039	PMID:27863252	Astle WJ	GCST004604
[UMOD/PDILT]	d1	rs77924615	16	20392332	diff	DM>NoDM	G	A	Glomerulonephritis	urinary system disease	0.187	1.20563	1.606e-12	4613	218792		FINNGEN_R5	FINNGEN_R5_GLOMER_NEPHRITIS
[MED1/NEUROD2]	d3	rs55722796	17	37612086	diff	NoDM-only	T	C	Age asthma diagnosed	respiratory or thoracic disease	1.0236	NA	2.20108e-12	NA	36955		UKB Neale v2	NEALE2_3786_raw
[LOXL4]	js22	rs11189526	10	100020572	joint;dm	DM>NoDM	G	T	Impedance of whole body	Uncategorised	-1.14063	NA	3.27929e-12	NA	354795		UKB Neale v2	NEALE2_23106_raw
[NRIP1]	d6	rs1882963	21	16560118	diff	DM>NoDM	C	G	Red blood cell count	measurement	-0.0177564	NA	3.5e-12	NA	408112	PMID:32888494	Vuckovic D	GCST90002403
[PIK3CG]	js16	rs2392929	7	106414069	joint/nodm	DM>NoDM	G	T	Ischemic heart diseases	cardiovascular disease	0.0837	1.0873	3.95e-12	30952	218792		FINNGEN_R5	FINNGEN_R5_I9_ISCHHEART
[DCDC5]	d5	rs963837	11	30749090	diff	DM>NoDM	T	C	Red blood cell count	measurement	-0.0246613	NA	4.095e-12	NA	172952	PMID:27863252	Astle WJ	GCST004601
[MED1/NEUROD2]	d3	rs55722796	17	37612086	diff	NoDM-only	T	C	Mean corpuscular haemoglobin	measurement	0.0344785	NA	4.89049e-12	NA	350472		UKB Neale v2	NEALE2_30050_raw
[MED1/NEUROD2]	d3	rs55722796	17	37612086	diff	NoDM-only	T	C	FEV1	measurement	0.0183	NA	7.128e-12	NA	321047	PMID:30804560	Shrine N	GCST007432
[MED1/NEUROD2]	d3	rs55722796	17	37612086	diff	NoDM-only	T	C	Mean platelet volume	measurement	-0.0160616	NA	8.9e-12	NA	408112	PMID:32888494	Vuckovic D	GCST90002395
[MED1/NEUROD2]	d3	rs55722796	17	37612086	diff	NoDM-only	T	C	High light scatter reticulocyte percentage of red cells	measurement	0.0166719	NA	1.1e-11	NA	408112	PMID:32888494	Vuckovic D	GCST90002386
[MED1/NEUROD2]	d3	rs55722796	17	37612086	diff	NoDM-only	T	C	Red blood cell count	measurement	-0.0272296	NA	2.467e-11	NA	172952	PMID:27863252	Astle WJ	GCST004601
[UMOD/PDILT]	d1	rs77924615	16	20392332	diff	DM>NoDM	G	A	Serum 25-Hydroxyvitamin D levels	measurement	0.0166321	NA	7.10842e-11	NA	417580	PMID:32242144	Revez JA	GCST90000614
[PIK3CG]	js16	rs2392929	7	106414069	joint/nodm	DM>NoDM	G	T	Coronary atherosclerosis	cardiovascular disease	0.0891	1.09319	7.429e-11	23363	211203		FINNGEN_R5	FINNGEN_R5_I9_CORATHER
[UMOD/PDILT]	d1	rs77924615	16	20392332	diff	DM>NoDM	G	A	Antihypertensive medication - note that there are other indications	cardiovascular disease	0.0648	1.06695	1.088e-10	107287	218792		FINNGEN_R5	FINNGEN_R5_RX_ANTIHYP
[SLC22A2]	d7	rs2619264	6	160635258	diff	DM>NoDM	G	A	Sex hormone-binding globulin levels adjusted for BMI	measurement	-0.00781974	NA	1.3e-10	NA	180094	PMID:32042192	Ruth KS	GCST90012108
[PIK3CG]	js16	rs2392929	7	106414069	joint/nodm	DM>NoDM	G	T	Hypertension, essential	cardiovascular disease	0.0688	1.07122	1.598e-10	42857	205694		FINNGEN_R5	FINNGEN_R5_I9_HYPTENSESS
[MED1/NEUROD2]	d3	rs55722796	17	37612086	diff	NoDM-only	T	C	Platelet count	measurement	0.0154493	NA	2e-10	NA	408112	PMID:32888494	Vuckovic D	GCST90002402
[UMOD/PDILT]	d1	rs77924615	16	20392332	diff	DM>NoDM	G	A	Urinary calculus	urinary system disease	-0.143	0.866754	2.52e-10	6643	407648		UKB SAIGE	SAIGE_594
[LOXL4]	js22	rs11189526	10	100020572	joint;dm	DM>NoDM	G	T	Impedance of arm (right)	Uncategorised	-0.592407	NA	2.58228e-10	NA	354792		UKB Neale v2	NEALE2_23109_raw
[LOXL4]	js22	rs11189526	10	100020572	joint;dm	DM>NoDM	G	T	Impedance of leg (right)	Uncategorised	-0.501296	NA	2.74503e-10	NA	354817		UKB Neale v2	NEALE2_23107_raw
[PIK3CG]	js16	rs2392929	7	106414069	joint/nodm	DM>NoDM	G	T	Hypertensive diseases (excluding secondary)	cardiovascular disease	0.0625	1.06449	3.638e-10	55955	218792		FINNGEN_R5	FINNGEN_R5_FG_HYPERTENSION
[PIK3CG]	js16	rs2392929	7	106414069	joint/nodm	DM>NoDM	G	T	Hypertensive diseases	cardiovascular disease	0.0625	1.06449	3.638e-10	55955	218792		FINNGEN_R5	FINNGEN_R5_I9_HYPERTENSION
[PIK3CG]	js16	rs2392929	7	106414069	joint/nodm	DM>NoDM	G	T	Antihypertensive medication - note that there are other indications	cardiovascular disease	0.0568	1.05844	4.267e-10	107287	218792		FINNGEN_R5	FINNGEN_R5_RX_ANTIHYP
[PIK3CG]	js16	rs2392929	7	106414069	joint/nodm	DM>NoDM	G	T	Hypertension (no controls excluded)	cardiovascular disease	0.0621	1.06407	4.991e-10	55917	218792		FINNGEN_R5	FINNGEN_R5_I9_HYPTENS_EXNONE
[PIK3CG]	js16	rs2392929	7	106414069	joint/nodm	DM>NoDM	G	T	Hypertension	cardiovascular disease	0.062	1.06396	5.207e-10	55917	218754		FINNGEN_R5	FINNGEN_R5_I9_HYPTENS
[UMOD/PDILT]	d1	rs77924615	16	20392332	diff	DM>NoDM	G	A	None of the above | medication for cholesterol, blood pressure, diabetes, or take exogenous hormones	Uncategorised	-0.053507	0.947899	5.96252e-10	59810	193148		UKB Neale v2	NEALE2_6153_100
[MED1/NEUROD2]	d3	rs55722796	17	37612086	diff	NoDM-only	T	C	Haemoglobin concentration	measurement	-0.016446	NA	9.32345e-10	NA	350474		UKB Neale v2	NEALE2_30020_raw
[MED1/NEUROD2]	d3	rs55722796	17	37612086	diff	NoDM-only	T	C	Mean corpuscular volume	measurement	0.0247348	NA	1.005e-09	NA	172433	PMID:27863252	Astle WJ	GCST004602
[SLC22A2]	d7	rs2619264	6	160635258	diff	DM>NoDM	G	A	Sex hormone-binding globulin levels adjusted for BMI	measurement	-0.00745017	NA	1.1e-09	NA	188908	PMID:32042192	Ruth KS	GCST90012106
[SLC22A2]	d7	rs2619264	6	160635258	diff	DM>NoDM	G	A	Sex hormone-binding globulin levels	measurement	-0.00587624	NA	1.2e-09	NA	370125	PMID:32042192	Ruth KS	GCST90012111
[SH3BP4]	js8	rs4663171	2	235767206	joint;dm	DM-only	A	T	Platelet count	measurement	-0.016649	NA	1.26e-09	NA	542827	PMID:32888493	Chen MH	GCST90002357
[UMOD/PDILT]	d1	rs77924615	16	20392332	diff	DM>NoDM	G	A	Serum 25-Hydroxyvitamin D levels	measurement	0.0152505	NA	1.28418e-09	NA	417580	PMID:32242144	Revez JA	GCST90000616
[MED1/NEUROD2]	d3	rs55722796	17	37612086	diff	NoDM-only	T	C	Age at menopause (last menstrual period)	measurement	0.146	NA	1.3562e-09	NA	111593		UKB Neale v2	NEALE2_3581_raw
[PIK3CG]	js16	rs2392929	7	106414069	joint/nodm	DM>NoDM	G	T	Hypertension, essential (no controls excluded)	cardiovascular disease	0.0618	1.06375	1.956e-09	42857	218792		FINNGEN_R5	FINNGEN_R5_I9_HYPTENSESS_EXNONE
[MED1/NEUROD2]	d3	rs55722796	17	37612086	diff	NoDM-only	T	C	Forced vital capacity (fvc), best measure	measurement	0.0127524	NA	2.87514e-09	NA	272338		UKB Neale v2	NEALE2_20151_raw
[NRIP1]	d6	rs1882963	21	16560118	diff	DM>NoDM	C	G	Age started wearing glasses or contact lenses	disease of visual system	-0.301842	NA	3.63706e-09	NA	310992		UKB Neale v2	NEALE2_2217_raw
[PIK3CG]	js16	rs2392929	7	106414069	joint/nodm	DM>NoDM	G	T	Bendroflumethiazide | treatment/medication code	measurement	0.0749128	1.07779	3.66202e-09	20196	361141		UKB Neale v2	NEALE2_20003_1141194794
[PIK3CG]	js16	rs2392929	7	106414069	joint/nodm	DM>NoDM	G	T	Coronary atherosclerosis (no controls excluded)	cardiovascular disease	0.0798	1.08307	3.704e-09	23363	218792		FINNGEN_R5	FINNGEN_R5_I9_CORATHER_EXNONE
[UMOD/PDILT]	d1	rs77924615	16	20392332	diff	DM>NoDM	G	A	Serum 25-Hydroxyvitamin D levels	measurement	0.0152475	NA	3.94175e-09	NA	496946	PMID:32242144	Revez JA	GCST90000618
[UMOD/PDILT]	d1	rs77924615	16	20392332	diff	DM>NoDM	G	A	Renal failure	urinary system disease	0.1375	1.1474	3.995e-09	5951	218792		FINNGEN_R5	FINNGEN_R5_N14_RENFAIL
[PIK3CG]	js16	rs2392929	7	106414069	joint/nodm	DM>NoDM	G	T	Angina pectoris	phenotype	0.088	1.09199	4.096e-09	18168	206008		FINNGEN_R5	FINNGEN_R5_I9_ANGINA
[MED1/NEUROD2]	d3	rs55722796	17	37612086	diff	NoDM-only	T	C	Mean platelet (thrombocyte) volume	measurement	-0.0174248	NA	4.16997e-09	NA	350470		UKB Neale v2	NEALE2_30100_raw
[LOXL4]	js22	rs11189526	10	100020572	joint;dm	DM>NoDM	G	T	Impedance of leg (left)	Uncategorised	-0.46464	NA	4.68196e-09	NA	354811		UKB Neale v2	NEALE2_23108_raw
[MED1/NEUROD2]	d3	rs55722796	17	37612086	diff	NoDM-only	T	C	Haematocrit percentage	Uncategorised	-0.0463653	NA	4.85508e-09	NA	350475		UKB Neale v2	NEALE2_30030_raw
[PIK3CG]	js16	rs2392929	7	106414069	joint/nodm	DM>NoDM	G	T	Lung function (FEV1/FVC)	measurement	-0.0173	NA	6.55e-09	NA	321047	PMID:30804560	Shrine N	GCST007431
[NRIP1]	d6	rs1882963	21	16560118	diff	DM>NoDM	C	G	Red blood cell count	measurement	-0.0250794	NA	7.254e-09	NA	172952	PMID:27863252	Astle WJ	GCST004601
[UMOD/PDILT]	d1	rs77924615	16	20392332	diff	DM>NoDM	G	A	Serum 25-Hydroxyvitamin D levels	measurement	0.0144881	NA	8.09141e-09	NA	417580	PMID:32242144	Revez JA	GCST90000615
[MED1/NEUROD2]	d3	rs55722796	17	37612086	diff	NoDM-only	T	C	Forced expiratory volume in 1-second (fev1), best measure	measurement	0.0100788	NA	9.52444e-09	NA	272338		UKB Neale v2	NEALE2_20150_raw
[PIK3CG]	js16	rs2392929	7	106414069	joint/nodm	DM>NoDM	G	T	Mean platelet volume	measurement	-0.013717	NA	9.69e-09	NA	460935	PMID:32888493	Chen MH	GCST90002346
[MED1/NEUROD2]	d3	rs55722796	17	37612086	diff	NoDM-only	T	C	Red cell distribution width	measurement	-0.012398	NA	9.96e-09	NA	531774	PMID:32888493	Chen MH	GCST90002369
[MED1/NEUROD2]	d3	rs55722796	17	37612086	diff	NoDM-only	T	C	Forced vital capacity (fvc)	measurement	0.0120127	NA	1.31381e-08	NA	329404		UKB Neale v2	NEALE2_3062_raw
[PIK3CG]	js16	rs2392929	7	106414069	joint/nodm	DM>NoDM	G	T	Essential hypertension	Uncategorised	0.0456	1.04666	1.35e-08	77723	408089		UKB SAIGE	SAIGE_401_1
[PIK3CG]	js16	rs2392929	7	106414069	joint/nodm	DM>NoDM	G	T	Hypertension	cardiovascular disease	0.0453	1.04634	1.64e-08	77977	408343		UKB SAIGE	SAIGE_401
[MED1/NEUROD2]	d3	rs55722796	17	37612086	diff	NoDM-only	T	C	Forced expiratory volume in 1-second (fev1), predicted percentage	measurement	0.450328	NA	1.67729e-08	NA	117241		UKB Neale v2	NEALE2_20154_raw
[DCDC5]	d5	rs963837	11	30749090	diff	DM>NoDM	T	C	Appendicular lean mass	measurement	0.0107	NA	1.811e-08	NA	450243	PMID:33097823	Pei YF	GCST90000025
[UMOD/PDILT]	d1	rs77924615	16	20392332	diff	DM>NoDM	G	A	Lymphocyte percentage	measurement	-0.123096	NA	1.95819e-08	NA	349861		UKB Neale v2	NEALE2_30180_raw
[UMOD/PDILT]	d1	rs77924615	16	20392332	diff	DM>NoDM	G	A	None of the above | medication for cholesterol, blood pressure or diabetes	Uncategorised	-0.0494434	0.951759	1.983e-08	54968	165340		UKB Neale v2	NEALE2_6177_100
[DCDC5]	d5	rs963837	11	30749090	diff	DM>NoDM	T	C	Hemoglobin concentration	measurement	-0.0198976	NA	2.021e-08	NA	172925	PMID:27863252	Astle WJ	GCST004615
[NRIP1]	d6	rs1882963	21	16560118	diff	DM>NoDM	C	G	Malignant neoplasm of breast	cell proliferation disorder	-0.1097	0.896103	2.336e-08	8401	123579		FINNGEN_R5	FINNGEN_R5_C3_BREAST
[DCDC5]	d5	rs963837	11	30749090	diff	DM>NoDM	T	C	Essential hypertension	Uncategorised	0.0359	1.03655	2.38e-08	77723	408089		UKB SAIGE	SAIGE_401_1
[DCDC5]	d5	rs963837	11	30749090	diff	DM>NoDM	T	C	Hypertension	cardiovascular disease	0.0356	1.03624	2.97e-08	77977	408343		UKB SAIGE	SAIGE_401
[MED1/NEUROD2]	d3	rs55722796	17	37612086	diff	NoDM-only	T	C	Immature fraction of reticulocytes	measurement	0.0223322	NA	4.111e-08	NA	170548	PMID:27863252	Astle WJ	GCST004628
[DCDC5]	d5	rs963837	11	30749090	diff	DM>NoDM	T	C	Hematocrit	measurement	-0.0193267	NA	4.417e-08	NA	173039	PMID:27863252	Astle WJ	GCST004604
[MED1/NEUROD2]	d3	rs55722796	17	37612086	diff	NoDM-only	T	C	Mean corpuscular hemoglobin	measurement	0.0221716	NA	4.715e-08	NA	172332	PMID:27863252	Astle WJ	GCST004630
