# Supplementary material for: Differential and shared genetic effects on kidney function between diabetic and non-diabetic individuals
Source: Commun Biol. 2022 Jun 13;5:580. doi: 10.1038/s42003-022-03448-z (PMC9192715; doi:10.1038/s42003-022-03448-z)
Supplement: Supplementary file 13 — Supplementary Data 10 [file 42003_2022_3448_MOESM13_ESM.xlsx]

## Sheet: SD10 DM eGFR loci
Supplementary Data 10. Lead variants of 29 genome-wide signficant eGFR loci identified in DM-only GWAS. The table shows independent genome-wide significant (P<5x10-8) associations on log eGFR identified from meta-analyses in the combined stage limited to DM individuals. The HLA region was removed from the analyses.
								Combined stage
								DM					NoDM
rsid	Chr	Pos	Nearest Gene	novel DKD locus	novel eGFR locus	ea	oa	eaf	beta	se	p	n	eaf	beta	se	p	n	pdiff	pjoint
rs267738	1	150940625	CERS2	yes	no	T	G	0.8176	-0.0065	0.001219	2.706e-08	176573	0.7934	-0.0056	0.000322	1.695e-67	1253810	0.453323	1.40636e-72
rs4665972	2	27598097	SNX17	yes	no	T	C	0.4187	0.0057	0.0009139	3.285e-09	170721	0.3957	0.0053	0.000322	8.233e-66	1221130	0.66005	5.29095e-68
rs10206899	2	73900900	ALMS1P	yes	no	T	C	0.7534	-0.0068	0.001219	1.623e-08	143419	0.7713	-0.0066	0.000322	1.461e-95	1143180	0.867652	1.0336e-98
rs1047891	2	211540507	CPS1	yes	no	A	C	0.2874	-0.007	0.001015	5.614e-12	170741	0.3039	-0.0072	0.000322	2.945e-113	1225260	0.842231	1.26625e-119
rs4663171	2	235767206	SH3BP4	yes	yes	A	T	0.1493	-0.0072	0.001219	8.838e-09	170901	0.1359	-0.0007	0.0004293	0.08407	1226190	8.38271e-08	7.03321e-09
rs28817415	4	77401452	SHROOM3	yes	no	T	C	0.375	-0.0091	0.0009139	9.93e-26	176910	0.4301	-0.0081	0.000322	4.732e-149	1262690	0.271502	1.15352e-159
rs10857147	4	81181072	FGF5	yes	no	A	T	0.7097	-0.0061	0.0009139	2.43e-10	170848	0.7037	-0.0034	0.000322	2.213e-26	1226190	0.00298821	1.30452e-34
rs434215	5	699046	TPPP	yes	no	A	G	0.3027	-0.0119	0.00132	3.523e-19	119397	0.292	-0.0041	0.0004293	3.567e-23	1007640	2.48299e-09	3.51272e-38
rs3812036	5	176813404	SLC34A1	yes	no	T	C	0.2468	-0.0073	0.001015	2.071e-12	170458	0.2523	-0.0076	0.000322	1.13e-123	1220760	0.765276	6.3085e-133
rs34246779	6	26549212	HMGN4	yes	no	A	G	0.0903	-0.0091	0.001625	1.051e-08	172626	0.105	-0.0023	0.0004293	1.048e-07	1253430	2.13561e-05	9.06547e-14
rs3101824	6	160634047	SLC22A2	yes	no	T	C	0.112	-0.0143	0.001422	3.6e-23	176569	0.1196	-0.0085	0.0004293	5.376e-89	1261500	3.66245e-05	8.17824e-108
rs11761603	7	1286912	UNCX	yes	no	T	C	0.4281	0.0075	0.0009139	4.829e-15	168668	0.354	0.0066	0.000322	3.398e-93	1215300	0.322346	1.40304e-106
rs6464165	7	151413124	PRKAG2	no	no	T	C	0.7279	0.0107	0.001117	4.021e-21	136252	0.7197	0.0084	0.000322	1.588e-150	1099070	0.0368967	1.99137e-168
rs9314272	8	23722263	STC1	yes	no	A	G	0.4326	-0.0054	0.0009139	9.428e-10	177021	0.4866	-0.0042	0.000322	4.764e-42	1262610	0.186991	2.98484e-45
rs7033278	9	71417662	PIP5K1B	yes	no	T	C	0.3458	0.0062	0.0009139	1.336e-10	176480	0.3177	0.0036	0.000322	2.24e-29	1249170	0.00424996	7.30498e-38
rs80282103	10	899071	LARP4B	yes	no	A	T	0.91	0.0109	0.001625	6.842e-11	176591	0.915	0.0088	0.0005367	4.884e-60	1262600	0.192547	7.09397e-69
rs55917128	10	100023359	LOXL4	yes	yes	T	C	0.496	-0.0048	0.0009139	4.56e-08	176998	0.5422	-0.0006	0.000322	0.05671	1262460	3.86778e-06	1.80248e-07
rs963837	11	30749090	DCDC5	yes	no	T	C	0.5953	-0.0108	0.0009139	2.429e-34	170722	0.5657	-0.0055	0.000322	1.024e-70	1223190	5.61174e-09	2.09716e-94
rs2004649	11	65380916	MAP3K11	yes	no	A	G	0.3959	-0.0055	0.0009139	6.125e-10	176918	0.4177	-0.0029	0.000322	3.75e-21	1262630	0.00424996	3.32724e-26
rs10899482	11	78060081	GAB2	yes	no	A	C	0.7094	-0.0058	0.001015	1.151e-08	177039	0.7813	-0.0023	0.000322	4.926e-12	1262710	0.000495455	6.76919e-19
rs2461700	15	45640627	GATM	yes	no	T	C	0.534	0.008	0.001015	1.544e-15	177144	0.5913	0.0096	0.000322	3.405e-211	1257330	0.111313	3.1476e-207
rs17631603	15	53983968	WDR72	yes	no	A	G	0.5788	0.0068	0.0009139	6.636e-15	177042	0.5369	0.0039	0.000322	4.15e-36	1261790	0.0014283	1.32886e-44
rs11636251	15	76239020	NRG4	yes	no	T	C	0.4765	-0.0069	0.0009139	1.872e-14	171081	0.4802	-0.0045	0.000322	3.015e-47	1226190	0.00831351	1.62904e-55
rs77924615	16	20392332	PDILT	no	no	A	G	0.2001	0.0234	0.001117	1.867e-106	170741	0.1972	0.0114	0.000322	9.087e-268	1225260	1.31207e-27	0
rs9895661	17	59456589	BCAS3	yes	no	T	C	0.6809	0.0066	0.001117	6.677e-10	176461	0.761	0.0079	0.000322	4.153e-129	1257330	0.238177	5.15782e-139
rs8096658	18	77156537	NFATC1	yes	no	C	G	0.5831	0.0067	0.0009139	1.57e-12	167173	0.5362	0.0059	0.000322	8.439e-82	1192030	0.379028	2.66587e-85
rs6015028	20	56131697	PCK1	no	no	A	T	0.8111	-0.0071	0.001219	1.384e-09	176558	0.8436	-0.0029	0.0004293	1.432e-11	1262580	0.000535105	5.3026e-18
rs1882961	21	16556367	NRIP1	yes	no	T	C	0.2756	-0.0073	0.0009139	3.579e-14	176630	0.2996	-0.0031	0.000322	1.279e-22	1251950	3.86778e-06	1.04407e-34
rs9607518	22	38605133	MAFF	yes	no	T	C	0.5362	-0.0049	0.0009139	2.224e-08	170649	0.5388	-0.002	0.000322	1.364e-10	1220910	0.0014283	2.40085e-15
