# Supplementary material for: Differential and shared genetic effects on kidney function between diabetic and non-diabetic individuals
Source: Commun Biol. 2022 Jun 13;5:580. doi: 10.1038/s42003-022-03448-z (PMC9192715; doi:10.1038/s42003-022-03448-z)
Supplement: Supplementary file 14 — Supplementary Data 11 [file 42003_2022_3448_MOESM14_ESM.xlsx]

## Sheet: SD11 GPS novel
Supplementary Data 11. Genepriotisation (GPS) for the 32 novel eGFR loci. Shown is the GPS table for the 32 loci identified by the joint test or the dm- or nodm-stratified approach in a per signal view. The table shows a summary of the results of CADD, NEPTUNE, GTEx, MGI and OMIM search for the 371 candidate genes mapping to the 32 eGFRcrea associated loci. The table allows to give different weig…
												99% credible variants (PPA > 0.05) within the gene with CADD ≥ 15			99% credible variants (PPA > 0.05) within the locus						Evidenced kidney phenotype for gene
															eQTL-modulated gene expression				sQTL-modulate splice variants
												1	1	1	1	1	1	0	1	0	1	1
Locus name	Locus id	Signal id	num signals	Gene	distance to signal index variant	Chr of gene	Position start of gene	Position end of gene	credible variants in the signal	credible variants in the signal with PPA> 0.05	Score	stop-gained/ stop-lost/ non-synonymus	canonical-splice/ noncoding-change/ synonymous/ splice-site	other	NEPTUNE glomerulus	NEPTUNE tubulointerstitium	GTEx kidney	GTEx other	GTEx kidney	GTEx other	MGI Mouse	OMIM Human
[CUBN]	js19	1	1	CUBN	0	10	16865964	17171816	737	7	3	1	0	0	0	0	0	0	0	0	2	1
[ALPL]	js4	1	1	CDC42	473515	1	22379119	22419436	40	2	2	0	0	0	0	0	0	0	0	0	20	1
[MSC]	js18	1	1	EYA1	-373623	8	72109667	72274467	11	4	2	0	0	0	0	0	0	0	0	0	5	2
[FAT4]	js31	1	1	FAT4	0	4	126237566	126414087	8	8	2	0	0	0	0	0	0	0	0	0	10	2
[LOXL4]	js22	1	1	HPS1	155382	10	100175954	100206704	110	2	2	0	0	0	0	0	0	0	0	0	2	1
[LOXL4]	js22	1	1	HPSE2	196261	10	100216833	100995632	110	2	2	0	0	0	0	0	0	0	0	0	1	2
[DNMBP,DNMBP-AS1]	js2	1	1	ABCC2	-76001	10	101542354	101611949	54	9	1	0	0	0	0	0	0	0	0	0	2	0
[ALPL]	js4	1	1	ALPL	-699	1	21835857	21904905	40	2	1	0	0	0	0	0	0	0	0	0	0	2
[ATP12A]	js3	1	1	ATP12A	1374	13	25254548	25285923	24	11	1	0	0	0	0	0	0	11	0	0	1	0
[AUTS2]	js15	1	1	AUTS2	0	7	69063904	70258054	69	7	1	0	0	1	0	0	0	0	0	0	0	0
[EEF1DP3]	js26	1	1	BRCA2	390698	13	32889616	32973809	127	2	1	0	0	0	0	0	0	0	0	0	0	2
[POLD3]	js24	1	1	C2CD3	-479550	11	73723758	73882064	72	3	1	0	0	0	0	0	0	0	0	0	0	1
[SLC2A4]	js32	1	1	CLDN7	-19267	17	7163221	7166512	56	7	1	0	0	0	0	0	0	0	0	0	1	0
[SLC2A4]	js32	1	1	CTDNEP1	-30520	17	7146905	7155259	56	7	1	0	0	0	0	0	0	0	0	0	7	0
[SLC2A4]	js32	1	1	DVL2	-47916	17	7128660	7137863	56	7	1	1	0	0	0	0	0	0	0	0	0	0
[FBXL17]	js14	1	1	EFNA5	-703213	5	106712589	107006596	172	4	1	0	0	0	0	0	0	0	0	0	2	0
[REM2]	js28	1	1	EFS	463348	14	23825608	23834842	140	4	1	0	0	0	0	0	0	0	0	0	1	0
[ALPL]	js4	1	1	HSPG2	243120	1	22148724	22263790	40	2	1	0	0	0	0	0	0	0	0	0	0	1
[DOCK7]	js5	1	1	KANK4	-316040	1	62701836	62785083	225	0	1	0	0	0	0	0	0	0	0	0	0	1
[TTC27]	js7	1	1	LTBP1	251710	2	33172368	33624575	15	11	1	0	0	0	0	0	0	0	0	0	3	0
[REM2]	js28	1	1	MMP14	-45452	14	23305741	23316808	140	4	1	0	0	0	0	0	0	0	0	0	8	0
[PSEN2]	js6	1	1	PARP1	-474894	1	226548391	226595801	183	1	1	0	0	0	0	0	0	0	0	0	3	0
[TET2]	js13	1	1	PPA2	247206	4	106290233	106395227	48	7	1	0	0	0	0	0	0	7	0	0	0	1
[PSEN2]	js6	1	1	PSEN2	0	1	227058272	227083804	183	1	1	0	0	0	0	0	0	1	0	1	4	0
[ARMC4]	js20	1	1	RAB18	-411251	10	27793102	27831166	201	0	1	0	0	0	0	0	0	0	0	0	0	1
[RASSF6]	js12	1	1	RASSF6	0	4	74437266	74486348	7	2	1	1	0	0	0	0	0	0	0	0	0	0
[SLC25A15,TPTE2P5]	js27	1	1	SLC25A15	0	13	41363546	41386596	705	4	1	0	0	0	0	0	0	4	0	0	1	0
[SLC2A2]	js9	1	1	SLC2A2	2422	3	170714136	170744768	7	3	1	0	0	0	0	0	0	0	0	0	0	2
[SLC2A4]	js32	1	1	SLC2A4	0	17	7185053	7191367	56	7	1	0	0	1	0	0	0	6	0	0	0	0
[LIMCH1]	js11	1	1	SLC30A9	327736	4	41992522	42089551	62	5	1	0	0	0	0	0	0	0	0	0	0	1
[REM2]	js28	1	1	SLC7A7	-73240	14	23242431	23289020	140	4	1	0	0	0	0	0	0	0	0	0	0	2
[TET2]	js13	1	1	TET2	24004	4	106067031	106200960	48	7	1	0	0	0	0	0	0	2	0	0	2	0
[SLC2A2]	js9	1	1	TNIK	68577	3	170780291	171178197	7	3	1	0	0	0	2	0	0	0	0	0	0	0
[SLC2A4]	js32	1	1	TP53	385940	17	7571719	7590868	56	7	1	0	0	0	0	0	0	0	0	0	14	0
[ZFP36L1]	js29	1	1	ZFP36L1	-17198	14	69254371	69262960	32	5	1	0	0	1	0	0	0	0	0	0	0	0
[REM2]	js28	1	1	ABHD4	-280995	14	23067146	23081265	140	4	0	0	0	0	0	0	0	0	0	0	0	0
[SLC2A4]	js32	1	1	ACADVL	-57193	17	7120443	7128586	56	7	0	0	0	0	0	0	0	1	0	1	0	0
[SLC2A4]	js32	1	1	ACAP1	54068	17	7239847	7254793	56	7	0	0	0	0	0	0	0	0	0	0	0	0
[REM2]	js28	1	1	ACIN1	165513	14	23527773	23564823	140	4	0	0	0	0	0	0	0	0	0	0	0	0
[ZFP36L1]	js29	1	1	ACTN1	60681	14	69340839	69446083	32	5	0	0	0	0	0	0	0	0	0	0	0	0
[ZFP36L1]	js29	1	1	ACTN1-AS1	166240	14	69446398	69454180	32	5	0	0	0	0	0	0	0	0	0	0	0	0
[SERTAD2]	js1	1	2	ACTR2	561645	2	65454828	65498390	31	7	0	0	0	0	0	0	0	0	0	0	0	0
[SERTAD2]	js1	2	2	ACTR2	561645	2	65454828	65498390	1	1	0	0	0	0	0	0	0	0	0	0	0	0
[NRBF2]	js21	1	1	ADO	-346133	10	64564515	64568239	333	0	0	0	0	0	0	0	0	0	0	0	0	0
[RASSF6]	js12	1	1	AFM	-72631	4	74347461	74369718	7	2	0	0	0	0	0	0	0	0	0	0	0	0
[RASSF6]	js12	1	1	AFP	-120847	4	74301935	74321502	7	2	0	0	0	0	0	0	0	0	0	0	0	0
[SERTAD2]	js1	1	2	AFTPH	-73045	2	64751438	64820138	31	7	0	0	0	0	0	0	0	0	0	0	0	0
[SERTAD2]	js1	2	2	AFTPH	-73045	2	64751438	64820138	1	1	0	0	0	0	0	0	0	0	0	0	0	0
[REM2]	js28	1	1	AJUBA	78122	14	23440382	23451851	140	4	0	0	0	0	0	0	0	0	0	4	0	0
[RASSF6]	js12	1	1	ALB	-155220	4	74269971	74287129	7	2	0	0	0	0	0	0	0	0	0	0	0	0
[SLC2A4]	js32	1	1	ALOX12	-271724	17	6899383	6914055	56	7	0	0	0	0	0	0	0	0	0	0	0	0
[SLC2A4]	js32	1	1	ALOX12P2	-382111	17	6756894	6803668	56	7	0	0	0	0	0	0	0	0	0	0	0	0
[ATP12A]	js3	1	1	AMER2	482642	13	25735816	25746421	24	11	0	0	0	0	0	0	0	0	0	0	0	0
[DOCK7]	js5	1	1	ANGPTL3	-29147	1	63063157	63071976	225	0	0	0	0	0	0	0	0	0	0	0	0	0
[RASSF6]	js12	1	1	ANKRD17	-317847	4	73940501	74124502	7	2	0	0	0	0	0	0	0	0	0	0	0	0
[LIMCH1]	js11	1	1	APBB2	-448151	4	40812043	41216635	62	5	0	0	0	0	0	0	0	0	0	0	0	0
[TET2]	js13	1	1	ARHGEF38	430749	4	106473776	106602070	48	7	0	0	0	0	0	0	0	0	0	0	0	0
[TET2]	js13	1	1	ARHGEF38-IT1	439720	4	106482747	106491392	48	7	0	0	0	0	0	0	0	0	0	0	0	0
[SH3BP4]	js8	1	1	ARL4C	-361509	2	235401685	235405697	193	1	0	0	0	0	0	0	0	0	0	0	0	0
[ARMC4]	js20	1	1	ARMC4	0	10	28101092	28287984	201	0	0	0	0	0	0	0	0	0	0	0	0	0
[SLC2A4]	js32	1	1	ASGR1	-102896	17	7076750	7082883	56	7	0	0	0	0	0	0	0	0	0	0	0	0
[SLC2A4]	js32	1	1	ASGR2	-167649	17	7004640	7018130	56	7	0	0	0	0	0	0	0	0	0	0	0	0
[DOCK7]	js5	1	1	ATG4C	148653	1	63249776	63330941	225	0	0	0	0	0	0	0	0	0	0	0	0	0
[SLC2A4]	js32	1	1	ATP1B2	368474	17	7554253	7561089	56	7	0	0	0	0	0	0	0	0	0	0	0	0
[DUSP6]	js25	1	1	ATP2B1	228921	12	89981825	90049844	17	4	0	0	0	0	0	0	0	0	0	0	0	0
[DUSP6]	js25	1	1	ATP2B1-AS1	349827	12	90102731	90105729	17	4	0	0	0	0	0	0	0	0	0	0	0	0
[PIK3CG]	js16	1	2	ATXN7L1	-897038	7	105245220	105517031	7	1	0	0	0	0	0	0	0	0	0	0	0	0
[PIK3CG]	js16	2	2	ATXN7L1	-897038	7	105245220	105517031	6	5	0	0	0	0	0	0	0	0	0	0	0	0
[LOXL4]	js22	1	1	AVPI1	-573557	10	99437180	99447015	110	2	0	0	0	0	0	0	0	0	0	0	0	0
[BACH1]	js30	1	1	BACH1	0	21	30671219	30734217	191	2	0	0	0	0	0	0	0	2	0	0	0	0
[BACH1]	js30	1	1	BACH1-IT2	38350	21	30744820	30746300	191	2	0	0	0	0	0	0	0	0	0	0	0	0
[REM2]	js28	1	1	BCL2L2	413710	14	23775970	23780968	140	4	0	0	0	0	0	0	0	0	0	0	0	0
[REM2]	js28	1	1	BCL2L2-PABPN1	413710	14	23775970	23795394	140	4	0	0	0	0	0	0	0	0	0	0	0	0
[BCL6]	js10	1	1	BCL6	-182737	3	187439164	187463513	16	3	0	0	0	0	0	0	0	0	0	0	0	0
[SLC2A4]	js32	1	1	BCL6B	-252818	17	6926368	6932961	56	7	0	0	0	0	0	0	0	0	0	0	0	0
[KIF18A]	js23	1	1	BDNF	-351062	11	27676441	27743605	189	0	0	0	0	0	0	0	0	0	0	0	0	0
[KIF18A]	js23	1	1	BDNF-AS	-374949	11	27528398	27719718	189	0	0	0	0	0	0	0	0	0	0	0	0	0
[LIMCH1]	js11	1	1	BEND4	448083	4	42112869	42154895	62	5	0	0	0	0	0	0	0	0	0	0	0	0
[TTC27]	js7	1	1	BIRC6	-76693	2	32582095	32843965	15	11	0	0	0	0	0	0	0	1	0	0	0	0
[DNMBP,DNMBP-AS1]	js2	1	1	BLOC1S2	345084	10	102033034	102046469	54	9	0	0	0	0	0	0	0	0	0	0	0	0
[EBF2]	js17	1	1	BNIP3L	304958	8	26240522	26270644	10	2	0	0	0	0	0	0	0	0	0	0	0	0
[REM2]	js28	1	1	C14orf119	202422	14	23564682	23569665	140	4	0	0	0	0	0	0	0	0	0	0	0	0
[REM2]	js28	1	1	C14orf93	93849	14	23456109	23479410	140	4	0	0	0	0	0	0	0	0	0	0	0	0
[SLC2A4]	js32	1	1	C17orf49	-264936	17	6918055	6920843	56	7	0	0	0	0	0	0	0	0	0	0	0	0
[CUBN]	js19	1	1	C1QL3	-310238	10	16555741	16564004	737	7	0	0	0	0	0	0	0	0	0	0	0	0
[ATP12A]	js3	1	1	C1QTNF9	-356505	13	24883715	24896669	24	11	0	0	0	0	0	0	0	0	0	0	0	0
[PIK3CG]	js16	1	2	CCDC71L	-112435	7	106297210	106301634	7	1	0	0	0	0	0	0	0	0	0	0	0	0
[PIK3CG]	js16	2	2	CCDC71L	-112435	7	106297210	106301634	6	5	0	0	0	0	0	0	0	5	0	0	0	0
[BACH1]	js30	1	1	CCT8	-260352	21	30428642	30446118	191	2	0	0	0	0	0	0	0	2	0	0	0	0
[SLC2A4]	js32	1	1	CD68	297025	17	7482804	7485429	56	7	0	0	0	0	0	0	0	0	0	0	0	0
[PSEN2]	js6	1	1	CDC42BPA	106870	1	227177565	227505826	183	1	0	0	0	0	0	0	0	0	0	0	0	0
[REM2]	js28	1	1	CDH24	154009	14	23516269	23526747	140	4	0	0	0	0	0	0	0	0	0	0	0	0
[PIK3CG]	js16	1	2	CDHR3	-737192	7	105603656	105676877	7	1	0	0	0	0	0	0	0	0	0	0	0	0
[PIK3CG]	js16	2	2	CDHR3	-737192	7	105603656	105676877	6	5	0	0	0	0	0	0	0	0	0	0	0	0
[REM2]	js28	1	1	CEBPE	224254	14	23586514	23588820	140	4	0	0	0	0	0	0	0	0	0	0	0	0
[ALPL]	js4	1	1	CELA3A	422544	1	22328148	22339035	40	2	0	0	0	0	0	0	0	0	0	0	0	0
[ALPL]	js4	1	1	CELA3B	397813	1	22303417	22315847	40	2	0	0	0	0	0	0	0	0	0	0	0	0
[ATP12A]	js3	1	1	CENPJ	203237	13	25456411	25497027	24	11	0	0	0	0	0	0	0	0	0	0	0	0
[SERTAD2]	js1	1	2	CEP68	390311	2	65283494	65314142	31	7	0	0	0	0	0	0	0	0	0	0	0	0
[SERTAD2]	js1	2	2	CEP68	390311	2	65283494	65314142	1	1	0	0	0	0	0	0	0	0	0	0	0	0
[POLD3]	js24	1	1	CHRDL2	45859	11	74407473	74442227	72	3	0	0	0	0	0	0	0	0	0	0	0	0
[SLC2A4]	js32	1	1	CHRNB1	162626	17	7348405	7360932	56	7	0	0	0	0	0	0	0	0	0	0	0	0
[DNMBP,DNMBP-AS1]	js2	1	1	CHUK	260173	10	101948123	101989344	54	9	0	0	0	0	0	0	0	0	0	0	0	0
[SLC2A2]	js9	1	1	CLDN11	-559235	3	170136652	170152479	7	3	0	0	0	0	0	0	0	0	0	0	0	0
[SLC2A4]	js32	1	1	CLEC10A	-202179	17	6977855	6983600	56	7	0	0	0	0	0	0	0	0	0	0	0	0
[REM2]	js28	1	1	CMTM5	483756	14	23846016	23848981	140	4	0	0	0	0	0	0	0	0	0	0	0	0
[DNMBP,DNMBP-AS1]	js2	1	1	CNNM1	-533863	10	101088855	101154087	54	9	0	0	0	0	0	0	0	0	0	0	0	0
[PIK3CG]	js16	1	2	COG5	428119	7	106842188	107204959	7	1	0	0	0	0	0	0	0	0	0	0	0	0
[PIK3CG]	js16	2	2	COG5	428119	7	106842188	107204959	6	5	0	0	0	0	0	0	0	0	0	0	0	0
[PSEN2]	js6	1	1	COQ8A	57242	1	227127937	227175246	183	1	0	0	0	0	0	0	0	1	0	0	0	0
[DNMBP,DNMBP-AS1]	js2	1	1	COX15	-195527	10	101468504	101492423	54	9	0	0	0	0	0	0	0	0	0	0	0	0
[DNMBP,DNMBP-AS1]	js2	1	1	CPN1	114114	10	101802064	101841642	54	9	0	0	0	0	0	0	0	0	0	0	0	0
[LOXL4]	js22	1	1	CRTAC1	-229987	10	99624756	99790585	110	2	0	0	0	0	0	0	0	0	0	0	0	0
[DNMBP,DNMBP-AS1]	js2	1	1	CUTC	-172056	10	101491957	101515894	54	9	0	0	0	0	0	0	0	0	0	0	0	0
[DNMBP,DNMBP-AS1]	js2	1	1	CWF19L1	304104	10	101992054	102027437	54	9	0	0	0	0	0	0	0	0	0	0	0	0
[RASSF6]	js12	1	1	CXCL1	292759	4	74735108	74737019	7	2	0	0	0	0	0	0	0	0	0	0	0	0
[RASSF6]	js12	1	1	CXCL3	459962	4	74902311	74904490	7	2	0	0	0	0	0	0	0	0	0	0	0	0
[RASSF6]	js12	1	1	CXCL5	419009	4	74861358	74864446	7	2	0	0	0	0	0	0	0	0	0	0	0	0
[RASSF6]	js12	1	1	CXCL6	259923	4	74702272	74704477	7	2	0	0	0	0	0	0	0	0	0	0	0	0
[RASSF6]	js12	1	1	CXCL8	163873	4	74606222	74609433	7	2	0	0	0	0	0	0	0	0	0	0	0	0
[REM2]	js28	1	1	DAD1	-304117	14	23033806	23058143	140	4	0	0	0	0	0	0	0	0	0	0	0	0
[LIMCH1]	js11	1	1	DCAF4L1	318926	4	41983712	41988484	62	5	0	0	0	0	0	0	0	0	0	0	0	0
[ZFP36L1]	js29	1	1	DCAF5	237478	14	69517636	69619914	32	5	0	0	0	0	0	0	0	0	0	0	0	0
[SLC2A4]	js32	1	1	DLG4	-62410	17	7093209	7123369	56	7	0	0	0	0	0	0	0	7	0	0	0	0
[SLC2A4]	js32	1	1	DNAH2	437259	17	7623038	7737058	56	7	0	0	0	0	0	0	0	0	0	0	0	0
[DNMBP,DNMBP-AS1]	js2	1	1	DNMBP	0	10	101635333	101769676	54	9	0	0	0	0	0	0	0	0	0	0	0	0
[DNMBP,DNMBP-AS1]	js2	1	1	DNMBP-AS1	0	10	101686965	101718755	54	9	0	0	0	0	0	0	0	0	0	0	0	0
[DOCK7]	js5	1	1	DOCK7	0	1	62920396	63154039	225	0	0	0	0	0	0	0	0	0	0	0	0	0
[TTC27]	js7	1	1	DPY30	-655814	2	32248971	32264844	15	11	0	0	0	0	0	0	0	0	0	0	0	0
[EBF2]	js17	1	1	DPYSL2	436144	8	26371708	26515693	10	2	0	0	0	0	0	0	0	0	0	0	0	0
[DUSP6]	js25	1	1	DUSP6	-6268	12	89741601	89746636	17	4	0	0	0	0	0	0	0	4	0	4	0	0
[EBF2]	js17	1	1	EBF2	-32924	8	25699245	25902640	10	2	0	0	0	0	0	0	0	0	0	0	0	0
[ALPL]	js4	1	1	ECE1	-233570	1	21543739	21672034	40	2	0	0	0	0	0	0	0	0	0	0	0	0
[EEF1DP3]	js26	1	1	EEF1DP3	0	13	32420919	32533721	127	2	0	0	0	0	0	0	0	0	0	1	0	0
[SLC2A4]	js32	1	1	EFNB3	422740	17	7608519	7614693	56	7	0	0	0	0	0	0	0	0	0	0	0	0
[NRBF2]	js21	1	1	EGR2	-335445	10	64571755	64578927	333	0	0	0	0	0	0	0	0	0	0	0	0	0
[SLC2A4]	js32	1	1	EIF4A1	290244	17	7476023	7482324	56	7	0	0	0	0	0	0	0	0	0	0	0	0
[ALPL]	js4	1	1	EIF4G3	-402223	1	21132784	21503381	40	2	0	0	0	0	0	0	0	0	0	0	0	0
[SLC2A4]	js32	1	1	EIF5A	24538	17	7210317	7215782	56	7	0	0	0	0	0	0	0	0	0	0	0	0
[SLC2A2]	js9	1	1	EIF5A2	-85288	3	170606203	170626426	7	3	0	0	0	0	0	0	0	0	0	0	0	0
[SLC25A15,TPTE2P5]	js27	1	1	ELF1	124977	13	41506054	41593508	705	4	0	0	0	0	0	0	0	0	0	0	0	0
[SLC2A4]	js32	1	1	ELP5	-22520	17	7155371	7163259	56	7	0	0	0	0	0	0	0	0	0	0	0	0
[DNMBP,DNMBP-AS1]	js2	1	1	ENTPD7	-216948	10	101419262	101471002	54	9	0	0	0	0	0	0	0	0	0	0	0	0
[DNMBP,DNMBP-AS1]	js2	1	1	ERLIN1	221896	10	101909846	101945814	54	9	0	0	0	0	0	0	0	0	0	0	0	0
[ZFP36L1]	js29	1	1	EXD2	378035	14	69658193	69710737	32	5	0	0	0	0	0	0	0	0	0	0	0	0
[FBXL17]	js14	1	1	FBXL17	0	5	107194733	107717799	172	4	0	0	0	0	0	0	0	4	0	4	0	0
[SLC2A4]	js32	1	1	FBXO39	-494814	17	6679551	6690965	56	7	0	0	0	0	0	0	0	0	0	0	0	0
[FBXL17]	js14	1	1	FER	373713	5	108083522	108523373	172	4	0	0	0	0	0	0	0	0	0	0	0	0
[SLC2A4]	js32	1	1	FGF11	156909	17	7342688	7348251	56	7	0	0	0	0	0	0	0	0	0	0	0	0
[BCL6]	js10	1	1	FLJ42393	250080	3	187896330	187898596	16	3	0	0	0	0	0	0	0	0	0	0	0	0
[SLC25A15,TPTE2P5]	js27	1	1	FOXO1	-140343	13	41129800	41240734	705	4	0	0	0	0	0	0	0	0	0	0	0	0
[EEF1DP3]	js26	1	1	FRY	106518	13	32605436	32870776	127	2	0	0	0	0	0	0	0	2	0	0	0	0
[EEF1DP3]	js26	1	1	FRY-AS1	99277	13	32598195	32605776	127	2	0	0	0	0	0	0	0	0	0	0	0	0
[SLC2A4]	js32	1	1	FXR2	308768	17	7494547	7518215	56	7	0	0	0	0	0	0	0	0	0	0	0	0
[SLC2A4]	js32	1	1	GABARAP	-40026	17	7143737	7145753	56	7	0	0	0	0	0	0	0	0	0	0	0	0
[ZFP36L1]	js29	1	1	GALNT16	446522	14	69726680	69821190	32	5	0	0	0	0	0	0	0	0	0	0	0	0
[AUTS2]	js15	1	1	GALNT17	364383	7	70597522	71178586	69	7	0	0	0	0	0	0	0	0	0	0	0	0
[DUSP6]	js25	1	1	GALNT4	160285	12	89913189	89918583	17	4	0	0	0	0	0	0	0	0	0	0	0	0
[LOXL4]	js22	1	1	GOLGA7B	-389237	10	99609994	99631335	110	2	0	0	0	0	0	0	0	0	0	0	0	0
[DNMBP,DNMBP-AS1]	js2	1	1	GOT1	-497420	10	101156626	101190530	54	9	0	0	0	0	0	0	0	0	0	0	0	0
[SLC2A4]	js32	1	1	GPS2	30198	17	7215977	7218658	56	7	0	0	0	0	0	0	0	0	0	0	0	0
[BACH1]	js30	1	1	GRIK1	202783	21	30909253	31312282	191	2	0	0	0	0	0	0	0	0	0	0	0	0
[BACH1]	js30	1	1	GRIK1-AS1	414023	21	31120493	31136325	191	2	0	0	0	0	0	0	0	0	0	0	0	0
[BACH1]	js30	1	1	GRIK1-AS2	261889	21	30968359	31003067	191	2	0	0	0	0	0	0	0	0	0	0	0	0
[REM2]	js28	1	1	HAUS4	53176	14	23415436	23426351	140	4	0	0	0	0	0	0	0	4	0	3	0	0
[PIK3CG]	js16	1	2	HBP1	395336	7	106809405	106842974	7	1	0	0	0	0	0	0	0	1	0	0	0	0
[PIK3CG]	js16	2	2	HBP1	395336	7	106809405	106842974	6	5	0	0	0	0	0	0	0	0	0	0	0	0
[REM2]	js28	1	1	HOMEZ	380583	14	23742843	23755309	140	4	0	0	0	0	0	0	0	0	0	0	0	0
[REM2]	js28	1	1	IL25	479757	14	23842017	23845612	140	4	0	0	0	0	0	0	0	0	0	0	0	0
[PSEN2]	js6	1	1	ITPKB	-143819	1	226819390	226926876	183	1	0	0	0	0	0	0	0	0	0	0	0	0
[PSEN2]	js6	1	1	ITPKB-IT1	-207926	1	226843780	226862769	183	1	0	0	0	0	0	0	0	0	0	0	0	0
[NRBF2]	js21	1	1	JMJD1C	12608	10	64926980	65225761	333	0	0	0	0	0	0	0	0	0	0	0	0	0
[NRBF2]	js21	1	1	JMJD1C-AS1	310616	10	65224988	65226322	333	0	0	0	0	0	0	0	0	0	0	0	0	0
[SLC25A15,TPTE2P5]	js27	1	1	KBTBD6	320631	13	41701708	41706936	705	4	0	0	0	0	0	0	0	0	0	0	0	0
[SLC25A15,TPTE2P5]	js27	1	1	KBTBD7	384633	13	41765710	41768702	705	4	0	0	0	0	0	0	0	0	0	0	0	0
[POLD3]	js24	1	1	KCNE3	-183014	11	74165885	74178600	72	3	0	0	0	0	0	0	0	0	0	0	0	0
[SLC2A4]	js32	1	1	KCTD11	69428	17	7255207	7258262	56	7	0	0	0	0	0	0	0	0	0	0	0	0
[KIF18A]	js23	1	1	KIF18A	0	11	28042162	28129746	189	0	0	0	0	0	0	0	0	0	0	0	0	0
[DOCK7]	js5	1	1	L1TD1	-423122	1	62660473	62678001	225	0	0	0	0	0	0	0	0	0	0	0	0	0
[ALPL]	js4	1	1	LDLRAD2	233153	1	22138757	22151714	40	2	0	0	0	0	0	0	0	0	0	0	0	0
[SERTAD2]	js1	1	2	LGALSL	-204666	2	64681326	64688517	31	7	0	0	0	0	0	0	0	0	0	0	0	0
[SERTAD2]	js1	2	2	LGALSL	-204666	2	64681326	64688517	1	1	0	0	0	0	0	0	0	0	0	0	0	0
[LIMCH1]	js11	1	1	LIMCH1	0	4	41361623	41702061	62	5	0	0	0	0	0	0	0	0	0	5	0	0
[BACH1]	js30	1	1	LINC00189	-45944	21	30565814	30660526	191	2	0	0	0	0	0	0	0	2	0	0	0	0
[SERTAD2]	js1	1	2	LINC00309	-460564	2	64412212	64432619	31	7	0	0	0	0	0	0	0	0	0	0	0	0
[SERTAD2]	js1	2	2	LINC00309	-460564	2	64412212	64432619	1	1	0	0	0	0	0	0	0	0	0	0	0	0
[ALPL]	js4	1	1	LINC00339	446079	1	22351683	22357717	40	2	0	0	0	0	0	0	0	0	0	0	0	0
[DOCK7]	js5	1	1	LINC00466	523630	1	63624753	63782901	225	0	0	0	0	0	0	0	0	0	0	0	0	0
[TTC27]	js7	1	1	LINC00486	129851	2	33050509	33162270	15	11	0	0	0	0	0	0	0	0	0	0	0	0
[SLC25A15,TPTE2P5]	js27	1	1	LINC00598	-325934	13	40921270	41055143	705	4	0	0	0	0	0	0	0	0	0	0	0	0
[KIF18A]	js23	1	1	LINC00678	-438493	11	27639172	27656174	189	0	0	0	0	0	0	0	0	0	0	0	0	0
[LIMCH1]	js11	1	1	LINC00682	216752	4	41881538	41884628	62	5	0	0	0	0	0	0	0	0	0	0	0	0
[LOXL4]	js22	1	1	LINC00866	-411017	10	99588234	99609555	110	2	0	0	0	0	0	0	0	0	0	0	0	0
[FBXL17]	js14	1	1	LINC01023	353716	5	108063525	108063962	172	4	0	0	0	0	0	0	0	0	0	0	0	0
[POLD3]	js24	1	1	LIPT2	-156859	11	74202922	74204755	72	3	0	0	0	0	0	0	0	0	0	0	0	0
[BCL6]	js10	1	1	LOC100131635	-196047	3	187420153	187450203	16	3	0	0	0	0	0	0	0	0	0	0	0	0
[MSC]	js18	1	1	LOC100132891	107267	8	72755357	72968547	11	4	0	0	0	0	0	0	0	0	0	0	0	0
[TTC27]	js7	1	1	LOC100271832	231535	2	33152193	33171202	15	11	0	0	0	0	0	0	0	0	0	0	0	0
[SLC2A4]	js32	1	1	LOC100506713	-270126	17	6888441	6915653	56	7	0	0	0	0	0	0	0	0	0	0	0	0
[ALPL]	js4	1	1	LOC100506801	-279242	1	21619782	21626362	40	2	0	0	0	0	0	0	0	0	0	0	0	0
[SERTAD2]	js1	1	2	LOC100507006	-413518	2	64455534	64479665	31	7	0	0	0	0	0	0	0	0	0	0	0	0
[SERTAD2]	js1	2	2	LOC100507006	-413518	2	64455534	64479665	1	1	0	0	0	0	0	0	0	0	0	0	0	0
[REM2]	js28	1	1	LOC101926933	36557	14	23398817	23423901	140	4	0	0	0	0	0	0	0	0	0	0	0	0
[SERTAD2]	js1	1	2	LOC101927438	180080	2	65073263	65090765	31	7	0	0	0	0	0	0	0	0	0	0	0	0
[SERTAD2]	js1	2	2	LOC101927438	180080	2	65073263	65090765	1	1	0	0	0	0	0	0	0	0	0	0	0	0
[ALPL]	js4	1	1	LOC101928043	444882	1	22350486	22352541	40	2	0	0	0	0	0	0	0	0	0	0	0	0
[ATP12A]	js3	1	1	LOC101928922	493787	13	25746961	25754139	24	11	0	0	0	0	0	0	0	0	0	0	0	0
[SLC25A15,TPTE2P5]	js27	1	1	LOC101929140	325986	13	41707063	41810822	705	4	0	0	0	0	0	0	0	0	0	0	0	0
[ATP12A]	js3	1	1	LOC102723318	502295	13	25755469	25764795	24	11	0	0	0	0	0	0	0	0	0	0	0	0
[SERTAD2]	js1	1	2	LOC339807	-49567	2	64834445	64843616	31	7	0	0	0	0	0	0	0	0	0	0	0	0
[SERTAD2]	js1	2	2	LOC339807	-49567	2	64834445	64843616	1	1	0	0	0	0	0	0	0	0	0	0	0	0
[MSC]	js18	1	1	LOC392232	469443	8	73117533	73163869	11	4	0	0	0	0	0	0	0	0	0	0	0	0
[SERTAD2]	js1	1	2	LOC400958	235790	2	65128973	65159581	31	7	0	0	0	0	0	0	0	0	0	0	0	0
[SERTAD2]	js1	2	2	LOC400958	235790	2	65128973	65159581	1	1	0	0	0	0	0	0	0	0	0	0	0	0
[RASSF6]	js12	1	1	LOC728040	-48099	4	74374519	74394250	7	2	0	0	0	0	0	0	0	0	0	0	0	0
[DUSP6]	js25	1	1	LOC728084	-339435	12	89404902	89413469	17	4	0	0	0	0	0	0	0	0	0	0	0	0
[LOXL4]	js22	1	1	LOXL4	0	10	100007442	100028007	110	2	0	0	0	0	0	0	0	2	0	0	0	0
[BCL6]	js10	1	1	LPP	225412	3	187871662	188608460	16	3	0	0	0	0	0	0	0	0	0	0	0	0
[BCL6]	js10	1	1	LPP-AS2	222743	3	187868993	187871876	16	3	0	0	0	0	0	0	0	0	0	0	0	0
[REM2]	js28	1	1	LRP10	-14969	14	23340959	23347291	140	4	0	0	0	0	0	0	0	0	0	0	0	0
[BACH1]	js30	1	1	LTN1	-341193	21	30300465	30365277	191	2	0	0	0	0	0	0	0	2	0	0	0	0
[BACH1]	js30	1	1	MAP3K7CL	-158260	21	30449791	30548210	191	2	0	0	0	0	0	0	0	2	0	1	0	0
[LOXL4]	js22	1	1	MARVELD1	-542663	10	99473464	99477909	110	2	0	0	0	0	0	0	0	0	0	0	0	0
[TTC27]	js7	1	1	MEMO1	-684960	2	32092893	32235698	15	11	0	0	0	0	0	0	0	0	0	0	0	0
[KIF18A]	js23	1	1	METTL15	35130	11	28129797	28355054	189	0	0	0	0	0	0	0	0	0	0	0	0	0
[LOXL4]	js22	1	1	MIR1287	134402	10	100154974	100155064	110	2	0	0	0	0	0	0	0	0	0	0	0	0
[NRBF2]	js21	1	1	MIR1296	218344	10	65132716	65132808	333	0	0	0	0	0	0	0	0	0	0	0	0	0
[SLC2A4]	js32	1	1	MIR195	-264759	17	6920933	6921020	56	7	0	0	0	0	0	0	0	0	0	0	0	0
[FAT4]	js31	1	1	MIR2054	26066	4	126428413	126428462	8	8	0	0	0	0	0	0	0	0	0	0	0	0
[REM2]	js28	1	1	MIR208A	495544	14	23857804	23857875	140	4	0	0	0	0	0	0	0	0	0	0	0	0
[SLC25A15,TPTE2P5]	js27	1	1	MIR320D1	-79066	13	41301963	41302011	705	4	0	0	0	0	0	0	0	0	0	0	0	0
[SLC2A4]	js32	1	1	MIR324	-59081	17	7126615	7126698	56	7	0	0	0	0	0	0	0	0	0	0	0	0
[SERTAD2]	js1	1	2	MIR4434	-140484	2	64752646	64752699	31	7	0	0	0	0	0	0	0	0	0	0	0	0
[SERTAD2]	js1	2	2	MIR4434	-140484	2	64752646	64752699	1	1	0	0	0	0	0	0	0	0	0	0	0	0
[LOXL4]	js22	1	1	MIR4685	170476	10	100191048	100191117	110	2	0	0	0	0	0	0	0	0	0	0	0	0
[POLD3]	js24	1	1	MIR4696	69698	11	74431312	74431382	72	3	0	0	0	0	0	0	0	0	0	0	0	0
[REM2]	js28	1	1	MIR4707	63898	14	23426158	23426238	140	4	0	0	0	0	0	0	0	0	0	0	0	0
[TTC27]	js7	1	1	MIR4765	-60260	2	32860321	32860398	15	11	0	0	0	0	0	0	0	0	0	0	0	0
[SLC2A4]	js32	1	1	MIR497	-264438	17	6921229	6921341	56	7	0	0	0	0	0	0	0	0	0	0	0	0
[SLC2A4]	js32	1	1	MIR497HG	-262806	17	6919136	6922973	56	7	0	0	0	0	0	0	0	0	0	0	0	0
[TTC27]	js7	1	1	MIR558	-163345	2	32757219	32757313	15	11	0	0	0	0	0	0	0	0	0	0	0	0
[SLC2A2]	js9	1	1	MIR569	112738	3	170824452	170824548	7	3	0	0	0	0	0	0	0	0	0	0	0	0
[KIF18A]	js23	1	1	MIR610	-16210	11	28078361	28078457	189	0	0	0	0	0	0	0	0	0	0	0	0	0
[SLC25A15,TPTE2P5]	js27	1	1	MIR621	3824	13	41384901	41384997	705	4	0	0	0	0	0	0	0	0	0	0	0	0
[SLC2A2]	js9	1	1	MIR6828	-570764	3	170140890	170140950	7	3	0	0	0	0	0	0	0	0	0	0	0	0
[KIF18A]	js23	1	1	MIR8068	404360	11	28499027	28499095	189	0	0	0	0	0	0	0	0	0	0	0	0	0
[ARMC4]	js20	1	1	MIR8086	335769	10	28578186	28578279	201	0	0	0	0	0	0	0	0	0	0	0	0	0
[ARMC4]	js20	1	1	MKX	-207639	10	27961802	28034778	201	0	0	0	0	0	0	0	0	0	0	0	0	0
[SLC2A4]	js32	1	1	MPDU1	301185	17	7486964	7491527	56	7	0	0	0	0	0	0	0	0	0	0	0	0
[ARMC4]	js20	1	1	MPP7	97505	10	28339922	28571067	201	0	0	0	0	0	0	0	0	0	0	0	0	0
[REM2]	js28	1	1	MRPL52	-58014	14	23299091	23304246	140	4	0	0	0	0	0	0	0	0	0	0	0	0
[SLC25A15,TPTE2P5]	js27	1	1	MRPS31	-35730	13	41303431	41345347	705	4	0	0	0	0	0	0	0	4	0	4	0	0
[MSC]	js18	1	1	MSC	105686	8	72753776	72756731	11	4	0	0	0	0	0	0	0	0	0	0	0	0
[SLC25A15,TPTE2P5]	js27	1	1	MTRF1	409438	13	41790515	41837713	705	4	0	0	0	0	0	0	0	0	0	0	0	0
[REM2]	js28	1	1	MYH6	488938	14	23851198	23877486	140	4	0	0	0	0	0	0	0	0	0	0	0	0
[EEF1DP3]	js26	1	1	N4BP2L1	475941	13	32974859	33002315	127	2	0	0	0	0	0	0	0	0	0	0	0	0
[BACH1]	js30	1	1	N6AMT1	-448775	21	30244512	30257695	191	2	0	0	0	0	0	0	0	2	0	0	0	0
[SLC25A15,TPTE2P5]	js27	1	1	NAA16	504263	13	41885340	41951166	705	4	0	0	0	0	0	0	0	0	0	0	0	0
[PIK3CG]	js16	1	2	NAMPT	-488431	7	105888731	105925638	7	1	0	0	0	0	0	0	0	1	0	0	0	0
[PIK3CG]	js16	2	2	NAMPT	-488431	7	105888731	105925638	6	5	0	0	0	0	0	0	0	0	0	0	0	0
[ALPL]	js4	1	1	NBPF3	-94211	1	21766582	21811393	40	2	0	0	0	0	0	0	0	0	0	0	0	0
[POLD3]	js24	1	1	NEU3	338335	11	74699949	74718743	72	3	0	0	0	0	0	0	0	0	0	0	0	0
[SLC2A4]	js32	1	1	NEURL4	33171	17	7218950	7232638	56	7	0	0	0	0	0	0	0	0	0	0	0	0
[DNMBP,DNMBP-AS1]	js2	1	1	NKX2-3	-391670	10	101292689	101296280	54	9	0	0	0	0	0	0	0	0	0	0	0	0
[SLC2A4]	js32	1	1	NLGN2	125722	17	7311501	7323183	56	7	0	0	0	0	0	0	0	0	0	0	0	0
[TTC27]	js7	1	1	NLRC4	-429846	2	32449517	32490812	15	11	0	0	0	0	0	0	0	0	0	0	0	0
[NRBF2]	js21	1	1	NRBF2	0	10	64893006	64914791	333	0	0	0	0	0	0	0	0	0	0	0	0	0
[DNMBP,DNMBP-AS1]	js2	1	1	OLMALINC	445382	10	102133332	102148111	54	9	0	0	0	0	0	0	0	0	0	0	0	0
[POLD3]	js24	1	1	OR2AT4	438181	11	74799795	74800758	72	3	0	0	0	0	0	0	0	0	0	0	0	0
[REM2]	js28	1	1	OXA1L	-121262	14	23235730	23240998	140	4	0	0	0	0	0	0	0	0	0	0	0	0
[POLD3]	js24	1	1	P4HA3	-338893	11	73977693	74022721	72	3	0	0	0	0	0	0	0	0	0	0	0	0
[ATP12A]	js3	1	1	PABPC3	417101	13	25670275	25672704	24	11	0	0	0	0	0	0	0	0	0	0	0	0
[REM2]	js28	1	1	PABPN1	427136	14	23789396	23795394	140	4	0	0	0	0	0	0	0	0	0	0	0	0
[ATP12A]	js3	1	1	PARP4	-166226	13	24995068	25086948	24	11	0	0	0	0	0	0	0	3	0	0	0	0
[DOCK7]	js5	1	1	PATJ	-471532	1	62208148	62629591	225	0	0	0	0	0	0	0	0	0	0	0	0	0
[RASSF6]	js12	1	1	PF4	404192	4	74846541	74847841	7	2	0	0	0	0	0	0	0	0	0	0	0	0
[RASSF6]	js12	1	1	PF4V1	276663	4	74719012	74720198	7	2	0	0	0	0	0	0	0	0	0	0	0	0
[POLD3]	js24	1	1	PGM2L1	-252112	11	74041360	74109502	72	3	0	0	0	0	0	0	0	0	0	0	0	0
[SLC2A4]	js32	1	1	PHF23	-42954	17	7138346	7142825	56	7	0	0	0	0	0	0	0	0	0	0	0	0
[LIMCH1]	js11	1	1	PHOX2B	81312	4	41746098	41750987	62	5	0	0	0	0	0	0	0	0	0	0	0	0
[LOXL4]	js22	1	1	PI4K2A	-584385	10	99400442	99436187	110	2	0	0	0	0	0	0	0	0	0	0	0	0
[PIK3CG]	js16	1	2	PIK3CG	91653	7	106505722	106549423	7	1	0	0	0	0	0	0	0	0	0	0	0	0
[PIK3CG]	js16	2	2	PIK3CG	91653	7	106505722	106549423	6	5	0	0	0	0	0	0	0	0	0	0	0	0
[DNMBP,DNMBP-AS1]	js2	1	1	PKD2L1	359952	10	102047902	102090243	54	9	0	0	0	0	0	0	0	0	0	0	0	0
[SLC2A2]	js9	1	1	PLD1	606480	3	171318194	171528284	7	3	0	0	0	0	0	0	0	0	0	0	0	0
[SLC2A4]	js32	1	1	PLSCR3	107267	17	7293046	7298162	56	7	0	0	0	0	0	0	0	0	0	0	0	0
[EBF2]	js17	1	1	PNMA2	426631	8	26362195	26371483	10	2	0	0	0	0	0	0	0	0	0	0	0	0
[DUSP6]	js25	1	1	POC1B	60593	12	89813497	89920039	17	4	0	0	0	0	0	0	0	0	0	0	0	0
[DUSP6]	js25	1	1	POC1B-GALNT4	160285	12	89913189	89920039	17	4	0	0	0	0	0	0	0	0	0	0	0	0
[POLD3]	js24	1	1	POLD3	-7509	11	74303574	74354105	72	3	0	0	0	0	0	0	0	3	0	3	0	0
[SLC2A4]	js32	1	1	POLR2A	201918	17	7387697	7417935	56	7	0	0	0	0	0	0	0	0	0	0	0	0
[RASSF6]	js12	1	1	PPBP	409806	4	74852155	74853907	7	2	0	0	0	0	0	0	0	0	0	0	0	0
[RASSF6]	js12	1	1	PPBPP2	477405	4	74919754	74921116	7	2	0	0	0	0	0	0	0	0	0	0	0	0
[POLD3]	js24	1	1	PPME1	-395866	11	73882107	73965748	72	3	0	0	0	0	0	0	0	0	0	0	0	0
[REM2]	js28	1	1	PPP1R3E	402869	14	23765129	23772057	140	4	0	0	0	0	0	0	0	0	0	0	0	0
[EBF2]	js17	1	1	PPP2R2A	213442	8	26149006	26230195	10	2	0	0	0	0	0	0	0	0	0	0	0	0
[PIK3CG]	js16	1	2	PRKAR2B	271108	7	106685177	106802256	7	1	0	0	0	0	0	0	0	0	0	0	0	0
[PIK3CG]	js16	2	2	PRKAR2B	271108	7	106685177	106802256	6	5	0	0	0	0	0	0	0	5	0	0	0	0
[REM2]	js28	1	1	PRMT5	27459	14	23389719	23398794	140	4	0	0	0	0	0	0	0	0	0	4	0	0
[REM2]	js28	1	1	PSMB11	149115	14	23511375	23513269	140	4	0	0	0	0	0	0	0	0	0	0	0	0
[REM2]	js28	1	1	PSMB5	132799	14	23495059	23504429	140	4	0	0	0	0	0	0	0	0	0	1	0	0
[ARMC4]	js20	1	1	PTCHD3	-539120	10	27687116	27703297	201	0	0	0	0	0	0	0	0	0	0	0	0	0
[CUBN]	js19	1	1	PTER	-318498	10	16478941	16555744	737	7	0	0	0	0	0	0	0	2	0	0	0	0
[LOXL4]	js22	1	1	PYROXD2	122749	10	100143321	100174978	110	2	0	0	0	0	0	0	0	1	0	0	0	0
[LOXL4]	js22	1	1	R3HCC1L	-15918	10	99894380	100004654	110	2	0	0	0	0	0	0	0	2	0	2	0	0
[SERTAD2]	js1	1	2	RAB1A	420804	2	65313987	65357435	31	7	0	0	0	0	0	0	0	0	0	0	0	0
[SERTAD2]	js1	2	2	RAB1A	420804	2	65313987	65357435	1	1	0	0	0	0	0	0	0	0	0	0	0	0
[ZFP36L1]	js29	1	1	RAD51B	-217420	14	68286495	69062738	32	5	0	0	0	0	0	0	0	0	0	0	0	0
[ALPL]	js4	1	1	RAP1GAP	17103	1	21922707	21995856	40	2	0	0	0	0	0	0	0	0	0	0	0	0
[REM2]	js28	1	1	RBM23	7593	14	23369853	23388396	140	4	0	0	0	0	0	0	0	4	0	4	0	0
[NRBF2]	js21	1	1	REEP3	366750	10	65281122	65384883	333	0	0	0	0	0	0	0	0	0	0	0	0	0
[REM2]	js28	1	1	REM2	-5371	14	23352431	23356889	140	4	0	0	0	0	0	0	0	4	0	3	0	0
[SLC2A4]	js32	1	1	RNASEK	-267927	17	6915735	6917852	56	7	0	0	0	0	0	0	0	0	0	0	0	0
[SLC2A4]	js32	1	1	RNASEK-C17orf49	-264936	17	6915735	6920843	56	7	0	0	0	0	0	0	0	0	0	0	0	0
[POLD3]	js24	1	1	RNF169	98298	11	74459912	74553458	72	3	0	0	0	0	0	0	0	0	0	0	0	0
[ATP12A]	js3	1	1	RNF17	85126	13	25338300	25454058	24	11	0	0	0	0	0	0	0	0	0	0	0	0
[REM2]	js28	1	1	RNF212B	344866	14	23707126	23743494	140	4	0	0	0	0	0	0	0	0	0	0	0	0
[MSC]	js18	1	1	RNU6-83P	238037	8	72886127	72886418	11	4	0	0	0	0	0	0	0	0	0	0	0	0
[SLC2A2]	js9	1	1	RPL22L1	-123669	3	170582664	170588045	7	3	0	0	0	0	0	0	0	0	0	0	0	0
[SLC2A4]	js32	1	1	RPL29P2	471858	17	7657637	7658286	56	7	0	0	0	0	0	0	0	0	0	0	0	0
[CUBN]	js19	1	1	RSU1	-14789	10	16632616	16859453	737	7	0	0	0	0	0	0	0	2	0	5	0	0
[BCL6]	js10	1	1	RTP2	-225905	3	187416046	187420345	16	3	0	0	0	0	0	0	0	0	0	0	0	0
[BACH1]	js30	1	1	RWDD2B	-314785	21	30378079	30391685	191	2	0	0	0	0	0	0	0	0	0	2	0	0
[EEF1DP3]	js26	1	1	RXFP2	-121909	13	32313678	32377009	127	2	0	0	0	0	0	0	0	0	0	0	0	0
[SLC2A4]	js32	1	1	SAT2	343776	17	7529555	7531194	56	7	0	0	0	0	0	0	0	0	0	0	0	0
[DNMBP,DNMBP-AS1]	js2	1	1	SCD	418821	10	102106771	102124588	54	9	0	0	0	0	0	0	0	7	0	0	0	0
[SLC2A4]	js32	1	1	SENP3	279529	17	7465308	7475287	56	7	0	0	0	0	0	0	0	0	0	0	0	0
[SLC2A4]	js32	1	1	SENP3-EIF4A1	279529	17	7465308	7482324	56	7	0	0	0	0	0	0	0	0	0	0	0	0
[SERTAD2]	js1	1	2	SERTAD2	-12137	2	64858754	64881046	31	7	0	0	0	0	0	0	0	0	0	0	0	0
[SERTAD2]	js1	2	2	SERTAD2	-12137	2	64858754	64881046	1	1	0	0	0	0	0	0	0	0	0	0	0	0
[LOXL4]	js22	1	1	SFRP5	-488816	10	99526507	99531756	110	2	0	0	0	0	0	0	0	0	0	0	0	0
[SH3BP4]	js8	1	1	SH3BP4	93421	2	235860627	235964358	193	1	0	0	0	0	0	0	0	0	0	0	0	0
[SLC2A4]	js32	1	1	SHBG	331602	17	7517381	7536701	56	7	0	0	0	0	0	0	0	0	0	0	0	0
[SLC2A4]	js32	1	1	SLC16A11	-238537	17	6944948	6947242	56	7	0	0	0	0	0	0	0	0	0	0	0	0
[SLC2A4]	js32	1	1	SLC16A13	-242339	17	6939393	6943440	56	7	0	0	0	0	0	0	0	0	0	0	0	0
[SERTAD2]	js1	1	2	SLC1A4	322395	2	65215578	65251000	31	7	0	0	0	0	0	0	0	0	0	0	0	0
[SERTAD2]	js1	2	2	SLC1A4	322395	2	65215578	65251000	1	1	0	0	0	0	0	0	0	0	0	0	0	0
[REM2]	js28	1	1	SLC22A17	453259	14	23815519	23822121	140	4	0	0	0	0	0	0	0	0	0	0	0	0
[DNMBP,DNMBP-AS1]	js2	1	1	SLC25A28	-307729	10	101370274	101380221	54	9	0	0	0	0	0	0	0	0	0	0	0	0
[TTC27]	js7	1	1	SLC30A6	-471477	2	32390909	32449181	15	11	0	0	0	0	0	0	0	0	0	0	0	0
[SLC2A4]	js32	1	1	SLC35G6	198941	17	7384720	7386383	56	7	0	0	0	0	0	0	0	0	0	0	0	0
[SLC2A2]	js9	1	1	SLC7A14	-407851	3	170177341	170303863	7	3	0	0	0	0	0	0	0	0	0	0	0	0
[REM2]	js28	1	1	SLC7A8	232243	14	23594503	23652869	140	4	0	0	0	0	0	0	0	0	0	0	0	0
[POLD3]	js24	1	1	SLCO2B1	500417	11	74862031	74917445	72	3	0	0	0	0	0	0	0	0	0	0	0	0
[DNMBP,DNMBP-AS1]	js2	1	1	SNORA12	308962	10	101996912	101997059	54	9	0	0	0	0	0	0	0	0	0	0	0	0
[SLC2A4]	js32	1	1	SNORA48	292251	17	7478030	7478165	56	7	0	0	0	0	0	0	0	0	0	0	0	0
[SLC2A4]	js32	1	1	SNORA67	295493	17	7481272	7481409	56	7	0	0	0	0	0	0	0	0	0	0	0	0
[SLC2A4]	js32	1	1	SNORD10	294349	17	7480128	7480276	56	7	0	0	0	0	0	0	0	0	0	0	0	0
[SLC2A4]	js32	1	1	SOX15	305718	17	7491497	7493488	56	7	0	0	0	0	0	0	0	0	0	0	0	0
[TTC27]	js7	1	1	SPAST	-537952	2	32288679	32382706	15	11	0	0	0	0	0	0	0	0	0	0	0	0
[ATP12A]	js3	1	1	SPATA13	-371962	13	24553764	24881212	24	11	0	0	0	0	0	0	0	0	0	0	0	0
[ATP12A]	js3	1	1	SPATA13-AS1	-424597	13	24826886	24828577	24	11	0	0	0	0	0	0	0	0	0	0	0	0
[POLD3]	js24	1	1	SPCS2	298677	11	74660291	74690076	72	3	0	0	0	0	0	0	0	0	0	0	0	0
[SLC2A4]	js32	1	1	SPEM1	137899	17	7323678	7324951	56	7	0	0	0	0	0	0	0	0	0	0	0	0
[SLC2A4]	js32	1	1	SPEM2	143155	17	7328934	7330886	56	7	0	0	0	0	0	0	0	0	0	0	0	0
[BCL6]	js10	1	1	SST	-258049	3	187386693	187388201	16	3	0	0	0	0	0	0	0	0	0	0	0	0
[CUBN]	js19	1	1	ST8SIA6	488433	10	17362675	17496254	737	7	0	0	0	0	0	0	0	0	0	0	0	0
[PSEN2]	js6	1	1	STUM	-273780	1	226736500	226796915	183	1	0	0	0	0	0	0	0	0	0	0	0	0
[SLC25A15,TPTE2P5]	js27	1	1	SUGT1P3	104947	13	41486024	41495910	705	4	0	0	0	0	0	0	0	4	0	0	0	0
[PIK3CG]	js16	1	2	SYPL1	-660976	7	105730813	105753093	7	1	0	0	0	0	0	0	0	0	0	0	0	0
[PIK3CG]	js16	2	2	SYPL1	-660976	7	105730813	105753093	6	5	0	0	0	0	0	0	0	0	0	0	0	0
[SLC2A4]	js32	1	1	TEKT1	-450719	17	6703299	6735060	56	7	0	0	0	0	0	0	0	0	0	0	0	0
[SLC2A4]	js32	1	1	TMEM102	152982	17	7338761	7340998	56	7	0	0	0	0	0	0	0	0	0	0	0	0
[SLC2A4]	js32	1	1	TMEM256	120513	17	7306292	7307450	56	7	0	0	0	0	0	0	0	0	0	0	0	0
[SLC2A4]	js32	1	1	TMEM256-PLSCR3	107267	17	7293046	7307450	56	7	0	0	0	0	0	0	0	0	0	0	0	0
[LIMCH1]	js11	1	1	TMEM33	272350	4	41937136	41962824	62	5	0	0	0	0	0	0	0	0	0	0	0	0
[SLC2A4]	js32	1	1	TMEM95	72717	17	7258496	7260538	56	7	0	0	0	0	0	0	0	0	0	0	0	0
[SLC2A4]	js32	1	1	TNFSF12	266595	17	7452374	7461207	56	7	0	0	0	0	0	0	0	0	0	0	0	0
[SLC2A4]	js32	1	1	TNFSF12-TNFSF13	266595	17	7452374	7464925	56	7	0	0	0	0	0	0	0	0	0	0	0	0
[SLC2A4]	js32	1	1	TNFSF13	275829	17	7461608	7464925	56	7	0	0	0	0	0	0	0	0	0	0	0	0
[SLC2A4]	js32	1	1	TNK1	98513	17	7284292	7293092	56	7	0	0	0	0	0	0	0	0	0	0	0	0
[ATP12A]	js3	1	1	TPTE2P1	249718	13	25502892	25542607	24	11	0	0	0	0	0	0	0	0	0	0	0	0
[SLC25A15,TPTE2P5]	js27	1	1	TPTE2P5	0	13	41371120	41495886	705	4	0	0	0	0	0	0	0	4	0	0	0	0
[ATP12A]	js3	1	1	TPTE2P6	-81362	13	25154345	25171812	24	11	0	0	0	0	0	0	0	0	0	0	0	0
[CUBN]	js19	1	1	TRDMT1	310739	10	17184981	17244070	737	7	0	0	0	0	0	0	0	0	0	0	0	0
[MSC]	js18	1	1	TRPA1	285395	8	72933485	72987819	11	4	0	0	0	0	0	0	0	0	0	0	0	0
[TTC27]	js7	1	1	TTC27	0	2	32853086	33046118	15	11	0	0	0	0	0	0	0	1	0	11	0	0
[LIMCH1]	js11	1	1	UCHL1	-394340	4	41258897	41270446	62	5	0	0	0	0	0	0	0	0	0	0	0	0
[LIMCH1]	js11	1	1	UCHL1-AS1	-406042	4	41222090	41258744	62	5	0	0	0	0	0	0	0	0	0	0	0	0
[DOCK7]	js5	1	1	USP1	-183648	1	62901974	62917475	225	0	0	0	0	0	0	0	0	0	0	0	0	0
[BACH1]	js30	1	1	USP16	-279663	21	30396937	30426807	191	2	0	0	0	0	0	0	0	0	0	0	0	0
[ALPL]	js4	1	1	USP48	99187	1	22004791	22109688	40	2	0	0	0	0	0	0	0	0	0	0	0	0
[CUBN]	js19	1	1	VIM	396015	10	17270257	17279592	737	7	0	0	0	0	0	0	0	0	0	0	0	0
[CUBN]	js19	1	1	VIM-AS1	381995	10	17256237	17271984	737	7	0	0	0	0	0	0	0	0	0	0	0	0
[SLC25A15,TPTE2P5]	js27	1	1	WBP4	254619	13	41635696	41658139	705	4	0	0	0	0	0	0	0	1	0	0	0	0
[SLC2A4]	js32	1	1	WRAP53	403609	17	7589388	7606820	56	7	0	0	0	0	0	0	0	0	0	0	0	0
[POLD3]	js24	1	1	XRRA1	190340	11	74551954	74660232	72	3	0	0	0	0	0	0	0	0	0	0	0	0
[SLC2A4]	js32	1	1	YBX2	5791	17	7191570	7197876	56	7	0	0	0	0	0	0	0	0	0	1	0	0
[TTC27]	js7	1	1	YIPF4	-389000	2	32502957	32531658	15	11	0	0	0	0	0	0	0	0	0	0	0	0
[EEF1DP3]	js26	1	1	ZAR1L	378989	13	32877907	32886091	127	2	0	0	0	0	0	0	0	0	0	0	0	0
[SLC2A4]	js32	1	1	ZBTB4	176905	17	7362684	7387568	56	7	0	0	0	0	0	0	0	0	0	0	0	0
[LOXL4]	js22	1	1	ZFYVE27	-499908	10	99496877	99520664	110	2	0	0	0	0	0	0	0	0	0	0	0	0
[NRBF2]	js21	1	1	ZNF365	-482601	10	64133915	64431771	333	0	0	0	0	0	0	0	0	0	0	0	0	0
