# Supplementary material for: Differential and shared genetic effects on kidney function between diabetic and non-diabetic individuals
Source: Commun Biol. 2022 Jun 13;5:580. doi: 10.1038/s42003-022-03448-z (PMC9192715; doi:10.1038/s42003-022-03448-z)
Supplement: Supplementary file 15 — Supplementary Data 12 [file 42003_2022_3448_MOESM15_ESM.xlsx]

## Sheet: SD12 Credible variants
Supplementary Data 12. 99% credible set variants for the 34 signals at 32 novel eGFR loci. The table shows 99% credible set variants for the 34 independent eGFRcrea signals and their eGFRcrea association European-only meta-analysis, unconditioned or conditioned for loci with one or multiple signals, respectively. Posterior probabilities of Association (PPA) for each variant were calculated with t…
region_id	signal_id	rsid	chr	pos	RefA	Freq.dm	beta.dm	se.dm	p.dm	n.dm	Freq.nodm	beta.nodm	se.nodm	p.nodm	n.nodm	pjoint	ppa	cppa
js1	1	rs34218958	2	64895903	T	0.8063	0.00464898	0.00132005	0.000428612	137043	0.7975	0.00230521	0.000326105	1.56145e-12	1490540	2.85699e-14	0.166606	0.166606
js1	1	rs71424129	2	64895167	T	0.8063	0.00464898	0.00132005	0.000428614	137043	0.7975	0.00230521	0.000326105	1.56146e-12	1490540	2.85699e-14	0.166606	0.333211
js1	1	rs34642907	2	64895731	T	0.8063	0.00454895	0.00132005	0.000568872	137043	0.7975	0.00230521	0.000326105	1.56157e-12	1490540	3.72018e-14	0.128508	0.461719
js1	1	rs34338966	2	64892466	A	0.8064	0.00454889	0.00132005	0.000568959	137097	0.7975	0.0023052	0.000326105	1.56173e-12	1490540	3.72157e-14	0.128461	0.59018
js1	1	rs12614829	2	64893183	T	0.1933	-0.00454883	0.00132005	0.000569052	137259	0.2022	-0.0023052	0.000326105	1.56194e-12	1492190	3.72215e-14	0.128441	0.718621
js1	1	rs11894737	2	64898662	T	0.7861	0.00441945	0.00132006	0.000814194	127289	0.7943	0.00228137	0.000326105	2.63714e-12	1473260	8.68165e-14	0.0558585	0.77448
js1	1	rs7596561	2	64894148	T	0.2179	-0.00439593	0.00132006	0.00086814	125591	0.2088	-0.00227897	0.000326105	2.77933e-12	1457070	9.70037e-14	0.0500874	0.824567
js1	1	rs34532102	2	64905182	T	0.1912	-0.00474797	0.00132006	0.000322164	138405	0.1996	-0.0022051	0.000326105	1.36153e-11	1506720	1.82817e-13	0.0268701	0.851437
js1	1	rs72814099	2	64988527	A	0.7774	0.00424546	0.00121905	0.000496558	145029	0.7649	0.00220569	0.000326105	1.34491e-11	1338570	2.70544e-13	0.0182831	0.86972
js1	1	rs6759291	2	64909691	A	0.7873	0.00473796	0.00132007	0.000331713	127811	0.7946	0.00218326	0.000326105	2.15733e-11	1474860	2.94844e-13	0.016802	0.886522
js1	1	rs113032541	2	64982244	T	0.2229	-0.00414838	0.00121904	0.000666548	144891	0.2331	-0.00220603	0.000326105	1.33511e-11	1346530	3.53349e-13	0.0140655	0.900588
js1	1	rs72814070	2	64935357	C	0.2249	-0.00404845	0.00121904	0.000896909	143973	0.2337	-0.00220603	0.000326105	1.33524e-11	1344130	4.65472e-13	0.0107305	0.911318
js1	1	rs1558703	2	64938289	A	0.7754	0.00394846	0.00121904	0.00119951	144110	0.7665	0.00220603	0.000326105	1.33518e-11	1344930	6.09166e-13	0.00823954	0.919558
js1	1	rs6733507	2	64936472	T	0.7368	0.00362623	0.00111703	0.00116914	154134	0.7348	0.00220384	0.000326106	1.39851e-11	1235250	6.22593e-13	0.00806506	0.927623
js1	1	rs6754136	2	64911801	T	0.7762	0.0049594	0.00132007	0.000172012	123208	0.7659	0.00210632	0.000326105	1.05388e-10	1342540	7.51484e-13	0.00670489	0.934328
js1	1	rs112402858	2	64967299	A	0.2243	-0.00385574	0.00121904	0.00156185	144248	0.2326	-0.00220693	0.000326105	1.30998e-11	1348550	7.62713e-13	0.00660799	0.940936
js1	1	rs67991923	2	64946703	C	0.7779	0.00385112	0.00121904	0.00158229	145265	0.7694	0.00220636	0.000326105	1.32592e-11	1356710	7.81089e-13	0.00645536	0.947391
js1	1	rs35636928	2	64942953	T	0.7779	0.00454844	0.00121905	0.000190627	145261	0.7666	0.00210605	0.000326105	1.05959e-10	1345330	8.32094e-13	0.00606675	0.953458
js1	1	rs72814080	2	64951085	A	0.2262	-0.00375278	0.00121903	0.00208058	143388	0.2342	-0.00220656	0.000326105	1.32036e-11	1342130	1.0003e-12	0.00506384	0.958522
js1	1	rs12997663	2	64947531	T	0.7782	0.00375111	0.00121903	0.00209016	145406	0.7695	0.00220636	0.000326105	1.32591e-11	1357120	1.0087e-12	0.00502244	0.963544
js1	1	rs111432699	2	64944796	A	0.2215	-0.00375063	0.00121903	0.00209293	145546	0.2298	-0.00220629	0.000326105	1.32769e-11	1360020	1.01139e-12	0.00500933	0.968553
js1	1	rs13007087	2	64915276	A	0.2239	-0.00475945	0.00132006	0.000311584	123170	0.2339	-0.00210632	0.000326105	1.05383e-10	1343330	1.3123e-12	0.00387956	0.972433
js1	1	rs6750285	2	64920032	A	0.2284	-0.00474263	0.00132006	0.000327231	121447	0.2356	-0.00210451	0.000326105	1.09314e-10	1336610	1.42401e-12	0.00358072	0.976014
js1	1	rs35827863	2	64940340	T	0.2218	-0.00425119	0.00121905	0.000487899	145403	0.2307	-0.00210637	0.000326105	1.05271e-10	1356300	1.99354e-12	0.00257413	0.978588
js1	1	rs13016603	2	64941506	A	0.2247	-0.00424866	0.00121905	0.000491711	144063	0.2341	-0.00210606	0.000326105	1.05941e-10	1342540	2.02039e-12	0.00254057	0.981128
js1	1	rs72814098	2	64983937	T	0.2236	-0.00344845	0.00121903	0.0046715	144571	0.2329	-0.00220603	0.000326105	1.33509e-11	1347340	2.1142e-12	0.00242994	0.983558
js1	1	rs112308729	2	64964083	A	0.2258	-0.00405306	0.00121904	0.000884839	143566	0.2353	-0.00210661	0.000326105	1.0477e-10	1337780	3.45094e-12	0.00150285	0.985061
js1	1	rs35862374	2	64953393	T	0.7731	0.00405011	0.00121904	0.000892564	143073	0.7631	0.00210624	0.000326105	1.05546e-10	1331530	3.50439e-12	0.00148037	0.986541
js1	1	rs6735239	2	64931994	T	0.7759	0.00404822	0.00121904	0.000897512	144338	0.7669	0.002106	0.000326105	1.06063e-10	1346540	3.53927e-12	0.00146606	0.988007
js1	1	rs13013483	2	64923311	T	0.227	-0.00465045	0.00121906	0.000136297	143025	0.2376	-0.00200629	0.000326104	7.63714e-10	1328830	4.1759e-12	0.00124659	0.989254
js1	1	rs1968179	2	64929212	T	0.224	-0.00464888	0.00121906	0.000137008	144381	0.2346	-0.0020061	0.000326104	7.66572e-10	1340550	4.21153e-12	0.00123625	0.99049
js1	2	rs7574806	2	64894056	T	0.8318	0.0138235	0.00315013	1.14272e-05	26863.5	0.8331	0.0072141	0.00173924	3.35635e-05	60861	1.20934e-08	0.999184	0.999184
js10	1	rs78158637	3	187646250	T	0.1621	0.0011	0.001422	0.4555	134850	0.1763	0.0021	0.0003261	1.54e-10	1106870	7.32661e-10	0.242499	0.242499
js10	1	rs74802573	3	187644695	T	0.1641	0.0008	0.001422	0.5821	134848	0.1791	0.0021	0.0003261	1.54e-10	1106850	8.43557e-10	0.211351	0.45385
js10	1	rs13069721	3	187669234	A	0.2616	0.0002	0.001219	0.8786	129119	0.2672	0.0021	0.0003261	1.676e-10	1070480	9.74984e-10	0.183518	0.637368
js10	1	rs2889879	3	187657216	T	0.8295	-0.0015	0.001422	0.284	134871	0.8155	-0.002	0.0003261	6.347e-10	1104000	3.89434e-09	0.0476119	0.68498
js10	1	rs79130188	3	187652612	T	0.8247	-0.0014	0.001422	0.3241	129119	0.8134	-0.002	0.0003261	8.302e-10	1069550	4.18385e-09	0.0444022	0.729382
js10	1	rs112049703	3	187652146	T	0.1678	0.0013	0.001422	0.3368	129119	0.1839	0.002	0.0003261	8.302e-10	1070480	4.47272e-09	0.041609	0.770991
js10	1	rs17744415	3	187670017	A	0.8247	-0.0011	0.00132	0.4327	129119	0.8147	-0.002	0.0003261	8.302e-10	1070480	4.80021e-09	0.0388439	0.809835
js10	1	rs73889261	3	187670129	T	0.1752	0.0011	0.00132	0.4327	129119	0.1853	0.002	0.0003261	8.302e-10	1070480	4.80021e-09	0.0388439	0.848679
js10	1	rs76598712	3	187671949	A	0.8285	-0.0011	0.00132	0.407	129119	0.8154	-0.002	0.0003261	6.347e-10	1070480	4.80021e-09	0.0388439	0.887523
js10	1	rs7652643	3	187669952	T	0.8241	-0.001	0.00132	0.4592	129119	0.8144	-0.002	0.0003261	6.347e-10	1070480	5.09837e-09	0.0366318	0.924155
js10	1	rs73889262	3	187670777	A	0.1779	0.001	0.00132	0.4774	129119	0.1858	0.002	0.0003261	8.302e-10	1070480	5.09837e-09	0.0366318	0.960787
js10	1	rs78655608	3	187660636	A	0.1707	0.0015	0.001422	0.2718	134870	0.1845	0.0019	0.0003261	3.235e-09	1107000	2.43674e-08	0.00801018	0.968797
js10	1	rs77404478	3	187654782	A	0.1702	0.0013	0.001422	0.3499	134873	0.1845	0.0019	0.0003261	3.235e-09	1107020	2.79863e-08	0.00700299	0.9758
js10	1	rs7651900	3	187655581	A	0.8297	-0.0013	0.001422	0.3499	134873	0.8154	-0.0019	0.0003261	3.235e-09	1107030	2.79863e-08	0.00700299	0.982803
js10	1	rs7651910	3	187655626	A	0.8296	-0.0013	0.001422	0.3499	134873	0.8153	-0.0019	0.0003261	3.235e-09	1101620	2.79863e-08	0.00700299	0.989806
js10	1	rs6768827	3	187639162	A	0.7079	-0.0004	0.001117	0.7137	134838	0.701	-0.0019	0.0003261	3.047e-09	1106860	3.98644e-08	0.00496882	0.994775
js11	1	rs1020138	4	41703388	A	0.0843	0.0023	0.002031	0.2662	129199	0.0824	0.0029	0.0005436	9.942e-08	1068210	3.47921e-07	0.203484	0.203484
js11	1	rs116720816	4	41705066	T	0.0756	0.0022	0.002031	0.2696	135058	0.0791	0.0029	0.0005436	9.942e-08	1109020	3.67426e-07	0.193048	0.396532
js11	1	rs1020137	4	41702672	A	0.9135	-0.002	0.002031	0.3218	135059	0.9173	-0.0029	0.0005436	9.942e-08	1109040	4.06808e-07	0.174982	0.571515
js11	1	rs2018602	4	41702639	C	0.9135	-0.0019	0.002031	0.3381	135059	0.9174	-0.0029	0.0005436	9.942e-08	1109040	4.26501e-07	0.167181	0.738695
js11	1	rs17529225	4	41703357	A	0.0755	0.0022	0.002031	0.2621	135061	0.0792	0.0028	0.0005436	1.179e-07	1109040	9.63898e-07	0.0761924	0.814887
js11	1	rs2304650	4	41678566	T	0.9118	-0.003	0.001828	0.1124	135270	0.9101	-0.0026	0.0005436	1.147e-06	1109000	2.80286e-06	0.0273112	0.842199
js11	1	rs12639731	4	41679473	A	0.0884	0.003	0.001828	0.1079	135272	0.0899	0.0026	0.0005436	1.147e-06	1108070	2.80286e-06	0.0273112	0.86951
js11	1	rs11937643	4	41685437	A	0.0839	0.0026	0.00193	0.1641	135043	0.0856	0.0026	0.0005436	1.105e-06	1108920	4.3488e-06	0.0179234	0.887433
js11	1	rs78598422	4	41674498	T	0.9105	-0.0031	0.001828	0.09517	135267	0.9083	-0.0025	0.0005436	3.491e-06	1108060	6.06363e-06	0.0130372	0.90047
js11	1	rs79081137	4	41666008	A	0.0899	0.0029	0.001828	0.1154	135142	0.092	0.0025	0.0005436	3.491e-06	1108910	7.25625e-06	0.0109796	0.91145
js11	1	rs80306500	4	41670107	T	0.9108	-0.0029	0.001828	0.1215	135267	0.9088	-0.0025	0.0005436	2.927e-06	1108990	7.25625e-06	0.0109796	0.92243
js11	1	rs2289343	4	41672989	A	0.9104	-0.0029	0.001828	0.1111	135266	0.9082	-0.0025	0.0005436	3.491e-06	1108990	7.25625e-06	0.0109796	0.933409
js11	1	rs75228450	4	41664786	A	0.9102	-0.0028	0.001828	0.1284	135151	0.9081	-0.0025	0.0005436	3.491e-06	1108970	7.90229e-06	0.0101197	0.943529
js11	1	rs12650313	4	41707093	A	0.1063	0.0025	0.001828	0.1688	135060	0.0985	0.0024	0.0005436	6.085e-06	1100280	2.29694e-05	0.00365709	0.947186
js11	1	rs1961506	4	41763213	A	0.6579	-0.0005	0.001219	0.668	120071	0.6693	-0.0015	0.0003261	6.159e-06	957516	2.33883e-05	0.00359474	0.950781
js11	1	rs61271673	4	41684580	T	0.1106	0.0023	0.001727	0.1942	135272	0.1007	0.0024	0.0005436	3.416e-06	1109010	2.41074e-05	0.00349264	0.954273
js11	1	rs2289342	4	41672759	T	0.0665	0.0017	0.002133	0.4032	135273	0.0665	0.0024	0.0005436	1.255e-05	1109010	4.25954e-05	0.00203368	0.956307
js11	1	rs77612216	4	41680728	A	0.0651	0.0017	0.002133	0.4207	135275	0.0653	0.0024	0.0005436	1.04e-05	1109040	4.25954e-05	0.00203368	0.958341
js11	1	rs75523377	4	41676757	T	0.0655	0.0016	0.002133	0.4498	135277	0.0652	0.0024	0.0005436	1.089e-05	1109040	4.41685e-05	0.00196491	0.960306
js11	1	rs80306887	4	41673950	A	0.9341	-0.0015	0.002133	0.4791	135275	0.9345	-0.0024	0.0005436	1.089e-05	1109020	4.56991e-05	0.00190243	0.962208
js11	1	rs60989153	4	41675936	T	0.0655	0.0015	0.002133	0.461	135277	0.0652	0.0024	0.0005436	1.255e-05	1109040	4.56991e-05	0.00190243	0.96411
js11	1	rs61259614	4	41676471	C	0.9345	-0.0015	0.002133	0.461	135277	0.9347	-0.0024	0.0005436	1.255e-05	1109040	4.56991e-05	0.00190243	0.966013
js11	1	rs1946872	4	41764347	C	0.7447	-0.0008	0.001219	0.4886	135276	0.7469	-0.0014	0.0003261	7.413e-06	1109050	8.02016e-05	0.00111691	0.96713
js11	1	rs6447111	4	41765363	A	0.2555	0.0008	0.001219	0.521	135276	0.2531	0.0014	0.0003261	7.413e-06	1109050	8.02016e-05	0.00111691	0.968247
js11	1	rs6831893	4	41767885	T	0.7433	-0.0008	0.001219	0.521	135277	0.7468	-0.0014	0.0003261	7.413e-06	1109050	8.02016e-05	0.00111691	0.969364
js11	1	rs1439474	4	41771623	T	0.2555	0.0008	0.001219	0.521	135277	0.2532	0.0014	0.0003261	7.413e-06	1109050	8.02016e-05	0.00111691	0.970481
js11	1	rs11935118	4	41761591	T	0.7414	-0.0007	0.001219	0.5422	135274	0.746	-0.0014	0.0003261	7.413e-06	1109040	8.43535e-05	0.00106488	0.971545
js11	1	rs6842806	4	41766595	T	0.2569	0.0007	0.001219	0.5546	135167	0.2535	0.0014	0.0003261	2.393e-05	1100280	8.43535e-05	0.00106488	0.97261
js11	1	rs1371309	4	41784802	T	0.653	-0.0004	0.001117	0.7006	135252	0.6645	-0.0014	0.0003261	2.008e-05	1108850	9.32957e-05	0.000968196	0.973578
js11	1	rs6834364	4	41670439	C	0.0671	0.0016	0.002133	0.4516	135268	0.0671	0.0023	0.0005436	2.891e-05	1108980	9.78339e-05	0.000925731	0.974504
js11	1	rs77185559	4	41657671	C	0.9324	-0.0015	0.002133	0.4666	135144	0.9326	-0.0023	0.0005436	2.522e-05	1108940	0.000101224	0.000896432	0.975401
js11	1	rs12643596	4	41662282	A	0.9329	-0.0015	0.002133	0.4813	135270	0.9329	-0.0023	0.0005436	1.913e-05	1109000	0.000101224	0.000896432	0.976297
js11	1	rs74780621	4	41655129	A	0.0657	0.0014	0.002133	0.4986	135124	0.0652	0.0023	0.0005436	1.88e-05	1108810	0.000104502	0.000869869	0.977167
js11	1	rs17590135	4	41659835	T	0.0656	0.0014	0.002133	0.4924	135277	0.0654	0.0023	0.0005436	1.667e-05	1103640	0.000104502	0.000869869	0.978037
js11	1	rs79394010	4	41668853	A	0.0657	0.0014	0.002133	0.4924	135269	0.0656	0.0023	0.0005436	3.345e-05	1109010	0.000104502	0.000869869	0.978907
js11	1	rs17590121	4	41654424	T	0.0659	0.0013	0.002133	0.5374	135124	0.0655	0.0023	0.0005436	1.88e-05	1108800	0.00010765	0.000845851	0.979753
js11	1	rs112441751	4	41702707	C	0.0999	-0.003	0.001828	0.09891	129416	0.1012	-0.0021	0.0005436	0.0001025	1072500	0.000149447	0.000620882	0.980373
js11	1	rs79296534	4	41658883	C	0.1038	-0.0028	0.001828	0.1227	118563	0.1045	-0.0021	0.0005436	4.232e-05	897281	0.000177773	0.000527331	0.980901
js11	1	rs116114609	4	41689163	T	0.0528	0.0007	0.002235	0.7695	134926	0.0553	0.0027	0.0006523	3.667e-05	1109040	0.000181268	0.000517767	0.981419
js11	1	rs115266680	4	41697243	T	0.9473	-0.0007	0.002235	0.7659	134917	0.9448	-0.0027	0.0006523	3.667e-05	1109020	0.000181268	0.000517767	0.981936
js11	1	rs1064973	4	41701010	T	0.0589	0.0007	0.002336	0.7554	124180	0.0571	0.0027	0.0006523	3.667e-05	933823	0.000182022	0.000515751	0.982452
js11	1	rs115421177	4	41700217	A	0.0528	0.0005	0.002235	0.8299	134927	0.0553	0.0027	0.0006523	3.667e-05	1108110	0.000185675	0.000506204	0.982958
js11	1	rs7674006	4	41700107	T	0.9356	0	0.002235	0.9885	134953	0.9409	-0.0027	0.0006523	3.257e-05	1100280	0.00019038	0.000494437	0.983453
js11	1	rs2304651	4	41681742	A	0.0748	0.0016	0.002031	0.4162	135277	0.0716	0.0022	0.0005436	3.312e-05	1103640	0.000203511	0.000464401	0.983917
js11	1	rs59840023	4	41661835	T	0.9341	-0.0015	0.002133	0.4703	135272	0.9343	-0.0022	0.0005436	3.758e-05	1109030	0.000216753	0.000437706	0.984355
js11	1	rs76076136	4	41668295	A	0.0672	0.0015	0.002133	0.4703	135263	0.0672	0.0022	0.0005436	5.648e-05	1108980	0.000216753	0.000437706	0.984792
js11	1	rs77672227	4	41669905	T	0.9329	-0.0015	0.002133	0.4742	135269	0.933	-0.0022	0.0005436	5.648e-05	1108990	0.000216753	0.000437706	0.98523
js11	1	rs78977830	4	41657851	T	0.9326	-0.0014	0.002133	0.5113	135144	0.9328	-0.0022	0.0005436	6.556e-05	1108960	0.000223772	0.000424803	0.985655
js11	1	rs57243635	4	41697646	T	0.0834	0.0013	0.002031	0.5264	135258	0.074	0.0022	0.0005436	5.648e-05	1108990	0.000226145	0.000420618	0.986076
js11	1	rs7677377	4	41677213	T	0.0865	0.0007	0.002031	0.7116	135277	0.0752	0.0022	0.0005436	5.648e-05	1103640	0.000261552	0.000366967	0.986443
js11	1	rs6816179	4	41683212	A	0.8124	-0.0008	0.00132	0.546	135060	0.8174	0.0013	0.0003261	0.000137	1100280	0.000294635	0.000328211	0.986771
js11	1	rs28647582	4	41749265	T	0.6864	-0.0006	0.001117	0.5768	129523	0.6946	-0.0013	0.0003261	7.726e-05	1072500	0.000306471	0.000316325	0.987087
js11	1	rs6811325	4	41749668	T	0.3127	0.0006	0.001117	0.6147	129523	0.3051	0.0013	0.0003261	6.146e-05	1072500	0.000306471	0.000316325	0.987403
js11	1	rs4608840	4	41749938	T	0.3115	0.0006	0.001117	0.6147	129523	0.3048	0.0013	0.0003261	7.726e-05	1071570	0.000306471	0.000316325	0.98772
js11	1	rs10028970	4	41775919	A	0.6556	-0.0005	0.001117	0.6605	135277	0.6659	-0.0013	0.0003261	6.146e-05	1109030	0.000320283	0.000303536	0.988023
js11	1	rs1371293	4	41653898	A	0.3865	0.0004	0.001117	0.7413	129523	0.383	0.0013	0.0003261	2.551e-05	1072500	0.000332046	0.000293461	0.988317
js11	1	rs9654074	4	41757332	T	0.6602	-0.0004	0.001117	0.7258	135244	0.6674	-0.0013	0.0003261	6.146e-05	1108800	0.000332046	0.000293461	0.98861
js11	1	rs4861139	4	41757592	C	0.6569	-0.0004	0.001117	0.7258	135246	0.6664	-0.0013	0.0003261	6.146e-05	1108820	0.000332046	0.000293461	0.988904
js11	1	rs7668748	4	41759936	A	0.3449	0.0004	0.001117	0.7006	135248	0.3343	0.0013	0.0003261	6.146e-05	1108840	0.000332046	0.000293461	0.989197
js11	1	rs1013586	4	41760431	T	0.3445	0.0004	0.001117	0.7416	135251	0.3338	0.0013	0.0003261	6.146e-05	1108850	0.000332046	0.000293461	0.989491
js11	1	rs6832595	4	41760958	T	0.655	-0.0004	0.001117	0.7006	135255	0.6657	-0.0013	0.0003261	6.146e-05	1108880	0.000332046	0.000293461	0.989784
js11	1	rs4861141	4	41761367	T	0.3449	0.0004	0.001117	0.7006	135270	0.3342	0.0013	0.0003261	6.146e-05	1109010	0.000332046	0.000293461	0.990078
js12	1	rs17804499	4	74442349	C	0.0509	-0.0071	0.002438	0.003197	127887	0.0555	-0.0035	0.0006523	7.768e-08	1067090	8.06679e-09	0.855542	0.855542
js12	1	rs66505442	4	74510948	T	0.9511	0.0069	0.002539	0.005843	127887	0.9471	0.0032	0.0006523	1.08e-06	1059560	1.48049e-07	0.0508875	0.906429
js12	1	rs13114291	4	74486834	A	0.9491	0.0065	0.002438	0.007471	127887	0.9445	0.0032	0.0006523	6.318e-07	1072500	1.70057e-07	0.0445049	0.950934
js12	1	rs35287144	4	74488632	A	0.9511	0.0066	0.002539	0.0081	128029	0.9464	0.0032	0.0006523	1.338e-06	1072500	2.02687e-07	0.0375592	0.988493
js12	1	rs183638476	4	74358613	T	0.9772	0.0125	0.004672	0.008088	61846	0.9769	0.0043	0.001087	5.064e-05	878542	1.1156e-05	0.000797327	0.989291
js12	1	rs66841185	4	74342474	A	0.947	0.0083	0.002336	0.0004791	128864	0.9474	0.002	0.0006523	0.001954	1072500	1.64926e-05	0.000549144	0.98984
js12	1	rs6446935	4	74329814	T	0.9245	0.0082	0.002336	0.0005078	128723	0.9417	0.002	0.0006523	0.001782	1072500	1.91843e-05	0.000475477	0.990315
js13	1	rs28622070	4	106030064	C	0.8097	-0.0004	0.00132	0.7599	135255	0.8007	-0.0018	0.0003261	8.353e-08	1108940	2.3122e-07	0.0865422	0.0865422
js13	1	rs79726783	4	106036191	A	0.1909	0.0004	0.00132	0.745	135259	0.2001	0.0018	0.0003261	6.596e-08	1108930	2.3122e-07	0.0865422	0.173084
js13	1	rs17429654	4	106024581	T	0.1891	-0.0003	0.00132	0.8315	135228	0.1973	0.0018	0.0003261	4.091e-08	1108730	2.35912e-07	0.0848788	0.257963
js13	1	rs17035270	4	106036545	T	0.7985	-0.0003	0.00132	0.8107	135277	0.7974	-0.0018	0.0003261	6.596e-08	1102700	2.35912e-07	0.0848788	0.342842
js13	1	rs2107054	4	106012155	T	0.1904	0.0001	0.00132	0.9407	129523	0.1971	0.0018	0.0003261	4.091e-08	1072500	2.4139e-07	0.083017	0.425859
js13	1	rs72665903	4	106016801	T	0.8138	0.0001	0.00132	0.9294	129523	0.8041	-0.0018	0.0003261	5.199e-08	1072500	2.4139e-07	0.083017	0.508876
js13	1	rs10000800	4	106022577	T	0.1866	-0.0001	0.00132	0.9145	135229	0.1955	0.0018	0.0003261	5.199e-08	1108740	2.4139e-07	0.083017	0.591893
js13	1	rs9884482	4	106081636	T	0.6356	-0.0012	0.001016	0.2608	135170	0.6261	-0.0017	0.0003261	3.245e-08	1103640	6.24799e-07	0.0331597	0.625053
js13	1	rs28493806	4	106106709	A	0.6398	-0.0012	0.001016	0.256	135272	0.6301	-0.0017	0.0003261	4.027e-08	1109030	6.24799e-07	0.0331597	0.658213
js13	1	rs2285720	4	106083776	T	0.3524	0.0012	0.001117	0.2754	135168	0.3647	0.0017	0.0003261	1.082e-07	1109040	7.04765e-07	0.0295262	0.687739
js13	1	rs17508289	4	106115033	A	0.101	-0.0046	0.001727	0.006635	135167	0.1086	-0.002	0.0004349	5.529e-06	1109030	7.3631e-07	0.0283064	0.716045
js13	1	rs12643257	4	106076749	A	0.6462	-0.0011	0.001117	0.3252	135163	0.6343	-0.0017	0.0003261	1.082e-07	1109000	7.72811e-07	0.0270174	0.743063
js13	1	rs10014102	4	106088051	A	0.3532	0.0011	0.001117	0.3252	135240	0.3655	0.0017	0.0003261	1.082e-07	1108800	7.72811e-07	0.0270174	0.77008
js13	1	rs76583463	4	106092540	T	0.1013	-0.0045	0.001727	0.007917	135155	0.1089	-0.002	0.0004349	6.553e-06	1108990	8.57659e-07	0.0244382	0.794518
js13	1	rs2214407	4	106093548	T	0.1013	-0.0045	0.001727	0.007917	135155	0.1089	-0.002	0.0004349	2.57e-06	1108990	8.57659e-07	0.0244382	0.818956
js13	1	rs17430167	4	106094846	T	0.8987	0.0045	0.001727	0.007917	135155	0.8911	0.002	0.0004349	6.553e-06	1108060	8.57659e-07	0.0244382	0.843395
js13	1	rs28758290	4	106030663	T	0.1864	-0.0003	0.00132	0.8384	135259	0.1957	0.0017	0.0003261	2.194e-07	1108940	1.22305e-06	0.0173666	0.860761
js13	1	rs28590233	4	106011086	T	0.191	0.0001	0.00132	0.9234	129523	0.1972	0.0017	0.0003261	2.194e-07	1072500	1.25145e-06	0.0169873	0.877749
js13	1	rs4235413	4	106122049	T	0.8744	0.0045	0.001625	0.006807	135163	0.8846	0.0019	0.0004349	9.173e-06	1108980	1.54944e-06	0.0138331	0.891582
js13	1	rs12499227	4	106120781	C	0.101	-0.0047	0.001727	0.005635	135167	0.1084	-0.0019	0.0004349	7.76e-06	1109040	1.76647e-06	0.0121955	0.903777
js13	1	rs115918101	4	106072456	T	0.0999	-0.0045	0.001727	0.008968	135160	0.1063	-0.0019	0.0004349	7.76e-06	1108970	2.40475e-06	0.00906828	0.912846
js13	1	rs6533177	4	106039325	A	0.7876	0.0028	0.00132	0.03012	129416	0.7865	0.0015	0.0003261	5.902e-06	1072500	2.68206e-06	0.00816633	0.921012
js13	1	rs2903386	4	106099809	T	0.6305	-0.0012	0.001016	0.2415	135242	0.627	-0.0016	0.0003261	1.601e-07	1108830	2.94846e-06	0.00745699	0.928469
js13	1	rs17583558	4	106102406	C	0.3608	0.0012	0.001016	0.2415	135246	0.3702	0.0016	0.0003261	1.601e-07	1108850	2.94846e-06	0.00745699	0.935926
js13	1	rs723534	4	106040445	T	0.2065	-0.0027	0.00132	0.04102	129416	0.2118	-0.0015	0.0003261	5.902e-06	1072500	3.1406e-06	0.00701878	0.942945
js13	1	rs974801	4	106071064	A	0.6323	-0.0011	0.001117	0.3171	135060	0.6307	-0.0016	0.0003261	1.601e-07	1100280	3.64694e-06	0.00608149	0.949026
js13	1	rs12505746	4	106114071	A	0.8856	0.0042	0.001727	0.01276	135170	0.8865	0.0019	0.0004349	7.76e-06	1109040	3.72472e-06	0.00595968	0.954986
js13	1	rs12645165	4	106087217	T	0.6463	-0.001	0.001117	0.3522	135267	0.6343	-0.0016	0.0003261	1.601e-07	1109000	3.96713e-06	0.00561016	0.960596
js13	1	rs4698931	4	106034478	A	0.4712	-0.0019	0.001016	0.06829	135167	0.4737	-0.0015	0.0003261	2.496e-06	1100280	4.42717e-06	0.00505028	0.965646
js13	1	rs10470983	4	106034941	A	0.471	-0.0019	0.001016	0.07778	135244	0.4735	-0.0015	0.0003261	2.496e-06	1108870	4.42717e-06	0.00505028	0.970697
js13	1	rs7698522	4	106118756	T	0.8851	0.0044	0.001625	0.008432	135060	0.8862	0.0018	0.0004349	2.226e-05	1100280	4.87704e-06	0.00460314	0.9753
js13	1	rs4699164	4	106105875	T	0.1115	-0.0056	0.001828	0.001782	120272	0.1115	-0.0021	0.0005436	5.8e-05	987622	5.26573e-06	0.00427723	0.979577
js13	1	rs6833042	4	106039477	T	0.2172	-0.0028	0.00132	0.03012	129416	0.2186	-0.0014	0.0003261	1.976e-05	1072500	1.04868e-05	0.00221347	0.98179
js13	1	rs9997323	4	106109380	A	0.8599	0.0035	0.001524	0.02325	135163	0.8662	0.0018	0.0004349	2.015e-05	1109010	1.36423e-05	0.00172202	0.983512
js13	1	rs1541374	4	106048360	T	0.3228	-0.0011	0.001219	0.3385	125695	0.3311	-0.0015	0.0003261	2.319e-06	1045950	1.69321e-05	0.00140147	0.984914
js13	1	rs6533181	4	106074826	T	0.3435	-0.0015	0.001117	0.1971	124404	0.3578	-0.0014	0.0003261	9.813e-06	932875	4.03756e-05	0.000613285	0.985527
js13	1	rs12511847	4	106130668	A	0.9088	0.0052	0.001727	0.003516	135167	0.9033	0.0018	0.0005436	0.00049	1109040	4.47114e-05	0.000556717	0.986084
js13	1	rs59444136	4	106138362	A	0.9028	0.0051	0.001727	0.003928	135161	0.9015	0.0018	0.0005436	0.00049	1108040	5.31385e-05	0.000472654	0.986557
js13	1	rs12508009	4	106138998	T	0.0912	-0.0051	0.001727	0.00377	135161	0.0966	-0.0018	0.0005436	0.00049	1108980	5.31385e-05	0.000472654	0.987029
js13	1	rs17430146	4	106091946	T	0.9082	0.0049	0.001828	0.006756	135153	0.9028	0.0019	0.0005436	0.0003538	1108990	6.12297e-05	0.000413278	0.987442
js13	1	rs72665928	4	106112676	T	0.8534	0.0007	0.001422	0.6291	135133	0.8466	-0.0019	0.0004349	1.203e-05	1108860	6.35008e-05	0.000399271	0.987842
js13	1	rs7654667	4	106052258	T	0.1156	-0.0006	0.001625	0.7214	134953	0.1234	0.0019	0.0004349	8.323e-06	1100280	6.69569e-05	0.000379738	0.988221
js13	1	rs6812270	4	106066450	A	0.1157	-0.0005	0.001625	0.7504	135007	0.1236	0.0019	0.0004349	1.161e-05	1108760	6.83661e-05	0.000372327	0.988594
js13	1	rs115518672	4	106105751	T	0.0917	-0.0048	0.001828	0.007507	135165	0.0971	-0.0019	0.0005436	0.0003538	1109030	7.07939e-05	0.000360236	0.988954
js13	1	rs7441095	4	106126795	A	0.9083	0.0049	0.001727	0.005375	135162	0.903	0.0018	0.0005436	0.00049	1108990	7.43057e-05	0.000344112	0.989298
js13	1	rs113114782	4	106148079	T	0.0937	-0.0048	0.001727	0.006749	135158	0.0992	-0.0018	0.0005436	0.0005752	1109020	8.74267e-05	0.000295082	0.989593
js13	1	rs10033455	4	105939408	T	0.322	-0.0018	0.001117	0.1199	135163	0.3307	-0.0013	0.0003261	7.255e-05	1109000	9.66398e-05	0.000268439	0.989862
js13	1	rs7673961	4	105942807	A	0.6769	0.0018	0.001117	0.1074	135163	0.6681	0.0013	0.0003261	7.255e-05	1109010	9.66398e-05	0.000268439	0.99013
js14	1	rs73214528	5	107571902	T	0.2079	-0.0043	0.00132	0.001082	129523	0.2092	-0.0018	0.0003261	1.972e-08	1072500	1.20128e-09	0.156666	0.156666
js14	1	rs73213917	5	107838399	T	0.8175	0.0036	0.001422	0.009454	135269	0.8194	0.0019	0.0003261	1.541e-08	1109010	1.72459e-09	0.110131	0.266797
js14	1	rs56054754	5	107839104	A	0.8174	0.0036	0.001422	0.008282	135269	0.8193	0.0019	0.0003261	1.541e-08	1108080	1.72459e-09	0.110131	0.376929
js14	1	rs17161193	5	107601780	T	0.186	-0.0035	0.001422	0.009846	135267	0.1731	-0.0019	0.0003261	3.379e-09	1109020	2.05556e-09	0.0928161	0.469745
js14	1	rs6889461	5	107821228	T	0.1721	-0.004	0.001422	0.004266	135167	0.1767	-0.0018	0.0003261	1.972e-08	1100280	4.63191e-09	0.0420807	0.511825
js14	1	rs58813621	5	107827342	T	0.8315	0.0039	0.001422	0.005247	135271	0.8235	0.0018	0.0003261	3.624e-08	1108210	5.63115e-09	0.0347968	0.546622
js14	1	rs58888151	5	107838147	T	0.2139	-0.0036	0.001422	0.008142	129523	0.1926	-0.0018	0.0003261	6.866e-08	1072500	9.82244e-09	0.0202572	0.566879
js14	1	rs73778516	5	107838698	A	0.8252	0.0036	0.001422	0.009454	135270	0.8211	0.0018	0.0003261	1.972e-08	1109010	9.82244e-09	0.0202572	0.587137
js14	1	rs4957766	5	107840460	T	0.1739	-0.0036	0.001422	0.009454	135271	0.1787	-0.0018	0.0003261	1.972e-08	1109020	9.82244e-09	0.0202572	0.607394
js14	1	rs56310337	5	107852843	T	0.1782	-0.0036	0.001422	0.009454	135274	0.1797	-0.0018	0.0003261	1.972e-08	1109040	9.82244e-09	0.0202572	0.627651
js14	1	rs1592799	5	107837080	A	0.1712	-0.0035	0.001422	0.01206	135271	0.1781	-0.0018	0.0003261	1.972e-08	1109020	1.17075e-08	0.0170796	0.644731
js14	1	rs59321462	5	107841430	T	0.1699	-0.0035	0.001422	0.01077	135271	0.1777	-0.0018	0.0003261	1.972e-08	1109020	1.17075e-08	0.0170796	0.66181
js14	1	rs58916109	5	107850281	T	0.8258	0.0035	0.001422	0.01024	135271	0.8212	0.0018	0.0003261	2.519e-08	1109020	1.17075e-08	0.0170796	0.67889
js14	1	rs59661467	5	107851719	A	0.8262	0.0035	0.001422	0.01024	135271	0.8212	0.0018	0.0003261	2.519e-08	1109020	1.17075e-08	0.0170796	0.69597
js14	1	rs4128352	5	107853411	T	0.1694	-0.0035	0.001422	0.01166	135277	0.1776	-0.0018	0.0003261	2.519e-08	1103640	1.17075e-08	0.0170796	0.713049
js14	1	rs73778550	5	107857561	A	0.8254	0.0035	0.001422	0.01024	135275	0.8211	0.0018	0.0003261	2.519e-08	1109030	1.17075e-08	0.0170796	0.730129
js14	1	rs140153829	5	107861689	T	0.1744	-0.0035	0.001422	0.01108	135275	0.1788	-0.0018	0.0003261	2.519e-08	1109030	1.17075e-08	0.0170796	0.747209
js14	1	rs76579511	5	107862929	T	0.1743	-0.0035	0.001422	0.01024	135275	0.1788	-0.0018	0.0003261	2.519e-08	1109030	1.17075e-08	0.0170796	0.764288
js14	1	rs12652668	5	107869563	C	0.1746	-0.0035	0.001422	0.01108	135275	0.1789	-0.0018	0.0003261	3.214e-08	1109030	1.17075e-08	0.0170796	0.781368
js14	1	rs61500204	5	107877623	A	0.1748	-0.0035	0.001422	0.01108	135254	0.179	-0.0018	0.0003261	3.214e-08	1107980	1.17075e-08	0.0170796	0.798447
js14	1	rs146833203	5	107831676	A	0.1703	-0.0034	0.001422	0.01558	135268	0.178	-0.0018	0.0003261	1.972e-08	1109000	1.38855e-08	0.0144706	0.812918
js14	1	rs78253795	5	107861866	A	0.1698	-0.0034	0.001422	0.01324	135275	0.1777	-0.0018	0.0003261	2.519e-08	1109030	1.38855e-08	0.0144706	0.827389
js14	1	rs56023946	5	107864603	A	0.83	0.0034	0.001422	0.01324	135274	0.8222	0.0018	0.0003261	2.519e-08	1109030	1.38855e-08	0.0144706	0.841859
js14	1	rs79055083	5	107869696	A	0.1699	-0.0034	0.001422	0.01324	135274	0.1776	-0.0018	0.0003261	3.214e-08	1109030	1.38855e-08	0.0144706	0.85633
js14	1	rs12187971	5	107871070	A	0.1699	-0.0034	0.001422	0.01324	135271	0.1777	-0.0018	0.0003261	3.214e-08	1109000	1.38855e-08	0.0144706	0.8708
js14	1	rs4128456	5	107873323	T	0.8301	0.0034	0.001422	0.01324	135256	0.8224	0.0018	0.0003261	3.214e-08	1108000	1.38855e-08	0.0144706	0.885271
js14	1	rs57782452	5	107876659	A	0.8254	0.0034	0.001422	0.0126	135255	0.8212	0.0018	0.0003261	3.214e-08	1108920	1.38855e-08	0.0144706	0.899741
js14	1	rs73778562	5	107869676	T	0.1744	-0.0034	0.001422	0.0126	135275	0.1784	-0.0017	0.0003261	1.386e-07	1109030	7.19876e-08	0.00293208	0.902673
js14	1	rs7445150	5	107901252	A	0.8043	0.0033	0.001422	0.01534	129523	0.8125	0.0017	0.0003261	4.481e-07	1071570	8.49586e-08	0.00249745	0.905171
js14	1	rs79921474	5	107451032	T	0.1526	-0.0046	0.001422	0.001718	135246	0.1557	-0.002	0.0004349	1.621e-06	1107900	1.36558e-07	0.0015777	0.906749
js14	1	rs76603392	5	107451266	T	0.8426	0.0046	0.001422	0.001616	135253	0.8427	0.002	0.0004349	1.621e-06	1108880	1.36558e-07	0.0015777	0.908326
js14	1	rs6872068	5	107452366	A	0.8505	0.0046	0.001422	0.001989	135246	0.8454	0.002	0.0004349	2.012e-06	1108830	1.36558e-07	0.0015777	0.909904
js14	1	rs56287990	5	107497101	T	0.8553	0.0046	0.001422	0.001989	129523	0.8488	0.002	0.0004349	3.086e-06	1072500	1.36558e-07	0.0015777	0.911482
js14	1	rs61603913	5	107568688	T	0.8431	0.004	0.001422	0.005589	135275	0.8388	0.0021	0.0004349	1.195e-06	1109040	1.65471e-07	0.00131027	0.912792
js14	1	rs6864731	5	107433425	A	0.8462	0.0045	0.001422	0.002044	135259	0.8439	0.002	0.0004349	1.621e-06	1108920	1.71018e-07	0.00126917	0.914061
js14	1	rs12654751	5	107433866	A	0.8474	0.0045	0.001422	0.001769	135260	0.844	0.002	0.0004349	1.621e-06	1108940	1.71018e-07	0.00126917	0.91533
js14	1	rs12652643	5	107435376	A	0.8542	0.0045	0.001422	0.002118	135265	0.846	0.002	0.0004349	1.621e-06	1108970	1.71018e-07	0.00126917	0.916599
js14	1	rs17442556	5	107436480	T	0.8512	0.0045	0.001422	0.002044	135265	0.845	0.002	0.0004349	4.137e-06	1108970	1.71018e-07	0.00126917	0.917869
js14	1	rs78719832	5	107437654	A	0.8447	0.0045	0.001422	0.001868	135264	0.8432	0.002	0.0004349	1.621e-06	1108950	1.71018e-07	0.00126917	0.919138
js14	1	rs74549974	5	107437879	T	0.8512	0.0045	0.001422	0.002044	135266	0.845	0.002	0.0004349	4.137e-06	1108040	1.71018e-07	0.00126917	0.920407
js14	1	rs6890052	5	107452137	A	0.1495	-0.0045	0.001422	0.002297	135246	0.1547	-0.002	0.0004349	2.012e-06	1108830	1.71018e-07	0.00126917	0.921676
js14	1	rs80191613	5	107456026	T	0.849	0.0045	0.001422	0.001868	135257	0.8445	0.002	0.0004349	2.012e-06	1108910	1.71018e-07	0.00126917	0.922945
js14	1	rs12652687	5	107459529	T	0.853	0.0045	0.001422	0.001769	135257	0.8458	0.002	0.0004349	2.012e-06	1108920	1.71018e-07	0.00126917	0.924214
js14	1	rs77587875	5	107500196	T	0.8554	0.0045	0.001422	0.002297	129523	0.8487	0.002	0.0004349	3.086e-06	1071570	1.71018e-07	0.00126917	0.925484
js14	1	rs2416528	5	107574367	T	0.8273	0.0039	0.001422	0.007464	135272	0.8345	0.0021	0.0004349	1.195e-06	1109010	2.01168e-07	0.0010848	0.926568
js14	1	rs73214536	5	107575385	A	0.8275	0.0039	0.001422	0.007464	135272	0.8346	0.0021	0.0004349	1.195e-06	1109010	2.01168e-07	0.0010848	0.927653
js14	1	rs13357987	5	107375457	A	0.8502	0.0044	0.001422	0.002617	135277	0.8438	0.002	0.0004349	3.352e-06	1109050	2.13116e-07	0.00102597	0.928679
js14	1	rs17442211	5	107423406	A	0.8545	0.0044	0.001422	0.00244	135260	0.8455	0.002	0.0004349	1.621e-06	1108960	2.13116e-07	0.00102597	0.929705
js14	1	rs59356989	5	107423766	A	0.8545	0.0044	0.001422	0.00244	135255	0.8455	0.002	0.0004349	1.621e-06	1108920	2.13116e-07	0.00102597	0.930731
js14	1	rs17383035	5	107423853	T	0.8543	0.0044	0.001422	0.00244	135255	0.8454	0.002	0.0004349	1.621e-06	1108920	2.13116e-07	0.00102597	0.931757
js14	1	rs55862455	5	107455733	A	0.1457	-0.0044	0.001422	0.002354	135257	0.1536	-0.002	0.0004349	2.012e-06	1108920	2.13116e-07	0.00102597	0.932783
js14	1	rs6886991	5	107896840	A	0.7948	0.0034	0.00132	0.01226	129523	0.8109	0.0016	0.0003261	1.71e-06	1071690	2.14707e-07	0.00101862	0.933802
js14	1	rs12659666	5	107422735	A	0.8548	0.0047	0.001524	0.002327	122014	0.8434	0.002	0.0004349	1.024e-05	928405	2.19968e-07	0.000995072	0.934797
js14	1	rs7731562	5	107372838	T	0.85	0.0043	0.001422	0.003007	135277	0.8438	0.002	0.0004349	4.137e-06	1107180	2.64267e-07	0.000833436	0.93563
js14	1	rs7735773	5	107373094	T	0.85	0.0043	0.001422	0.003007	135277	0.8438	0.002	0.0004349	4.137e-06	1109050	2.64267e-07	0.000833436	0.936464
js14	1	rs12651724	5	107374684	T	0.1495	-0.0043	0.001422	0.003277	135277	0.1558	-0.002	0.0004349	3.352e-06	1103640	2.64267e-07	0.000833436	0.937297
js14	1	rs17382278	5	107400295	A	0.1456	-0.0043	0.001422	0.003334	135264	0.1548	-0.002	0.0004349	4.137e-06	1108990	2.64267e-07	0.000833436	0.93813
js14	1	rs59606487	5	107407975	T	0.1457	-0.0043	0.001422	0.003059	135274	0.1548	-0.002	0.0004349	4.137e-06	1109020	2.64267e-07	0.000833436	0.938964
js14	1	rs76668998	5	107413398	A	0.854	0.0043	0.001422	0.003334	135251	0.8448	0.002	0.0004349	4.137e-06	1108940	2.64267e-07	0.000833436	0.939797
js14	1	rs76474611	5	107416587	T	0.8543	0.0043	0.001422	0.002758	135255	0.8454	0.002	0.0004349	1.621e-06	1108950	2.64267e-07	0.000833436	0.940631
js14	1	rs59830006	5	107417281	A	0.1453	-0.0043	0.001422	0.003166	135260	0.1542	-0.002	0.0004349	1.621e-06	1108960	2.64267e-07	0.000833436	0.941464
js14	1	rs78591430	5	107470449	T	0.1425	-0.0043	0.001422	0.003445	135263	0.1498	-0.002	0.0004349	2.494e-06	1108940	2.64267e-07	0.000833436	0.942298
js14	1	rs17449723	5	107484477	T	0.8565	0.0043	0.001422	0.003579	135264	0.8494	0.002	0.0004349	3.811e-06	1109020	2.64267e-07	0.000833436	0.943131
js14	1	rs12652306	5	107491102	C	0.1436	-0.0043	0.001422	0.003874	135268	0.1506	-0.002	0.0004349	3.086e-06	1109030	2.64267e-07	0.000833436	0.943965
js14	1	rs17451397	5	107563200	A	0.1281	-0.004	0.001524	0.01089	129523	0.138	-0.0021	0.0004349	8.789e-07	1071560	2.76072e-07	0.000798991	0.944764
js14	1	rs2042187	5	107373628	T	0.8542	0.0042	0.001422	0.003569	135277	0.8451	0.002	0.0004349	3.352e-06	1109050	3.26079e-07	0.000680344	0.945444
js14	1	rs78463157	5	107379029	C	0.8542	0.0042	0.001422	0.003756	135267	0.845	0.002	0.0004349	3.352e-06	1109020	3.26079e-07	0.000680344	0.946124
js14	1	rs76173906	5	107406609	T	0.8533	0.0042	0.001422	0.00363	135269	0.8444	0.002	0.0004349	3.352e-06	1109010	3.26079e-07	0.000680344	0.946805
js14	1	rs17441920	5	107407098	T	0.8533	0.0042	0.001422	0.00363	135270	0.8445	0.002	0.0004349	3.352e-06	1109010	3.26079e-07	0.000680344	0.947485
js14	1	rs6865057	5	107412315	T	0.1456	-0.0042	0.001422	0.003819	135253	0.1548	-0.002	0.0004349	4.137e-06	1108940	3.26079e-07	0.000680344	0.948165
js14	1	rs77624130	5	107474700	A	0.1451	-0.0042	0.001422	0.003954	135271	0.1506	-0.002	0.0004349	3.086e-06	1109020	3.26079e-07	0.000680344	0.948846
js14	1	rs17449654	5	107481635	A	0.1432	-0.0042	0.001422	0.004439	135259	0.1501	-0.002	0.0004349	3.811e-06	1108990	3.26079e-07	0.000680344	0.949526
js14	1	rs74432111	5	107486387	C	0.143	-0.0042	0.001422	0.00453	135263	0.15	-0.002	0.0004349	3.086e-06	1109020	3.26079e-07	0.000680344	0.950206
js14	1	rs111966345	5	107490087	C	0.1432	-0.0042	0.001422	0.00419	135267	0.15	-0.002	0.0004349	3.086e-06	1109030	3.26079e-07	0.000680344	0.950887
js14	1	rs7703347	5	107723005	A	0.151	-0.0042	0.001422	0.00415	135226	0.1597	-0.002	0.0004349	1.85e-06	1108780	3.26079e-07	0.000680344	0.951567
js14	1	rs112477295	5	107735983	C	0.8495	0.0042	0.001422	0.003626	129523	0.8399	0.002	0.0004349	1.85e-06	1072500	3.26079e-07	0.000680344	0.952247
js14	1	rs12656739	5	107751122	T	0.1491	-0.0042	0.001422	0.004338	129523	0.1571	-0.002	0.0004349	3.086e-06	1072500	3.26079e-07	0.000680344	0.952928
js14	1	rs6889772	5	107465104	A	0.1496	-0.0046	0.001422	0.001616	135258	0.1551	-0.0019	0.0004349	5.096e-06	1108920	3.82889e-07	0.000582647	0.95351
js14	1	rs17442864	5	107467449	A	0.1525	-0.0046	0.001422	0.001646	135264	0.1558	-0.0019	0.0004349	5.096e-06	1108920	3.82889e-07	0.000582647	0.954093
js14	1	rs12655475	5	107469542	T	0.8533	0.0046	0.001422	0.001756	135277	0.8459	0.0019	0.0004349	6.266e-06	1103640	3.82889e-07	0.000582647	0.954676
js14	1	rs60447697	5	107385225	T	0.1457	-0.0041	0.001422	0.004297	135254	0.1548	-0.002	0.0004349	3.352e-06	1108970	4.00364e-07	0.000558087	0.955234
js14	1	rs17443045	5	107472083	T	0.1446	-0.0041	0.001422	0.004894	135269	0.1502	-0.002	0.0004349	3.086e-06	1109000	4.00364e-07	0.000558087	0.955792
js14	1	rs888792	5	107516744	A	0.1536	-0.0041	0.001422	0.005152	135254	0.1593	-0.002	0.0004349	1.85e-06	1108920	4.00364e-07	0.000558087	0.95635
js14	1	rs2052463	5	107712750	T	0.8489	0.0041	0.001422	0.004742	135220	0.8398	0.002	0.0004349	1.85e-06	1108780	4.00364e-07	0.000558087	0.956908
js14	1	rs74833676	5	107733593	A	0.1511	-0.0041	0.001422	0.004363	135226	0.16	-0.002	0.0004349	1.85e-06	1108770	4.00364e-07	0.000558087	0.957466
js14	1	rs12658760	5	107735037	T	0.1511	-0.0041	0.001422	0.004363	135230	0.16	-0.002	0.0004349	1.85e-06	1108780	4.00364e-07	0.000558087	0.958024
js14	1	rs12658885	5	107735534	C	0.1504	-0.0041	0.001422	0.004982	135230	0.1598	-0.002	0.0004349	1.85e-06	1108780	4.00364e-07	0.000558087	0.958582
js14	1	rs13161819	5	107399351	T	0.6199	-0.0043	0.001016	5.14e-05	135254	0.6137	-0.0011	0.0003261	0.0002389	1108950	4.36121e-07	0.000513874	0.959096
js14	1	rs10067069	5	107420876	T	0.3898	0.0043	0.001016	5.14e-05	135277	0.3897	0.0011	0.0003261	0.0003157	1103640	4.36121e-07	0.000513874	0.95961
js14	1	rs79140592	5	107898051	T	0.1749	-0.0032	0.001422	0.0211	129523	0.1819	-0.0016	0.0003261	5.593e-07	1072500	4.70831e-07	0.000477283	0.960087
js14	1	rs75617745	5	107460593	A	0.854	0.0045	0.001422	0.001769	135246	0.8461	0.0019	0.0004349	5.096e-06	1108840	4.79507e-07	0.00046895	0.960556
js14	1	rs78409006	5	107464387	T	0.8539	0.0045	0.001422	0.001769	135258	0.8459	0.0019	0.0004349	5.096e-06	1108930	4.79507e-07	0.00046895	0.961025
js14	1	rs12652883	5	107469563	T	0.1472	-0.0045	0.001422	0.002346	135239	0.1545	-0.0019	0.0004349	6.266e-06	1108790	4.79507e-07	0.00046895	0.961494
js14	1	rs17381296	5	107363416	T	0.8449	0.004	0.001422	0.005417	135263	0.8423	0.002	0.0004349	3.352e-06	1109000	4.89147e-07	0.000460034	0.961954
js14	1	rs79531162	5	107518372	T	0.1496	-0.004	0.001422	0.005592	135243	0.158	-0.002	0.0004349	1.85e-06	1108890	4.89147e-07	0.000460034	0.962414
js14	1	rs12657542	5	107519061	A	0.8504	0.004	0.001422	0.005592	135241	0.842	0.002	0.0004349	1.85e-06	1108890	4.89147e-07	0.000460034	0.962874
js14	1	rs74941371	5	107570853	T	0.1514	-0.004	0.001422	0.006362	135276	0.1597	-0.002	0.0004349	1.489e-06	1109030	4.89147e-07	0.000460034	0.963334
js14	1	rs112896091	5	107571943	T	0.8485	0.004	0.001422	0.006362	135275	0.8406	0.002	0.0004349	1.489e-06	1109030	4.89147e-07	0.000460034	0.963794
js14	1	rs58844678	5	107607603	A	0.1571	-0.004	0.001422	0.006362	135275	0.1618	-0.002	0.0004349	1.489e-06	1108100	4.89147e-07	0.000460034	0.964254
js14	1	rs77390365	5	107629359	A	0.8482	0.004	0.001422	0.006062	135275	0.8394	0.002	0.0004349	1.85e-06	1109030	4.89147e-07	0.000460034	0.964714
js14	1	rs17452357	5	107634994	A	0.8482	0.004	0.001422	0.006062	135275	0.8393	0.002	0.0004349	1.85e-06	1109030	4.89147e-07	0.000460034	0.965174
js14	1	rs7724245	5	107695664	A	0.8493	0.004	0.001422	0.006159	135275	0.8399	0.002	0.0004349	1.85e-06	1109040	4.89147e-07	0.000460034	0.965634
js14	1	rs55755463	5	107697862	A	0.1511	-0.004	0.001422	0.005869	135275	0.1602	-0.002	0.0004349	1.85e-06	1109040	4.89147e-07	0.000460034	0.966094
js14	1	rs10515388	5	107698701	T	0.151	-0.004	0.001422	0.005869	135167	0.1601	-0.002	0.0004349	1.85e-06	1100280	4.89147e-07	0.000460034	0.966554
js14	1	rs76122360	5	107701539	A	0.1513	-0.004	0.001422	0.005869	135275	0.1603	-0.002	0.0004349	1.85e-06	1109040	4.89147e-07	0.000460034	0.967014
js14	1	rs17388244	5	107702207	T	0.8488	0.004	0.001422	0.006159	135275	0.8398	0.002	0.0004349	1.85e-06	1109040	4.89147e-07	0.000460034	0.967475
js14	1	rs58212758	5	107708465	T	0.8487	0.004	0.001422	0.005869	135275	0.8397	0.002	0.0004349	2.294e-06	1109040	4.89147e-07	0.000460034	0.967935
js14	1	rs80289573	5	107710601	A	0.8487	0.004	0.001422	0.005869	135270	0.8397	0.002	0.0004349	2.294e-06	1109030	4.89147e-07	0.000460034	0.968395
js14	1	rs7704811	5	107737819	T	0.85	0.004	0.001422	0.005589	135234	0.8405	0.002	0.0004349	1.85e-06	1108790	4.89147e-07	0.000460034	0.968855
js14	1	rs57268633	5	107753542	T	0.1492	-0.004	0.001422	0.006117	129523	0.1571	-0.002	0.0004349	3.086e-06	1072500	4.89147e-07	0.000460034	0.969315
js14	1	rs79770230	5	107795228	A	0.1426	-0.0036	0.001524	0.02043	118328	0.1514	-0.0021	0.0004349	8.789e-07	957361	5.31183e-07	0.000424876	0.96974
js14	1	rs111929616	5	107422552	A	0.1319	-0.0042	0.001524	0.006782	129523	0.1429	-0.002	0.0004349	3.086e-06	1072500	5.73334e-07	0.000394719	0.970134
js14	1	rs6888190	5	107512367	T	0.8497	0.0039	0.001422	0.006896	135264	0.8414	0.002	0.0004349	3.811e-06	1108980	5.94669e-07	0.000381058	0.970515
js14	1	rs114049602	5	107565506	A	0.1515	-0.0039	0.001422	0.007464	135276	0.1596	-0.002	0.0004349	1.489e-06	1109040	5.94669e-07	0.000381058	0.970896
js14	1	rs75981207	5	107574817	T	0.1511	-0.0039	0.001422	0.007464	135274	0.1594	-0.002	0.0004349	1.489e-06	1109020	5.94669e-07	0.000381058	0.971277
js14	1	rs75428627	5	107580578	T	0.8474	0.0039	0.001422	0.007117	135251	0.8392	0.002	0.0004349	1.85e-06	1108880	5.94669e-07	0.000381058	0.971658
js14	1	rs11242664	5	107584779	A	0.8394	0.0039	0.001422	0.007464	135271	0.8369	0.002	0.0004349	1.489e-06	1109020	5.94669e-07	0.000381058	0.97204
js14	1	rs6870480	5	107594358	C	0.1777	-0.0039	0.001422	0.007464	135270	0.1677	-0.002	0.0004349	1.489e-06	1109020	5.94669e-07	0.000381058	0.972421
js14	1	rs4364376	5	107594700	A	0.1603	-0.0039	0.001422	0.007464	135263	0.1629	-0.002	0.0004349	1.489e-06	1108040	5.94669e-07	0.000381058	0.972802
js14	1	rs7724860	5	107598907	T	0.8481	0.0039	0.001422	0.007826	135271	0.8393	0.002	0.0004349	3.811e-06	1109030	5.94669e-07	0.000381058	0.973183
js14	1	rs7724884	5	107598962	T	0.8482	0.0039	0.001422	0.007826	135271	0.8395	0.002	0.0004349	3.811e-06	1109030	5.94669e-07	0.000381058	0.973564
js14	1	rs58176359	5	107600650	A	0.1518	-0.0039	0.001422	0.007826	135271	0.1605	-0.002	0.0004349	1.489e-06	1109030	5.94669e-07	0.000381058	0.973945
js14	1	rs6880005	5	107601285	C	0.8428	0.0039	0.001422	0.007826	135271	0.8381	0.002	0.0004349	3.811e-06	1109030	5.94669e-07	0.000381058	0.974326
js14	1	rs17386492	5	107604204	A	0.848	0.0039	0.001422	0.007826	135271	0.8393	0.002	0.0004349	1.489e-06	1109030	5.94669e-07	0.000381058	0.974707
js14	1	rs7711717	5	107608584	T	0.848	0.0039	0.001422	0.007826	135275	0.8392	0.002	0.0004349	1.489e-06	1109030	5.94669e-07	0.000381058	0.975088
js14	1	rs58131807	5	107637794	A	0.8488	0.0039	0.001422	0.007117	135275	0.8397	0.002	0.0004349	1.85e-06	1109030	5.94669e-07	0.000381058	0.975469
js14	1	rs12653689	5	107640554	T	0.1513	-0.0039	0.001422	0.007117	135275	0.1601	-0.002	0.0004349	1.85e-06	1109030	5.94669e-07	0.000381058	0.97585
js14	1	rs7703032	5	107657996	C	0.8484	0.0039	0.001422	0.007826	135274	0.8397	0.002	0.0004349	1.85e-06	1109020	5.94669e-07	0.000381058	0.976231
js14	1	rs76513601	5	107660286	A	0.1514	-0.0039	0.001422	0.006893	135274	0.1601	-0.002	0.0004349	1.85e-06	1109020	5.94669e-07	0.000381058	0.976612
js14	1	rs17452992	5	107667111	A	0.8482	0.0039	0.001422	0.007582	135273	0.8392	0.002	0.0004349	1.85e-06	1109030	5.94669e-07	0.000381058	0.976993
js14	1	rs12659437	5	107697320	T	0.8488	0.0039	0.001422	0.006675	135275	0.8398	0.002	0.0004349	1.85e-06	1109040	5.94669e-07	0.000381058	0.977374
js14	1	rs56855707	5	107709809	A	0.1516	-0.0039	0.001422	0.006675	132177	0.1603	-0.002	0.0004349	2.294e-06	1091810	5.94669e-07	0.000381058	0.977755
js14	1	rs58805667	5	107350223	A	0.145	-0.0044	0.001422	0.002356	132156	0.1534	-0.0019	0.0004349	1.019e-05	1091690	5.97545e-07	0.00037929	0.978135
js14	1	rs6884026	5	107456898	A	0.146	-0.0044	0.001422	0.002548	135246	0.1536	-0.0019	0.0004349	5.096e-06	1108840	5.97545e-07	0.00037929	0.978514
js14	1	rs4404664	5	107464921	T	0.1459	-0.0044	0.001422	0.002233	135258	0.1538	-0.0019	0.0004349	5.096e-06	1108930	5.97545e-07	0.00037929	0.978893
js14	1	rs17384285	5	107492261	T	0.8558	0.0044	0.001422	0.002873	135268	0.8493	0.0019	0.0004349	7.692e-06	1109030	5.97545e-07	0.00037929	0.979273
js14	1	rs56091616	5	107905271	A	0.196	-0.003	0.001422	0.02995	129523	0.189	-0.0016	0.0003261	1.71e-06	1072500	6.39773e-07	0.000355131	0.979628
js14	1	rs55803426	5	107905712	A	0.1962	-0.003	0.001422	0.02995	129523	0.1889	-0.0016	0.0003261	1.71e-06	1072500	6.39773e-07	0.000355131	0.979983
js14	1	rs56346030	5	107907444	A	0.8002	0.003	0.001422	0.02995	129523	0.8107	0.0016	0.0003261	2.111e-06	1072500	6.39773e-07	0.000355131	0.980338
js14	1	rs11742139	5	107354006	A	0.3834	0.0042	0.001016	6.273e-05	135231	0.3881	0.0011	0.0003261	0.0002389	1106690	6.58286e-07	0.000345501	0.980683
js14	1	rs1024975	5	107370767	T	0.6134	-0.0042	0.001016	8.05e-05	135251	0.6117	-0.0011	0.0003261	0.0003157	1108920	6.58286e-07	0.000345501	0.981029
js14	1	rs7707085	5	107372272	T	0.402	0.0042	0.001016	7.282e-05	135245	0.3934	0.0011	0.0003261	0.0004151	1108890	6.58286e-07	0.000345501	0.981374
js14	1	rs12189008	5	107374932	A	0.3819	0.0042	0.001016	8.05e-05	135252	0.3868	0.0011	0.0003261	0.0003157	1108930	6.58286e-07	0.000345501	0.98172
js14	1	rs11743938	5	107385894	A	0.6193	-0.0042	0.001016	8.05e-05	135243	0.6136	-0.0011	0.0003261	0.0003157	1108910	6.58286e-07	0.000345501	0.982065
js14	1	rs4957740	5	107403266	A	0.3948	0.0042	0.001016	6.94e-05	135274	0.3909	0.0011	0.0003261	0.0003157	1109030	6.58286e-07	0.000345501	0.982411
js14	1	rs116003400	5	107509006	A	0.1495	-0.0038	0.001422	0.008468	135264	0.1577	-0.002	0.0004349	1.489e-06	1108980	7.1939e-07	0.000317179	0.982728
js14	1	rs79920545	5	107550109	T	0.1524	-0.0038	0.001422	0.008077	135274	0.161	-0.002	0.0004349	1.489e-06	1109040	7.1939e-07	0.000317179	0.983045
js14	1	rs56044682	5	107560769	T	0.1572	-0.0038	0.001422	0.008077	135276	0.1615	-0.002	0.0004349	1.489e-06	1109040	7.1939e-07	0.000317179	0.983363
js14	1	rs74910582	5	107565678	A	0.8488	0.0038	0.001422	0.00915	135276	0.8398	0.002	0.0004349	1.489e-06	1109040	7.1939e-07	0.000317179	0.98368
js14	1	rs4129424	5	107576699	T	0.169	-0.0038	0.001422	0.008465	135273	0.1641	-0.002	0.0004349	1.489e-06	1109020	7.1939e-07	0.000317179	0.983997
js14	1	rs17385914	5	107580409	A	0.8477	0.0038	0.001422	0.008077	135273	0.8391	0.002	0.0004349	1.85e-06	1109030	7.1939e-07	0.000317179	0.984314
js14	1	rs12653027	5	107582894	A	0.1517	-0.0038	0.001422	0.008077	135271	0.1604	-0.002	0.0004349	1.489e-06	1109030	7.1939e-07	0.000317179	0.984631
js14	1	rs77035068	5	107583985	T	0.848	0.0038	0.001422	0.008734	135271	0.8394	0.002	0.0004349	1.489e-06	1109030	7.1939e-07	0.000317179	0.984948
js14	1	rs12654140	5	107584375	T	0.1575	-0.0038	0.001422	0.008077	135271	0.162	-0.002	0.0004349	1.489e-06	1109030	7.1939e-07	0.000317179	0.985266
js14	1	rs77451349	5	107602265	A	0.1517	-0.0038	0.001422	0.008465	135271	0.1604	-0.002	0.0004349	1.85e-06	1109030	7.1939e-07	0.000317179	0.985583
js14	1	rs7733036	5	107665528	T	0.8482	0.0038	0.001422	0.008202	135272	0.8393	0.002	0.0004349	1.85e-06	1109020	7.1939e-07	0.000317179	0.9859
js14	1	rs17387645	5	107674927	C	0.8484	0.0038	0.001422	0.008202	135273	0.8395	0.002	0.0004349	1.85e-06	1109020	7.1939e-07	0.000317179	0.986217
js14	1	rs12652675	5	107684887	T	0.8479	0.0038	0.001422	0.008869	135275	0.8388	0.002	0.0004349	2.841e-06	1109040	7.1939e-07	0.000317179	0.986534
js14	1	rs55870048	5	107905596	A	0.8202	0.0029	0.001422	0.03523	129523	0.815	0.0016	0.0003261	2.111e-06	1072500	7.40261e-07	0.000308559	0.986843
js14	1	rs12189219	5	107906931	A	0.1799	-0.0028	0.001422	0.03935	129523	0.1852	-0.0016	0.0003261	2.111e-06	1072500	8.52306e-07	0.000269388	0.987112
js14	1	rs12187055	5	107907178	T	0.8213	0.0028	0.001422	0.03935	129523	0.8153	0.0016	0.0003261	2.111e-06	1072500	8.52306e-07	0.000269388	0.987382
js14	1	rs79797031	5	107536980	A	0.8483	0.0037	0.001422	0.01019	135243	0.8395	0.002	0.0004349	1.85e-06	1108860	8.65974e-07	0.000265293	0.987647
js14	1	rs76879512	5	107562478	A	0.1517	-0.0037	0.001422	0.009885	135276	0.1601	-0.002	0.0004349	1.489e-06	1109040	8.65974e-07	0.000265293	0.987912
js14	1	rs1421972	5	107785007	C	0.2838	-0.0029	0.001117	0.01102	135255	0.2952	-0.0015	0.0003261	2.319e-06	1108010	8.747e-07	0.000262744	0.988175
js14	1	rs11240965	5	107786404	A	0.715	0.0029	0.001117	0.01102	135247	0.7028	0.0015	0.0003261	2.319e-06	1108920	8.747e-07	0.000262744	0.988438
js14	1	rs10477898	5	107788382	T	0.7155	0.0029	0.001117	0.01102	135256	0.7043	0.0015	0.0003261	2.319e-06	1108940	8.747e-07	0.000262744	0.9887
js14	1	rs17439877	5	107348433	A	0.1501	-0.0042	0.001422	0.004019	129523	0.1545	-0.0019	0.0004349	6.266e-06	1071570	9.14277e-07	0.000251783	0.988952
js14	1	rs73206538	5	107353600	A	0.8525	0.0042	0.001422	0.003885	135256	0.8459	0.0019	0.0004349	1.019e-05	1108910	9.14277e-07	0.000251783	0.989204
js14	1	rs7704251	5	107354281	C	0.1499	-0.0042	0.001422	0.003392	135256	0.1548	-0.0019	0.0004349	1.019e-05	1108910	9.14277e-07	0.000251783	0.989456
js14	1	rs56108486	5	107368493	C	0.1512	-0.0042	0.001422	0.003392	135263	0.1566	-0.0019	0.0004349	8.329e-06	1109000	9.14277e-07	0.000251783	0.989708
js14	1	rs4144476	5	107376090	A	0.8543	0.0042	0.001422	0.004086	135271	0.8453	0.0019	0.0004349	8.329e-06	1109040	9.14277e-07	0.000251783	0.989959
js14	1	rs10434799	5	107366285	T	0.6188	-0.0041	0.001016	9.325e-05	135256	0.6133	-0.0011	0.0003261	0.0002389	1108940	9.84045e-07	0.000234574	0.990194
js15	1	rs6460555	7	70234617	T	0.8429	0.0053	0.001524	0.0005639	129523	0.8484	0.0017	0.0004349	4.477e-05	1072500	1.13703e-06	0.123209	0.123209
js15	1	rs6460556	7	70234619	T	0.8429	0.0053	0.001524	0.0005639	129523	0.8485	0.0017	0.0004349	4.477e-05	1072500	1.13703e-06	0.123209	0.246417
js15	1	rs2293509	7	70231070	T	0.1476	-0.0049	0.001422	0.0008165	135258	0.1513	-0.0017	0.0004349	4.477e-05	1108880	1.26952e-06	0.110812	0.357229
js15	1	rs7782110	7	70232471	A	0.8517	0.0049	0.001422	0.0008165	135258	0.8483	0.0017	0.0004349	4.477e-05	1108890	1.26952e-06	0.110812	0.468041
js15	1	rs3750170	7	70233139	A	0.1479	-0.0049	0.001422	0.0008165	135167	0.1516	-0.0017	0.0004349	5.394e-05	1100280	1.26952e-06	0.110812	0.578854
js15	1	rs3829006	7	70233269	A	0.1478	-0.0049	0.001422	0.0009532	135276	0.1514	-0.0017	0.0004349	4.477e-05	1109050	1.26952e-06	0.110812	0.689666
js15	1	rs12671262	7	70224443	A	0.1313	-0.0039	0.001524	0.01239	135240	0.1349	-0.0019	0.0004349	1.203e-05	1107860	2.7124e-06	0.0534308	0.743097
js15	1	rs35363074	7	70226786	A	0.8623	0.0046	0.001524	0.002508	135245	0.8571	0.0017	0.0004349	9.343e-05	1108770	5.05461e-06	0.0294193	0.772516
js15	1	rs4466287	7	70170004	T	0.7745	0.0038	0.00132	0.003286	129416	0.7768	0.0013	0.0003261	7.432e-05	1071570	5.61634e-06	0.0265959	0.799112
js15	1	rs1544009	7	70221259	A	0.8624	0.0045	0.001524	0.002861	135254	0.8573	0.0017	0.0004349	4.16e-05	1103440	6.14847e-06	0.0243887	0.823501
js15	1	rs1569079	7	70224743	C	0.8626	0.0045	0.001524	0.002861	135248	0.8576	0.0017	0.0004349	9.343e-05	1107880	6.14847e-06	0.0243887	0.847889
js15	1	rs73445005	7	70199259	A	0.8558	0.0044	0.001524	0.003538	129523	0.8548	0.0017	0.0004349	7.794e-05	1072500	7.44692e-06	0.0203044	0.868194
js15	1	rs11766719	7	70199801	T	0.8559	0.0043	0.001524	0.00456	129523	0.855	0.0017	0.0004349	7.794e-05	1072500	8.98083e-06	0.0169762	0.88517
js15	1	rs10950212	7	70203176	A	0.8672	0.0038	0.001625	0.01758	129523	0.8644	0.0018	0.0004349	2.844e-05	1072500	1.23807e-05	0.012494	0.897664
js15	1	rs73181096	7	70201608	A	0.8669	0.0036	0.001625	0.02535	129523	0.8638	0.0018	0.0004349	2.844e-05	1072500	1.63851e-05	0.00956379	0.907228
js15	1	rs13227667	7	70217658	C	0.1375	-0.0044	0.001524	0.003705	135244	0.1422	-0.0016	0.0004349	0.0001704	1108820	1.78175e-05	0.0088297	0.916057
js15	1	rs10275631	7	70173315	A	0.199	-0.0037	0.00132	0.004308	135254	0.1937	-0.0012	0.0003261	0.0004151	1107970	2.25642e-05	0.00705134	0.923109
js15	1	rs10276074	7	70173635	A	0.1986	-0.0037	0.00132	0.006672	135252	0.1933	-0.0012	0.0003261	0.0004151	1108860	2.25642e-05	0.00705134	0.93016
js15	1	rs6947003	7	70237585	A	0.721	0.0031	0.001117	0.006396	135170	0.7234	0.0012	0.0003261	0.0001287	1103640	2.43792e-05	0.00655087	0.936711
js15	1	rs7790623	7	70195143	C	0.7903	0.0034	0.00132	0.007878	129523	0.788	0.0012	0.0003261	0.0002466	1072500	4.15787e-05	0.0039447	0.940656
js15	1	rs13234828	7	70196332	A	0.2089	-0.0032	0.00132	0.01246	129523	0.2109	-0.0012	0.0003261	0.0002466	1072500	6.07263e-05	0.00275479	0.94341
js15	1	rs6950762	7	70237337	T	0.7666	0.0037	0.00132	0.003801	129416	0.7624	0.0011	0.0003261	0.0005336	1071570	6.65389e-05	0.00252645	0.945937
js15	1	rs73445456	7	70045668	T	0.8263	0.0023	0.00132	0.09386	129523	0.8143	0.0013	0.0003261	0.000133	1072500	7.75846e-05	0.00218483	0.948122
js15	1	rs10282512	7	70192653	T	0.2096	-0.003	0.00132	0.01845	135277	0.2116	-0.0012	0.0003261	0.0002466	1103640	8.66786e-05	0.00196753	0.950089
js15	1	rs11764092	7	70197584	T	0.791	0.003	0.00132	0.01919	129523	0.7887	0.0012	0.0003261	0.0001991	1071560	8.66786e-05	0.00196753	0.952057
js15	1	rs1013870	7	70037996	T	0.1711	-0.0021	0.00132	0.1126	129523	0.1837	-0.0013	0.0003261	0.000133	1071570	9.98725e-05	0.0017211	0.953778
js15	1	rs6971633	7	70241056	T	0.8549	0.0033	0.001524	0.03185	135170	0.8612	0.0016	0.0004349	0.0002027	1103640	0.000110342	0.00156657	0.955344
js15	1	rs28664154	7	70174044	T	0.2171	-0.0034	0.00132	0.007589	135229	0.2129	-0.0011	0.0003261	0.0003751	1108770	0.000122611	0.0014183	0.956763
js15	1	rs4718989	7	70195680	T	0.7906	0.0034	0.00132	0.008681	129523	0.7884	0.0011	0.0003261	0.0006522	1072500	0.000122611	0.0014183	0.958181
js15	1	rs4718990	7	70195694	T	0.2129	-0.0034	0.00132	0.008681	129523	0.2124	-0.0011	0.0003261	0.0006522	1072500	0.000122611	0.0014183	0.959599
js15	1	rs7794301	7	70195945	C	0.2094	-0.0034	0.00132	0.008681	129523	0.2116	-0.0011	0.0003261	0.0006522	1072500	0.000122611	0.0014183	0.961018
js15	1	rs62455830	7	70046199	A	0.8485	0.0029	0.001422	0.04767	129416	0.8402	0.0016	0.0004349	0.0001033	1072500	0.000143801	0.00122049	0.962238
js15	1	rs6460557	7	70241298	A	0.8568	0.0036	0.001524	0.02004	135060	0.8623	0.0015	0.0004349	0.0004245	1100280	0.000160367	0.00110143	0.963339
js15	1	rs12698920	7	70188336	C	0.7744	0.003	0.001219	0.01441	135234	0.7701	0.0011	0.0003261	0.0005644	1108730	0.000163683	0.00108042	0.96442
js15	1	rs62455790	7	70016018	A	0.1697	-0.0028	0.001422	0.04127	135244	0.1816	-0.0012	0.0003261	0.0001926	1108750	0.000165052	0.00107199	0.965492
js15	1	rs9690719	7	70018822	A	0.1701	-0.0028	0.001422	0.04127	135258	0.182	-0.0012	0.0003261	0.0001926	1108920	0.000165052	0.00107199	0.966564
js15	1	rs62455794	7	70022056	A	0.1703	-0.0028	0.001422	0.04127	135263	0.1823	-0.0012	0.0003261	0.0001926	1108940	0.000165052	0.00107199	0.967636
js15	1	rs7783578	7	70236889	T	0.921	0.0046	0.002031	0.02148	129087	0.9141	0.0019	0.0005436	0.0002993	1072500	0.00017112	0.00103619	0.968672
js15	1	rs7781211	7	70241423	A	0.1429	-0.0035	0.001524	0.02482	135166	0.1373	-0.0015	0.0004349	0.0004245	1109030	0.000186852	0.000953951	0.969626
js15	1	rs3094904	7	69990591	T	0.7928	0.0031	0.00132	0.02336	129523	0.7909	0.0011	0.0003261	0.000822	1072500	0.000214559	0.000837739	0.970464
js15	1	rs12666137	7	70189223	A	0.7912	0.0031	0.00132	0.01432	135238	0.7889	0.0011	0.0003261	0.000795	1108760	0.000214559	0.000837739	0.971302
js15	1	rs4718986	7	70189684	A	0.2089	-0.0031	0.00132	0.01559	135239	0.211	-0.0011	0.0003261	0.000795	1108770	0.000214559	0.000837739	0.972139
js15	1	rs6966950	7	70193643	A	0.791	0.0031	0.00132	0.0149	135275	0.7888	0.0011	0.0003261	0.0006522	1109030	0.000214559	0.000837739	0.972977
js15	1	rs4718987	7	70193932	A	0.209	-0.0031	0.00132	0.0149	135275	0.2112	-0.0011	0.0003261	0.0006522	1109030	0.000214559	0.000837739	0.973815
js15	1	rs4718988	7	70194024	A	0.209	-0.0031	0.00132	0.0149	135273	0.2113	-0.0011	0.0003261	0.0006522	1106950	0.000214559	0.000837739	0.974652
js15	1	rs62455788	7	70013048	A	0.1704	-0.0026	0.001422	0.05937	135239	0.182	-0.0012	0.0003261	0.0001926	1108820	0.000215575	0.000834032	0.975487
js15	1	rs62455789	7	70013779	A	0.1737	-0.0026	0.001422	0.0545	135233	0.1827	-0.0012	0.0003261	0.0001926	1108740	0.000215575	0.000834032	0.976321
js15	1	rs9886083	7	70249707	C	0.1357	-0.0029	0.001625	0.07604	135156	0.1279	-0.0016	0.0004349	0.0002571	1109000	0.000234051	0.000772076	0.977093
js15	1	rs951391	7	70246912	T	0.8633	0.0033	0.001524	0.03169	135157	0.8662	0.0015	0.0004349	0.0006259	1108970	0.000250408	0.000724664	0.977817
js15	1	rs1013869	7	70038052	A	0.8263	0.0023	0.00132	0.09097	129523	0.8119	0.0012	0.0003261	0.000317	1072500	0.000251346	0.000722128	0.978539
js15	1	rs62455825	7	70040003	T	0.173	-0.0023	0.00132	0.09097	135238	0.1845	-0.0012	0.0003261	0.0001579	1108810	0.000251346	0.000722128	0.979262
js15	1	rs59969518	7	70041224	A	0.8272	0.0023	0.00132	0.09097	135244	0.8152	0.0012	0.0003261	0.0001579	1108840	0.000251346	0.000722128	0.979984
js15	1	rs10239618	7	70189633	A	0.2093	-0.003	0.00132	0.01696	135239	0.2112	-0.0011	0.0003261	0.000795	1108770	0.000255605	0.000710839	0.980694
js15	1	rs7805679	7	70190880	T	0.2092	-0.003	0.00132	0.01929	135239	0.2114	-0.0011	0.0003261	0.000795	1108780	0.000255605	0.000710839	0.981405
js15	1	rs10247394	7	70191186	A	0.2091	-0.003	0.00132	0.01929	135241	0.2114	-0.0011	0.0003261	0.0006522	1108790	0.000255605	0.000710839	0.982116
js15	1	rs10282283	7	70192496	T	0.209	-0.003	0.00132	0.01696	135275	0.2112	-0.0011	0.0003261	0.0006522	1109030	0.000255605	0.000710839	0.982827
js15	1	rs12533769	7	70193190	A	0.791	0.003	0.00132	0.01696	135275	0.7887	0.0011	0.0003261	0.0006522	1109030	0.000255605	0.000710839	0.983538
js15	1	rs10228883	7	70249445	T	0.8643	0.0028	0.001625	0.07996	135154	0.8719	0.0016	0.0004349	0.0002167	1108990	0.000260726	0.00069774	0.984236
js15	1	rs57441877	7	70042396	C	0.8272	0.0022	0.00132	0.09678	135256	0.8153	0.0012	0.0003261	0.0001579	1108920	0.000285992	0.0006398	0.984875
js15	1	rs9886273	7	70248335	T	0.13	-0.0027	0.001625	0.09572	135162	0.126	-0.0016	0.0004349	0.0002571	1109010	0.000289342	0.000632856	0.985508
js15	1	rs6948548	7	70249234	T	0.8676	0.0027	0.001625	0.09118	135170	0.8728	0.0016	0.0004349	0.0002571	1103640	0.000289342	0.000632856	0.986141
js15	1	rs3817575	7	70249868	A	0.1289	-0.0027	0.001625	0.1004	135170	0.126	-0.0016	0.0004349	0.0002571	1103640	0.000289342	0.000632856	0.986774
js15	1	rs4717546	7	70190008	C	0.7906	0.0029	0.00132	0.02187	135239	0.7884	0.0011	0.0003261	0.0006522	1108770	0.00030276	0.00060655	0.987381
js15	1	rs7805642	7	70191538	C	0.2102	-0.0029	0.00132	0.02094	135254	0.2118	-0.0011	0.0003261	0.0006522	1108840	0.00030276	0.00060655	0.987987
js15	1	rs34673825	7	70271162	T	0.9483	0.0056	0.002641	0.02964	128463	0.945	0.0022	0.0006523	0.000576	1072500	0.000357793	0.000518786	0.988506
js15	1	rs1105953	7	70266515	A	0.4039	-0.0034	0.001016	0.001323	134843	0.3883	-0.0007	0.0003261	0.02066	1100280	0.000369526	0.000503368	0.989009
js15	1	rs3113263	7	69993288	A	0.7416	0.0025	0.001219	0.03945	129523	0.7412	0.0011	0.0003261	0.0007129	1072500	0.000412923	0.000453756	0.989463
js15	1	rs12698917	7	70179714	T	0.8915	0.0031	0.001727	0.06312	135167	0.8846	0.0015	0.0004349	0.0005679	1099340	0.000521351	0.000365044	0.989828
js15	1	rs10264980	7	70248296	T	0.1346	-0.0033	0.001524	0.03227	135155	0.1333	-0.0014	0.0004349	0.0007342	1108970	0.000539007	0.000353889	0.990182
js16	1	rs7383876	7	105938237	A	0.7424	-0.00204262	0.00132001	0.121759	111926	0.7402	-0.00201031	0.000326105	7.0657e-10	1251730	1.69011e-09	0.947242	0.947242
js16	1	rs7802373	7	105942607	C	0.228	0.002341	0.00132001	0.0761512	121607	0.2307	0.0017099	0.000326103	1.57609e-07	1356310	2.22262e-07	0.00830815	0.95555
js16	1	rs2080182	7	105944299	T	0.7674	-0.00224103	0.00132001	0.0895567	119917	0.7646	-0.00170991	0.000326103	1.57587e-07	1337410	2.53444e-07	0.00731846	0.962869
js16	1	rs7785140	7	105942433	T	0.2275	0.00223922	0.00132001	0.0898168	121796	0.2302	0.00170947	0.000326103	1.58739e-07	1358380	2.55838e-07	0.0072523	0.970121
js16	1	rs2110382	7	105949393	A	0.7723	-0.00230603	0.00132001	0.0806409	121720	0.7678	-0.00170145	0.000326103	1.81325e-07	1350190	2.66673e-07	0.00696747	0.977089
js16	1	rs2192382	7	105937337	T	0.7671	-0.0021447	0.00132001	0.104214	119809	0.7642	-0.00171079	0.000326103	1.55288e-07	1335840	2.82089e-07	0.00659938	0.983688
js16	1	rs2080183	7	105944308	T	0.7652	-0.00214085	0.00132001	0.104836	119135	0.7641	-0.00170989	0.000326103	1.57636e-07	1335440	2.8756e-07	0.00647809	0.990166
js16	2	rs12705390	7	106410777	A	0.2054	-0.00541346	0.00121907	8.96933e-06	153765	0.2096	-0.00131586	0.000326102	5.45745e-05	1453010	1.52184e-08	0.2603	0.2603
js16	2	rs62481856	7	106412082	A	0.2047	-0.00541227	0.00121907	9.01033e-06	154155	0.2089	-0.00131445	0.000326102	5.55882e-05	1456590	1.55533e-08	0.254853	0.515153
js16	2	rs17477177	7	106411858	T	0.7943	0.00541221	0.00121907	9.01232e-06	153598	0.7895	0.0013144	0.000326102	5.56264e-05	1448450	1.55664e-08	0.254646	0.769799
js16	2	rs17398575	7	106409452	A	0.2409	-0.00538564	0.00121908	9.97196e-06	137235	0.2481	-0.00128304	0.000326102	8.33756e-05	1290390	2.51482e-08	0.159838	0.929637
js16	2	rs2392929	7	106414069	T	0.7955	0.00541113	0.00132008	4.14769e-05	131563	0.7902	0.0013112	0.000326102	5.79915e-05	1452000	6.93009e-08	0.0598181	0.989455
js16	2	rs12705389	7	106405642	T	0.2413	-0.00488598	0.00121907	6.12438e-05	137083	0.2478	-0.00118346	0.000326102	0.000284389	1291440	4.48625e-07	0.00983263	0.999288
js17	1	rs13439370	8	25935564	C	0.7129	-0.0038	0.001219	0.001813	128952	0.72	-0.0015	0.0003261	1.645e-06	1072500	1.97414e-07	0.896231	0.896231
js17	1	rs11135916	8	25935636	A	0.5957	-0.0031	0.001117	0.006843	128811	0.6127	-0.0014	0.0003261	1.024e-05	1072500	2.1144e-06	0.0912093	0.987441
js17	1	rs4284049	8	25987666	T	0.1873	-0.0013	0.00132	0.3434	135267	0.1838	-0.0012	0.0003261	0.0002472	1109000	0.000706193	0.000369909	0.987811
js17	1	rs76574676	8	26001825	A	0.8172	0.0012	0.00132	0.3586	135272	0.8214	0.0012	0.0003261	0.0002092	1109020	0.000758717	0.000346063	0.988157
js17	1	rs7821644	8	25986857	A	0.1884	-0.0011	0.00132	0.4157	135271	0.1845	-0.0012	0.0003261	0.0002472	1109020	0.000810483	0.000325498	0.988482
js17	1	rs73229977	8	25987381	T	0.8116	0.0011	0.00132	0.4157	135271	0.8155	0.0012	0.0003261	0.0002472	1109020	0.000810483	0.000325498	0.988808
js17	1	rs73229979	8	25988481	T	0.8116	0.0011	0.00132	0.4157	135272	0.8155	0.0012	0.0003261	0.0002472	1109020	0.000810483	0.000325498	0.989133
js17	1	rs17054920	8	25979351	A	0.8116	0.001	0.00132	0.4595	135223	0.8152	0.0012	0.0003261	0.0002917	1108780	0.000860825	0.000307802	0.989441
js17	1	rs57073665	8	25996297	T	0.8154	0.001	0.00132	0.4413	135276	0.8202	0.0012	0.0003261	0.0002092	1109050	0.000860825	0.000307802	0.989749
js17	1	rs73229970	8	25973442	A	0.1908	-0.0009	0.00132	0.4868	135216	0.1854	-0.0012	0.0003261	0.000404	1108720	0.000909063	0.000292631	0.990041
js18	1	rs13281719	8	72648090	T	0.0916	0.0022	0.001828	0.2297	135063	0.0913	0.0031	0.0005436	7.168e-09	1103640	4.20364e-08	0.465493	0.465493
js18	1	rs35165944	8	72649827	A	0.0983	0.002	0.001828	0.2705	129309	0.0935	0.003	0.0005436	1.422e-08	1072500	1.33803e-07	0.151674	0.617167
js18	1	rs55963123	8	72673035	A	0.0846	0.0004	0.002031	0.8495	129309	0.0773	0.003	0.0005436	3.512e-08	1071570	2.38769e-07	0.0866491	0.703816
js18	1	rs7813026	8	72651062	A	0.0852	0.0002	0.002031	0.9289	129309	0.0775	0.003	0.0005436	2.942e-08	1072500	2.42267e-07	0.08544	0.789256
js18	1	rs62641085	8	72667408	A	0.9142	-0.0007	0.00193	0.7361	129309	0.9223	-0.0029	0.0005436	5.931e-08	1072500	6.18576e-07	0.0345793	0.823835
js18	1	rs62519913	8	72668183	T	0.086	0.0006	0.00193	0.7521	129309	0.0779	0.0029	0.0005436	4.57e-08	1071570	6.29465e-07	0.0340025	0.857838
js18	1	rs7817999	8	72658929	A	0.9143	-0.0004	0.00193	0.8208	129309	0.9223	-0.0029	0.0005436	4.984e-08	1072500	6.46593e-07	0.0331341	0.890972
js18	1	rs5957848	8	72658380	A	0.9136	-0.0003	0.00193	0.8841	129309	0.9221	-0.0029	0.0005436	4.984e-08	1072500	6.52697e-07	0.0328354	0.923807
js18	1	rs61623009	8	72675668	A	0.0854	0.0003	0.002031	0.8651	129309	0.0773	0.0029	0.0005436	1.178e-07	1071570	6.53462e-07	0.0327983	0.956605
js18	1	rs62519915	8	72670206	A	0.9061	0	0.00193	0.9849	129309	0.9206	-0.0029	0.0005436	8.375e-08	1072500	6.6063e-07	0.0324553	0.989061
js18	1	rs55770514	8	72671386	A	0.1033	0.0001	0.00193	0.9771	129309	0.0835	0.0027	0.0005436	4.438e-07	1072500	4.38936e-06	0.00525895	0.99432
js19	1	rs10904812	10	16831263	A	0.9642	0.0103	0.004672	0.02604	125184	0.9801	0.0052	0.001196	2.764e-05	1058980	6.91389e-06	0.193283	0.193283
js19	1	rs1801232	10	16870912	T	0.0853	-0.0045	0.001828	0.0141	131800	0.0888	-0.0022	0.0005436	3.494e-05	1095100	1.34104e-05	0.102648	0.295931
js19	1	rs3780967	10	16834349	A	0.0347	-0.0099	0.004672	0.03203	124876	0.0196	-0.005	0.001196	5.137e-05	1060500	1.69743e-05	0.0819906	0.377922
js19	1	rs11254238	10	16874242	A	0.9032	0.0046	0.001828	0.01113	134893	0.9065	0.0021	0.0005436	9.369e-05	1108980	2.42264e-05	0.0584323	0.436354
js19	1	rs11254232	10	16871321	T	0.9039	0.0045	0.001828	0.01116	134894	0.9067	0.0021	0.0005436	0.0001088	1108990	2.77603e-05	0.0513347	0.487689
js19	1	rs10904823	10	16874631	A	0.0954	-0.0045	0.001828	0.01348	134854	0.0928	-0.0021	0.0005436	8.056e-05	1108740	2.77603e-05	0.0513347	0.539023
js19	1	rs4088454	10	16875192	A	0.9038	0.0045	0.001828	0.01348	134894	0.9069	0.0021	0.0005436	8.056e-05	1108040	2.77603e-05	0.0513347	0.590358
js19	1	rs11254239	10	16874635	A	0.9055	0.0044	0.001828	0.0157	134853	0.9074	0.0021	0.0005436	8.056e-05	1108740	3.17146e-05	0.0452315	0.63559
js19	1	rs7897625	10	16876107	A	0.0952	-0.0043	0.001828	0.01926	134901	0.0927	-0.0021	0.0005436	9.369e-05	1109050	3.61239e-05	0.0399707	0.67556
js19	1	rs11254223	10	16861864	T	0.9104	0.0042	0.001828	0.02193	134873	0.9084	0.0021	0.0005436	0.0001088	1107960	4.10233e-05	0.0354252	0.710985
js19	1	rs11254226	10	16863877	T	0.0871	-0.0042	0.001828	0.02615	134868	0.0907	-0.0021	0.0005436	5.756e-05	1107930	4.10233e-05	0.0354252	0.746411
js19	1	rs10904824	10	16874749	A	0.1066	-0.0044	0.001828	0.0137	129147	0.1024	-0.002	0.0005436	0.0001264	1071560	6.34666e-05	0.023426	0.769837
js19	1	rs12240676	10	16875630	C	0.0967	-0.0042	0.001828	0.0244	129147	0.0933	-0.002	0.0005436	0.0001741	1072500	8.20949e-05	0.0183643	0.788201
js19	1	rs7897705	10	16876374	T	0.0947	-0.0044	0.00193	0.0193	134899	0.0923	-0.002	0.0005436	0.0001741	1109020	8.55085e-05	0.0176707	0.805872
js19	1	rs7898076	10	16876613	T	0.0841	-0.0042	0.00193	0.02781	129040	0.0864	-0.002	0.0005436	0.0001505	1072500	0.000107716	0.0142094	0.820081
js19	1	rs7897442	10	16876190	C	0.911	0.0039	0.001828	0.03389	134896	0.9092	0.002	0.0005436	0.0002011	1109020	0.000118093	0.0130285	0.83311
js19	1	rs56817874	10	16826045	T	0.9631	0.0091	0.004571	0.04493	125632	0.9796	0.0044	0.001196	0.0003587	1061000	0.000158631	0.00986645	0.842976
js19	1	rs3780965	10	16834460	A	0.0195	-0.0056	0.004774	0.2465	130150	0.0153	-0.0048	0.001196	0.0001124	1093370	0.0001598	0.00979855	0.852775
js19	1	rs7099001	10	16834916	A	0.0429	-0.0073	0.004063	0.07698	126277	0.0271	-0.0041	0.001087	0.0003103	1069610	0.000162068	0.00966943	0.862444
js19	1	rs11254206	10	16849659	A	0.0801	-0.0037	0.002031	0.06359	129023	0.082	-0.002	0.0005436	0.0001262	1072500	0.000218751	0.00729416	0.869738
js19	1	rs4474344	10	17058166	A	0.3833	0.0008	0.001727	0.6431	68698	0.4052	0.0026	0.0006523	7.927e-05	225114	0.000318791	0.00512439	0.874863
js19	1	rs4284311	10	17058169	T	0.3832	0.0008	0.001727	0.6431	68698	0.4051	0.0026	0.0006523	7.927e-05	225114	0.000318791	0.00512439	0.879987
js19	1	rs76969309	10	16824397	A	0.0159	-0.0065	0.004977	0.1901	130617	0.0138	-0.0048	0.001305	0.0003455	1094620	0.000491887	0.00341707	0.883404
js19	1	rs7918972	10	16870292	T	0.8661	0.0037	0.001524	0.01708	134827	0.8702	0.0013	0.0004349	0.003255	1108710	0.000602275	0.00282968	0.886234
js19	1	rs12240574	10	16875631	C	0.9058	0.0037	0.00193	0.05832	120071	0.9094	0.0018	0.0005436	0.0005627	957516	0.000662262	0.00259046	0.888824
js19	1	rs7074293	10	16857203	A	0.8169	0.0029	0.001422	0.04033	134742	0.8265	0.0014	0.0004349	0.00055	1108840	0.000702448	0.00245243	0.891277
js19	1	rs3808925	10	16860239	A	0.8621	0.0036	0.001524	0.01848	134884	0.8672	0.0013	0.0004349	0.002825	1103640	0.000704767	0.00244492	0.893722
js19	1	rs11254176	10	16818875	A	0.0134	-0.0065	0.005078	0.2039	130150	0.013	-0.0046	0.001305	0.00062	1094540	0.000883415	0.00198242	0.895704
js19	1	rs74375025	10	16947664	A	0.1005	-0.0024	0.001727	0.1662	135014	0.1045	0.0015	0.0004349	0.0007703	1108770	0.000994112	0.00177704	0.897481
js19	1	rs78150540	10	16827997	T	0.9796	0.0056	0.004672	0.2291	130610	0.9841	0.0042	0.001196	0.0007482	1096910	0.00102363	0.00172955	0.899211
js19	1	rs12218583	10	16820596	C	0.0142	-0.0055	0.005078	0.2791	130147	0.0131	-0.0046	0.001305	0.0006024	1094830	0.00111485	0.00159822	0.900809
js19	1	rs2137425	10	17065960	A	0.0258	-0.0114	0.003656	0.001653	133190	0.0229	-0.0019	0.0009784	0.05085	1106390	0.00117435	0.00152324	0.902332
js19	1	rs11254177	10	16819216	T	0.0136	-0.0064	0.005078	0.2106	130154	0.0129	-0.0045	0.001305	0.0008118	1089650	0.0011832	0.0015127	0.903845
js19	1	rs45551835	10	16932384	A	0.0145	0.0083	0.005993	0.1632	62651	0.0148	0.0048	0.001413	0.0006893	871438	0.0011958	0.00149797	0.905343
js19	1	rs10904802	10	16808574	A	0.02	-0.0039	0.004977	0.4321	130128	0.0151	-0.0046	0.001305	0.0006427	1099270	0.00147442	0.00123473	0.906578
js19	1	rs60214638	10	17016906	T	0.9225	0.0019	0.002133	0.3625	134935	0.9322	0.0019	0.0005436	0.000521	1108980	0.00149594	0.00121836	0.907796
js19	1	rs146578034	10	16825617	T	0.9856	0.007	0.004774	0.144	130140	0.9861	0.0043	0.001305	0.0005535	1095630	0.0014981	0.00121674	0.909013
js19	1	rs1707273	10	17008901	T	0.352	0.0025	0.001117	0.02207	129523	0.3518	0.0009	0.0003261	0.006054	1070430	0.00181236	0.00102117	0.910034
js19	1	rs1687705	10	17008946	C	0.648	-0.0025	0.001117	0.02207	129523	0.6482	-0.0009	0.0003261	0.006054	1071560	0.00181236	0.00102117	0.911055
js19	1	rs1707274	10	17008961	C	0.352	0.0025	0.001117	0.02207	129523	0.3519	0.0009	0.0003261	0.006054	1072500	0.00181236	0.00102117	0.912076
js19	1	rs3816871	10	17032828	A	0.9359	0.0025	0.002235	0.2599	134932	0.9396	0.0022	0.0006523	0.0006854	1108040	0.00181243	0.00102113	0.913097
js19	1	rs78766793	10	16821486	T	0.0146	-0.0055	0.004977	0.2741	130147	0.0138	-0.0044	0.001305	0.001145	1096110	0.00184623	0.00100394	0.914101
js19	1	rs7087781	10	17039172	T	0.9188	0.0033	0.002031	0.114	128984	0.9216	0.0017	0.0005436	0.001201	1072500	0.00200921	0.000928903	0.91503
js19	1	rs4747284	10	16863652	A	0.8227	0.0026	0.001422	0.07026	129271	0.8304	0.0013	0.0004349	0.001574	1071560	0.00215669	0.000870469	0.915901
js19	1	rs12248574	10	17060818	T	0.0254	-0.0107	0.003656	0.003496	133213	0.0225	-0.002	0.001087	0.06455	1107520	0.00254039	0.000749264	0.91665
js19	1	rs73596213	10	17004072	C	0.0765	-0.0021	0.002133	0.3104	135049	0.0678	-0.0018	0.0005436	0.001024	1109000	0.00256226	0.000743411	0.917393
js19	1	rs1801240	10	16918997	T	0.8879	0.002	0.001625	0.2361	135060	0.8935	-0.0014	0.0004349	0.001733	1103630	0.00263519	0.000724577	0.918118
js19	1	rs1687712	10	17005754	T	0.3514	0.0027	0.001117	0.01566	135273	0.3519	0.0008	0.0003261	0.01535	1108970	0.00265693	0.000719156	0.918837
js19	1	rs9423958	10	17006555	A	0.655	-0.0027	0.001117	0.01566	135277	0.6501	-0.0008	0.0003261	0.01535	1109050	0.00265693	0.000719156	0.919556
js19	1	rs1707278	10	17009642	C	0.344	0.0027	0.001117	0.01414	135273	0.3495	0.0008	0.0003261	0.01257	1109010	0.00265693	0.000719156	0.920275
js19	1	rs73596218	10	17004638	T	0.9235	0.002	0.002133	0.3432	135050	0.9323	0.0018	0.0005436	0.001024	1108070	0.00268035	0.000713411	0.920989
js19	1	rs74942409	10	16928301	T	0.8997	0.0021	0.001727	0.2109	135044	0.8968	-0.0014	0.0004349	0.0009969	1108930	0.0026833	0.000712695	0.921701
js19	1	rs1707279	10	17009650	A	0.3241	0.003	0.001117	0.007422	129416	0.322	0.0007	0.0003261	0.03706	1072500	0.00271063	0.000706125	0.922407
js19	1	rs11254179	10	16820188	A	0.014	-0.0059	0.004977	0.2354	130148	0.0135	-0.0042	0.001305	0.001721	1097070	0.00279012	0.000687725	0.923095
js19	1	rs78936062	10	16927877	A	0.8995	0.002	0.001727	0.2478	135044	0.8967	-0.0014	0.0004349	0.0009969	1108920	0.00287422	0.000669328	0.923765
js19	1	rs17343073	10	16932196	A	0.9001	0.002	0.001727	0.2422	135027	0.8971	-0.0014	0.0004349	0.0009969	1108840	0.00287422	0.000669328	0.924434
js19	1	rs73596224	10	17005956	A	0.0771	-0.0018	0.002133	0.3797	135049	0.0678	-0.0018	0.0005436	0.001142	1108990	0.00291384	0.000661016	0.925095
js19	1	rs1801239	10	16919052	T	0.8999	0.0019	0.001727	0.2667	134918	0.8967	-0.0014	0.0004349	0.0008769	1103620	0.00306842	0.000630567	0.925725
js19	1	rs74440730	10	16920892	A	0.8984	0.0019	0.001727	0.2729	135057	0.8965	-0.0014	0.0004349	0.0008769	1109030	0.00306842	0.000630567	0.926356
js19	1	rs59711315	10	17020776	T	0.0691	-0.0024	0.002235	0.2855	134800	0.0624	-0.0021	0.0006523	0.0006862	1108930	0.00315506	0.000614759	0.926971
js19	1	rs76479669	10	16963798	T	0.0239	0.0133	0.004672	0.004835	58976	0.0243	-0.002	0.001087	0.05943	843263	0.00319986	0.00060691	0.927578
js19	1	rs10904855	10	16999451	T	0.6759	0.0016	0.001117	0.1552	135276	0.691	0.001	0.0003261	0.002117	1109050	0.00325441	0.000597633	0.928175
js19	1	rs2932912	10	17002682	T	0.3437	0.0026	0.001117	0.02091	135251	0.3493	0.0008	0.0003261	0.01535	1107960	0.00328565	0.000592455	0.928768
js19	1	rs1687713	10	17004709	A	0.3456	0.0026	0.001117	0.01813	135277	0.3495	0.0008	0.0003261	0.01535	1103640	0.00328565	0.000592455	0.92936
js19	1	rs1707289	10	17004730	A	0.6585	-0.0026	0.001117	0.01813	135277	0.6515	-0.0008	0.0003261	0.01535	1109050	0.00328565	0.000592455	0.929953
js19	1	rs10904856	10	17006385	A	0.6577	-0.0026	0.001117	0.01733	135277	0.651	-0.0008	0.0003261	0.01535	1103640	0.00328565	0.000592455	0.930545
js19	1	rs12768213	10	17006863	T	0.6595	-0.0026	0.001117	0.01733	135277	0.6515	-0.0008	0.0003261	0.01535	1109050	0.00328565	0.000592455	0.931138
js19	1	rs1687711	10	17007402	A	0.3528	0.0026	0.001117	0.01733	135275	0.3524	0.0008	0.0003261	0.01535	1109040	0.00328565	0.000592455	0.93173
js19	1	rs1687710	10	17007523	A	0.3412	0.0026	0.001117	0.01733	135275	0.3486	0.0008	0.0003261	0.01257	1109040	0.00328565	0.000592455	0.932323
js19	1	rs1687709	10	17007731	A	0.353	0.0026	0.001117	0.01915	135275	0.3524	0.0008	0.0003261	0.01535	1109040	0.00328565	0.000592455	0.932915
js19	1	rs1687706	10	17008183	T	0.3521	0.0026	0.001117	0.02002	135277	0.3519	0.0008	0.0003261	0.01535	1103640	0.00328565	0.000592455	0.933507
js19	1	rs2932911	10	17008284	A	0.6474	-0.0026	0.001117	0.01915	135276	0.6477	-0.0008	0.0003261	0.01257	1109050	0.00328565	0.000592455	0.9341
js19	1	rs2932910	10	17008313	C	0.3523	0.0026	0.001117	0.01915	135276	0.3523	0.0008	0.0003261	0.01257	1109050	0.00328565	0.000592455	0.934692
js19	1	rs2942358	10	17008364	A	0.6478	-0.0026	0.001117	0.01915	135276	0.6477	-0.0008	0.0003261	0.01535	1109050	0.00328565	0.000592455	0.935285
js19	1	rs2942360	10	17008620	A	0.3448	0.0026	0.001117	0.02002	135274	0.3499	0.0008	0.0003261	0.01257	1109030	0.00328565	0.000592455	0.935877
js19	1	rs1707275	10	17009102	T	0.3518	0.0026	0.001117	0.01733	135167	0.3517	0.0008	0.0003261	0.01535	1108100	0.00328565	0.000592455	0.93647
js19	1	rs1707276	10	17009244	T	0.6504	-0.0026	0.001117	0.01656	135274	0.6489	-0.0008	0.0003261	0.01535	1108100	0.00328565	0.000592455	0.937062
js19	1	rs1707277	10	17009299	T	0.3517	0.0026	0.001117	0.01915	135167	0.3517	0.0008	0.0003261	0.01535	1108100	0.00328565	0.000592455	0.937655
js19	1	rs1707280	10	17009736	A	0.3444	0.0026	0.001117	0.01813	135277	0.3492	0.0008	0.0003261	0.01257	1103640	0.00328565	0.000592455	0.938247
js19	1	rs41289309	10	17024441	A	0.0688	-0.0023	0.002235	0.2892	134797	0.0624	-0.0021	0.0006523	0.0006862	1108910	0.00330704	0.000588963	0.938836
js19	1	rs79435585	10	16966125	T	0.9522	0.0004	0.002539	0.8615	128831	0.949	-0.0022	0.0006523	0.0009031	1072500	0.0033463	0.000582667	0.939419
js19	1	rs1687707	10	17008174	T	0.6517	-0.0029	0.001117	0.009493	125773	0.6505	-0.0007	0.0003261	0.02466	993841	0.00343364	0.000569158	0.939988
js19	1	rs45586333	10	17029438	A	0.0497	-0.0024	0.002438	0.3423	128824	0.0512	-0.0021	0.0006523	0.0009076	1072500	0.00345915	0.000565335	0.940553
js19	1	rs10904854	10	16999286	A	0.6758	0.0015	0.001117	0.1717	135277	0.6909	0.001	0.0003261	0.002117	1103640	0.0036849	0.000533741	0.941087
js19	1	rs55807207	10	16999715	T	0.3248	-0.0015	0.001117	0.1717	135267	0.3092	-0.001	0.0003261	0.002117	1108970	0.0036849	0.000533741	0.941621
js19	1	rs117371561	10	17056680	A	0.0202	-0.0102	0.003656	0.005195	132758	0.0213	-0.0018	0.0009784	0.05706	1106950	0.00375681	0.000524445	0.942145
js19	1	rs11254195	10	16840133	T	0.9603	0.0036	0.004063	0.3799	126474	0.9745	0.0035	0.001087	0.001688	1068600	0.00378646	0.000520711	0.942666
js19	1	rs11597761	10	17043014	T	0.1251	-0.0024	0.001625	0.1388	135162	0.1207	-0.0013	0.0004349	0.002698	1109020	0.00385537	0.000512247	0.943178
js19	1	rs76169132	10	17050464	T	0.152	0.003	0.002133	0.1553	107285	0.1292	-0.0023	0.000761	0.002916	852683	0.00386287	0.000511344	0.943689
js19	1	rs77260292	10	17056960	T	0.9781	0.0104	0.003656	0.004133	133215	0.9781	0.0017	0.0009784	0.07188	1107520	0.00386617	0.000510948	0.9442
js19	1	rs7897716	10	16876451	A	0.8594	0.0035	0.001625	0.03082	129023	0.8676	0.0011	0.0004349	0.007718	1072500	0.00401287	0.000493955	0.944694
js19	1	rs780635	10	16866373	T	0.6749	0.0025	0.001117	0.02514	129271	0.6788	0.0008	0.0003261	0.01841	1072500	0.00403071	0.00049197	0.945186
js19	1	rs8181291	10	16854588	T	0.8722	0.003	0.001625	0.06324	134749	0.8743	0.0012	0.0004349	0.005191	1108900	0.00404252	0.000490665	0.945677
js19	1	rs147717396	10	17057254	T	0.0202	-0.0101	0.003656	0.005942	133204	0.0213	-0.0018	0.0009784	0.06929	1107480	0.0040532	0.000489491	0.946166
js19	1	rs7922356	10	17045711	A	0.1238	-0.0023	0.001625	0.1563	135063	0.1202	-0.0013	0.0004349	0.002698	1103640	0.00421421	0.000472492	0.946639
js19	1	rs1687708	10	17008171	A	0.6494	-0.0028	0.001117	0.01108	125773	0.6499	-0.0007	0.0003261	0.02466	993842	0.00431476	0.000462495	0.947101
js19	1	rs79051478	10	16924609	C	0.1042	-0.0026	0.002539	0.3108	45990	0.1041	0.0017	0.0005436	0.003925	627841	0.00445239	0.000449517	0.947551
js19	1	rs2603807	10	16872797	A	0.4922	0.0025	0.001016	0.01645	131899	0.5034	0.0007	0.0003261	0.03509	1091640	0.004838	0.000416949	0.947968
js19	1	rs76464408	10	17068983	T	0.0247	-0.005	0.003656	0.1713	127112	0.0254	-0.0029	0.0009784	0.002432	1072500	0.00485425	0.000415686	0.948384
js19	1	rs59575119	10	16841362	T	0.0662	-0.0155	0.007211	0.03161	68698	0.0396	-0.0061	0.0025	0.01572	225114	0.0050571	0.000400577	0.948784
js19	1	rs11817030	10	16995663	T	0.0728	-0.0019	0.002133	0.3543	134940	0.0663	-0.0017	0.0005436	0.001273	1109040	0.00505827	0.000400494	0.949185
js19	1	rs73596206	10	17001690	A	0.9224	0.0019	0.002133	0.3527	134935	0.932	0.0017	0.0005436	0.001948	1109010	0.00505827	0.000400494	0.949585
js19	1	rs79833998	10	17006171	A	0.9516	0.0026	0.002438	0.2779	128824	0.9481	0.002	0.0006523	0.001675	1072500	0.00514845	0.000394147	0.949979
js19	1	rs59357328	10	17006239	A	0.9226	0.0018	0.002133	0.3958	134933	0.9317	0.0017	0.0005436	0.001948	1109000	0.00526819	0.000386044	0.950365
js19	1	rs7895600	10	17002759	T	0.3458	0.0027	0.001117	0.01566	135253	0.3503	0.0007	0.0003261	0.01867	1108880	0.00537872	0.000378873	0.950744
js19	1	rs1687714	10	17004559	T	0.3522	0.0027	0.001117	0.01566	135277	0.3517	0.0007	0.0003261	0.01867	1109040	0.00537872	0.000378873	0.951123
js19	1	rs117455737	10	17045641	T	0.9778	0.0094	0.003555	0.008134	133214	0.9769	0.0018	0.0009784	0.06113	1107520	0.0055825	0.000366366	0.951489
js19	1	rs61842851	10	17056892	A	0.1225	-0.0027	0.001625	0.09429	135045	0.1188	-0.0012	0.0004349	0.004495	1108950	0.00558819	0.00036603	0.951855
js19	1	rs802171	10	16856685	A	0.487	0.0024	0.001016	0.02405	135025	0.4999	0.0007	0.0003261	0.02933	1103640	0.00613399	0.000336538	0.952192
js19	1	rs118050165	10	17063417	A	0.0198	-0.01	0.003758	0.00729	133204	0.0207	-0.0019	0.001087	0.07054	1106940	0.0062946	0.000328797	0.952521
js19	1	rs74860777	10	17008902	C	0.0718	-0.0018	0.002133	0.4095	129190	0.0671	-0.002	0.0006523	0.001302	1072500	0.00636798	0.000325385	0.952846
js19	1	rs3012488	10	17025107	A	0.8515	0.001	0.001828	0.5947	120071	0.8872	0.0017	0.0005436	0.0009033	957516	0.00647614	0.000320491	0.953167
js19	1	rs7089878	10	17043544	A	0.2758	-0.001	0.001219	0.4295	129199	0.2606	-0.001	0.0003261	0.001318	1072500	0.00648458	0.000320116	0.953487
js19	1	rs4747290	10	16995483	A	0.6457	-0.0026	0.001117	0.01733	135154	0.6422	-0.0007	0.0003261	0.01867	1108960	0.0066515	0.000312882	0.9538
js19	1	rs2271470	10	16996684	T	0.6476	-0.0026	0.001117	0.01733	135259	0.6427	-0.0007	0.0003261	0.01867	1108010	0.0066515	0.000312882	0.954113
js19	1	rs10795434	10	16996966	T	0.6484	-0.0026	0.001117	0.01656	135276	0.6435	-0.0007	0.0003261	0.01867	1108110	0.0066515	0.000312882	0.954425
js19	1	rs7919493	10	16997581	A	0.6481	-0.0026	0.001117	0.01915	135275	0.6433	-0.0007	0.0003261	0.01867	1108110	0.0066515	0.000312882	0.954738
js19	1	rs7905189	10	16998056	T	0.3516	0.0026	0.001117	0.01915	135276	0.3566	0.0007	0.0003261	0.01867	1109050	0.0066515	0.000312882	0.955051
js19	1	rs3900015	10	16998859	T	0.6484	-0.0026	0.001117	0.01733	135276	0.6433	-0.0007	0.0003261	0.01867	1109040	0.0066515	0.000312882	0.955364
js19	1	rs10737015	10	17000799	A	0.6486	-0.0026	0.001117	0.01733	135268	0.6434	-0.0007	0.0003261	0.01867	1108980	0.0066515	0.000312882	0.955677
js19	1	rs10795435	10	17001241	A	0.6481	-0.0026	0.001117	0.01733	135268	0.6432	-0.0007	0.0003261	0.01867	1108980	0.0066515	0.000312882	0.95599
js19	1	rs12221306	10	17001338	A	0.6483	-0.0026	0.001117	0.01733	135268	0.6434	-0.0007	0.0003261	0.01867	1108980	0.0066515	0.000312882	0.956303
js19	1	rs61842774	10	17055810	T	0.1232	-0.0025	0.001625	0.1113	135056	0.119	-0.0012	0.0004349	0.004495	1109000	0.00680447	0.000306553	0.956609
js19	1	rs811912	10	16859618	C	0.5024	-0.002	0.001016	0.05421	134980	0.4881	-0.0008	0.0003261	0.01518	1108790	0.00710693	0.000294808	0.956904
js19	1	rs780633	10	16863161	A	0.5029	-0.002	0.001016	0.05369	134985	0.4865	-0.0008	0.0003261	0.01518	1105820	0.00710693	0.000294808	0.957199
js19	1	rs10904846	10	16987872	A	0.8855	0.0005	0.00193	0.7864	129306	0.9111	0.0017	0.0005436	0.001435	1070430	0.0072732	0.000288752	0.957488
js19	1	rs2271466	10	16989427	T	0.8867	0.0005	0.00193	0.8107	129306	0.9116	0.0017	0.0005436	0.001626	1072500	0.0072732	0.000288752	0.957776
js19	1	rs76021360	10	17123328	A	0.0253	-0.0053	0.003555	0.1345	132731	0.0248	-0.0027	0.0009784	0.004149	1108620	0.0073061	0.000287585	0.958064
js19	1	rs73594260	10	16983539	C	0.0723	-0.0023	0.002133	0.277	134944	0.0663	-0.0016	0.0005436	0.002655	1109020	0.00735051	0.000286026	0.95835
js19	1	rs11592458	10	17053179	C	0.1229	-0.0024	0.001625	0.1294	135056	0.1186	-0.0012	0.0004349	0.004495	1109000	0.00746601	0.000282053	0.958632
js19	1	rs7921270	10	17041759	T	0.9701	0.0087	0.003555	0.01286	133213	0.9749	0.0019	0.0009784	0.04722	1107440	0.00759617	0.000277716	0.95891
js19	1	rs812426	10	16857133	C	0.4874	0.0023	0.001016	0.02802	135024	0.4999	0.0007	0.0003261	0.02933	1109020	0.00770217	0.000274288	0.959184
js19	1	rs780634	10	16864327	T	0.488	0.0023	0.001016	0.02885	134991	0.5009	0.0007	0.0003261	0.01846	1108850	0.00770217	0.000274288	0.959458
js19	1	rs1687694	10	17013192	A	0.3542	0.0023	0.001016	0.03197	129416	0.359	0.0007	0.0003261	0.03509	1072500	0.00770217	0.000274288	0.959733
js19	1	rs142834406	10	17058955	T	0.9765	0.0092	0.003555	0.008577	133216	0.9761	0.0017	0.0009784	0.06982	1107500	0.00776498	0.000272299	0.960005
js19	1	rs75278740	10	17044084	T	0.9777	0.0089	0.003453	0.01094	133207	0.9762	0.0017	0.0009784	0.07405	1107490	0.00797711	0.000265803	0.960271
js19	1	rs7079381	10	17041210	A	0.9701	0.0086	0.003555	0.01486	133213	0.9749	0.0019	0.0009784	0.04722	1107440	0.00813429	0.0002612	0.960532
js19	1	rs61842770	10	17046254	T	0.8747	0.0023	0.001625	0.1492	135062	0.8794	0.0012	0.0004349	0.005028	1109030	0.0081609	0.000260438	0.960792
js19	1	rs780632	10	16861400	A	0.4981	-0.0019	0.001016	0.06891	135025	0.4848	-0.0008	0.0003261	0.01242	1102700	0.00858466	0.000248908	0.961041
js19	1	rs4587628	10	17017565	T	0.4319	0.0019	0.001016	0.07708	129416	0.4244	0.0008	0.0003261	0.01382	1072500	0.00858466	0.000248908	0.96129
js19	1	rs117280735	10	17044764	C	0.9768	0.0088	0.003555	0.01228	133218	0.9767	0.0018	0.0009784	0.06003	1107540	0.00859918	0.000248532	0.961539
js19	1	rs78860756	10	17118526	A	0.0247	-0.0046	0.003555	0.1915	132732	0.0254	-0.0027	0.0009784	0.004142	1108620	0.00961075	0.000225041	0.961764
js19	1	rs2271464	10	16989048	T	0.4155	-0.0013	0.001016	0.2097	135251	0.4005	-0.0009	0.0003261	0.003074	1108880	0.00978318	0.000221502	0.961985
js19	1	rs9423731	10	17003844	A	0.3408	0.0027	0.001117	0.01723	120071	0.3479	0.0006	0.0003261	0.05415	957516	0.00991144	0.000218946	0.962204
js19	1	rs11591673	10	16976226	A	0.2837	-0.0024	0.001117	0.039	135063	0.2859	-0.0007	0.0003261	0.02825	1103640	0.00993023	0.000218577	0.962423
js19	1	rs7893507	10	16993472	A	0.3552	0.0024	0.001117	0.02881	129416	0.3587	0.0007	0.0003261	0.01867	1071560	0.00993023	0.000218577	0.962641
js19	1	rs139410052	10	17112633	A	0.0248	-0.0045	0.003555	0.204	132711	0.0255	-0.0027	0.0009784	0.004466	1108850	0.00996307	0.000217935	0.962859
js19	1	rs45487598	10	16958653	A	0.1111	-0.0027	0.001625	0.09528	129306	0.1163	0.0011	0.0004349	0.01253	1072500	0.0102644	0.00021223	0.963072
js19	1	rs6602152	10	16794091	A	0.8688	0.0008	0.001727	0.6193	129274	0.8863	0.0013	0.0004349	0.003188	1072500	0.010307	0.000211447	0.963283
js19	1	rs7898138	10	16985498	T	0.5867	0.0012	0.001016	0.2711	135263	0.5997	0.0009	0.0003261	0.003872	1108950	0.0110426	0.000198876	0.963482
js19	1	rs7910067	10	16789644	A	0.8781	0.0003	0.001727	0.8838	134895	0.8886	0.0013	0.0004349	0.003579	1108920	0.0113026	0.000194807	0.963677
js19	1	rs7910425	10	16789855	C	0.8778	0.0003	0.001727	0.8547	134896	0.8884	0.0013	0.0004349	0.003579	1108920	0.0113026	0.000194807	0.963871
js19	1	rs11254170	10	16793439	T	0.8893	0.0003	0.001727	0.8838	129274	0.8918	0.0013	0.0004349	0.003579	1071560	0.0113026	0.000194807	0.964066
js19	1	rs78549445	10	17110598	T	0.9744	0.004	0.003453	0.243	133135	0.9737	0.0027	0.0009784	0.003997	1107960	0.0113484	0.000194108	0.96426
js19	1	rs11254169	10	16790231	A	0.8779	0.0002	0.001727	0.9131	134921	0.8885	0.0013	0.0004349	0.003579	1103640	0.0113977	0.000193363	0.964454
js19	1	rs56077698	10	16792844	A	0.11	-0.0002	0.001727	0.9131	134993	0.1076	-0.0013	0.0004349	0.003579	1108850	0.0113977	0.000193363	0.964647
js19	1	rs10904801	10	16798428	A	0.8784	0.0001	0.001727	0.9418	129274	0.8883	0.0013	0.0004349	0.003188	1072500	0.0114552	0.000192502	0.96484
js19	1	rs1891475	10	16799429	T	0.8839	0.0001	0.001727	0.9418	129164	0.8894	0.0013	0.0004349	0.003188	1069140	0.0114552	0.000192502	0.965032
js19	1	rs2932894	10	17025435	A	0.1346	-0.0009	0.001727	0.6004	129416	0.107	-0.0016	0.0005436	0.002527	1072500	0.0114769	0.000192178	0.965224
js19	1	rs3012491	10	17025666	T	0.1343	-0.0009	0.001727	0.6166	129416	0.1069	-0.0016	0.0005436	0.002527	1072500	0.0114769	0.000192178	0.965416
js19	1	rs1543092	10	17025378	A	0.3667	0.0019	0.001117	0.0855	129416	0.3754	0.0008	0.0003261	0.01917	1072500	0.0116104	0.000190216	0.965607
js19	1	rs1707286	10	17013813	A	0.1228	-0.0009	0.001828	0.6165	125716	0.1036	-0.0016	0.0005436	0.002527	994052	0.0116456	0.000189706	0.965796
js19	1	rs11254314	10	17018318	T	0.5655	-0.0021	0.001016	0.05167	135170	0.5738	-0.0007	0.0003261	0.03509	1106970	0.0117959	0.00018756	0.965984
js19	1	rs3012480	10	17023564	T	0.1455	-0.0008	0.001727	0.6306	129523	0.1148	-0.0016	0.0005436	0.002527	1072500	0.0118087	0.00018738	0.966171
js19	1	rs3012482	10	17023657	T	0.8545	0.0008	0.001727	0.6306	129523	0.8852	0.0016	0.0005436	0.002527	1072500	0.0118087	0.00018738	0.966359
js19	1	rs1512702	10	17023668	T	0.1455	-0.0008	0.001727	0.6551	129523	0.1148	-0.0016	0.0005436	0.002527	1072500	0.0118087	0.00018738	0.966546
js19	1	rs2942364	10	17024025	T	0.1454	-0.0008	0.001727	0.6551	129523	0.1148	-0.0016	0.0005436	0.002527	1072500	0.0118087	0.00018738	0.966733
js19	1	rs2942365	10	17024217	A	0.1455	-0.0008	0.001727	0.6471	129523	0.1148	-0.0016	0.0005436	0.002527	1072500	0.0118087	0.00018738	0.966921
js19	1	rs2932895	10	17024375	A	0.1455	-0.0008	0.001727	0.6306	129523	0.1148	-0.0016	0.0005436	0.002527	1072500	0.0118087	0.00018738	0.967108
js19	1	rs3012484	10	17024404	T	0.8545	0.0008	0.001727	0.6306	129523	0.8852	0.0016	0.0005436	0.002527	1072500	0.0118087	0.00018738	0.967296
js19	1	rs1801229	10	17024615	A	0.1456	-0.0008	0.001727	0.6638	129523	0.1148	-0.0016	0.0005436	0.002527	1072500	0.0118087	0.00018738	0.967483
js19	1	rs3012485	10	17024849	A	0.1454	-0.0008	0.001727	0.6638	129523	0.1147	-0.0016	0.0005436	0.002527	1070430	0.0118087	0.00018738	0.96767
js19	1	rs3012487	10	17024994	T	0.8546	0.0008	0.001727	0.6638	129523	0.8853	0.0016	0.0005436	0.002527	1072500	0.0118087	0.00018738	0.967858
js19	1	rs3012489	10	17025377	C	0.8544	0.0008	0.001727	0.6638	129523	0.885	0.0016	0.0005436	0.002527	1072500	0.0118087	0.00018738	0.968045
js19	1	rs3012490	10	17025645	T	0.8541	0.0008	0.001727	0.6638	129523	0.8851	0.0016	0.0005436	0.002527	1072500	0.0118087	0.00018738	0.968233
js19	1	rs1512704	10	17023806	T	0.8495	0.0008	0.001828	0.6369	120071	0.8822	0.0016	0.0005436	0.001527	957516	0.0119456	0.000185474	0.968418
js19	1	rs10752064	10	16996953	A	0.3559	0.0023	0.001117	0.03837	135170	0.3613	0.0007	0.0003261	0.01867	1103640	0.0119883	0.000184888	0.968603
js19	1	rs3012486	10	17024959	T	0.8545	0.0007	0.001727	0.6807	129523	0.8852	0.0016	0.0005436	0.002527	1072500	0.0121094	0.000183248	0.968786
js19	1	rs3012493	10	17025828	T	0.8541	0.0007	0.001727	0.6807	129523	0.8851	0.0016	0.0005436	0.00219	1072500	0.0121094	0.000183248	0.968969
js19	1	rs1512703	10	17023798	A	0.153	-0.0007	0.001828	0.6899	116272	0.1142	-0.0016	0.0005436	0.00442	891926	0.0122168	0.000181821	0.969151
js19	1	rs76600859	10	17086818	A	0.0271	-0.0037	0.003453	0.2827	133137	0.027	-0.0027	0.0009784	0.003856	1108000	0.0125027	0.000178132	0.969329
js19	1	rs10904847	10	16988186	T	0.1139	-0.0005	0.00193	0.8022	129306	0.0886	-0.0016	0.0005436	0.002405	1067090	0.0127123	0.00017553	0.969505
js19	1	rs11254288	10	16986840	T	0.0723	-0.0022	0.002133	0.3013	134936	0.0659	-0.0015	0.0005436	0.00437	1103570	0.0130496	0.00017151	0.969676
js19	1	rs79377964	10	17112074	T	0.0244	-0.0045	0.003555	0.1988	132711	0.025	-0.0026	0.0009784	0.004813	1108860	0.0131407	0.000170458	0.969847
js19	1	rs4491124	10	17060055	T	0.5841	-0.0016	0.001016	0.1349	135023	0.581	-0.0008	0.0003261	0.015	1108810	0.0142759	0.000158429	0.970005
js19	1	rs10795427	10	16837070	A	0.9189	0.0001	0.002235	0.9701	129057	0.9354	0.0019	0.0006523	0.003331	1072500	0.0143628	0.000157583	0.970163
js19	1	rs10795428	10	16837075	T	0.0784	0	0.002336	0.9993	129057	0.0626	-0.0019	0.0006523	0.003331	1072500	0.0143772	0.000157444	0.97032
js19	1	rs10904857	10	17017066	T	0.568	-0.002	0.001016	0.06078	135168	0.5756	-0.0007	0.0003261	0.02692	1109020	0.0143873	0.000157346	0.970478
js19	1	rs4366393	10	17017492	A	0.4315	0.002	0.001016	0.05607	135170	0.424	0.0007	0.0003261	0.02692	1103640	0.0143873	0.000157346	0.970635
js19	1	rs11254312	10	17018268	T	0.4342	0.002	0.001016	0.06415	135170	0.4256	0.0007	0.0003261	0.03509	1109040	0.0143873	0.000157346	0.970792
js19	1	rs11254313	10	17018280	T	0.4342	0.002	0.001016	0.06415	135170	0.4255	0.0007	0.0003261	0.03509	1109040	0.0143873	0.000157346	0.97095
js19	1	rs78222300	10	17104351	A	0.9733	0.004	0.003453	0.2507	133145	0.9732	0.0026	0.0009784	0.004813	1109000	0.0149679	0.000151953	0.971102
js19	1	rs76582872	10	17102725	T	0.9743	0.0039	0.003453	0.2549	133144	0.9735	0.0026	0.0009784	0.005582	1108060	0.0154721	0.000147585	0.971249
js19	1	rs10752061	10	16853900	A	0.6451	0.0017	0.001117	0.1337	135102	0.6594	0.0008	0.0003261	0.01841	1107770	0.0154937	0.000147404	0.971397
js19	1	rs11254284	10	16978429	A	0.6568	-0.0017	0.001117	0.1238	135170	0.655	-0.0008	0.0003261	0.01142	1103640	0.0154937	0.000147404	0.971544
js19	1	rs1687704	10	17010732	A	0.3882	0.0019	0.001016	0.07725	135144	0.3904	0.0007	0.0003261	0.02042	1108900	0.0173788	0.000133261	0.971677
js19	1	rs1687703	10	17010742	T	0.6143	-0.0019	0.001016	0.06782	135170	0.6104	-0.0007	0.0003261	0.03228	1103640	0.0173788	0.000133261	0.971811
js19	1	rs1687702	10	17010798	T	0.6115	-0.0019	0.001016	0.07725	135167	0.6095	-0.0007	0.0003261	0.02042	1109030	0.0173788	0.000133261	0.971944
js19	1	rs1707281	10	17010965	T	0.3774	0.0019	0.001016	0.07725	135168	0.3869	0.0007	0.0003261	0.03228	1108090	0.0173788	0.000133261	0.972077
js19	1	rs1687701	10	17010991	C	0.6124	-0.0019	0.001016	0.06782	135168	0.6097	-0.0007	0.0003261	0.01684	1109030	0.0173788	0.000133261	0.97221
js19	1	rs1687700	10	17011014	T	0.6121	-0.0019	0.001016	0.06782	135168	0.6095	-0.0007	0.0003261	0.02042	1109030	0.0173788	0.000133261	0.972344
js19	1	rs1687696	10	17012862	A	0.4694	0.0019	0.001016	0.07725	135151	0.4774	0.0007	0.0003261	0.02235	1108890	0.0173788	0.000133261	0.972477
js19	1	rs11254315	10	17018481	T	0.5653	-0.0019	0.001016	0.06767	135144	0.5738	-0.0007	0.0003261	0.03509	1108870	0.0173788	0.000133261	0.97261
js19	1	rs10904859	10	17018523	A	0.5655	-0.0019	0.001016	0.06767	135137	0.5739	-0.0007	0.0003261	0.03509	1108840	0.0173788	0.000133261	0.972743
js19	1	rs1512701	10	17023617	C	0.3742	-0.0007	0.001117	0.5492	129416	0.359	-0.0009	0.0003261	0.005744	1072500	0.0182269	0.000127812	0.972871
js19	1	rs78405043	10	17104171	T	0.9727	0.0041	0.003453	0.2364	133144	0.973	0.0025	0.0009784	0.00718	1108990	0.0188842	0.00012391	0.972995
js19	1	rs7093100	10	17021843	C	0.6239	0.0006	0.001117	0.6098	129416	0.6381	0.0009	0.0003261	0.005744	1072500	0.0192016	0.000122118	0.973117
js19	1	rs2932904	10	17019845	A	0.8555	0.0009	0.001727	0.6227	129523	0.8854	0.0015	0.0005436	0.004097	1068020	0.0193922	0.000121068	0.973238
js19	1	rs1801231	10	17024503	A	0.8569	0.0008	0.001727	0.6523	129413	0.8861	0.0015	0.0005436	0.004097	1063730	0.0199528	0.000118092	0.973356
js19	1	rs77744173	10	16938271	T	0.9023	0.0025	0.001727	0.1644	134987	0.9	-0.0013	0.0005436	0.01501	1108750	0.0200943	0.000117366	0.973474
js19	1	rs78079644	10	17098830	T	0.0258	-0.0039	0.003453	0.2619	133144	0.0266	-0.0025	0.0009784	0.008556	1109000	0.0201947	0.000116856	0.973591
js19	1	rs9423960	10	17017510	C	0.3787	0.0018	0.001016	0.08135	135167	0.3872	0.0007	0.0003261	0.01684	1109020	0.02079	0.000113933	0.973705
js19	1	rs4293024	10	17017796	A	0.5654	-0.0018	0.001016	0.08117	129416	0.5726	-0.0007	0.0003261	0.02235	1072500	0.02079	0.000113933	0.973818
js19	1	rs7898271	10	17052418	T	0.5756	-0.0018	0.001016	0.08988	129416	0.5761	-0.0007	0.0003261	0.02902	1072500	0.02079	0.000113933	0.973932
js19	1	rs11254293	10	16991793	T	0.103	-0.0026	0.001828	0.1635	135161	0.091	-0.0013	0.0005436	0.01249	1108090	0.0208365	0.000113711	0.974046
js19	1	rs117578673	10	17087589	A	0.0256	-0.0038	0.003453	0.2741	133137	0.0265	-0.0025	0.0009784	0.006459	1108950	0.0208574	0.000113612	0.97416
js19	1	rs76500553	10	17095708	T	0.0257	-0.0037	0.003453	0.2908	133142	0.0266	-0.0025	0.0009784	0.007711	1108970	0.0215238	0.000110541	0.97427
js19	1	rs80187715	10	17098174	C	0.0257	-0.0037	0.003453	0.2868	133144	0.0266	-0.0025	0.0009784	0.007711	1108990	0.0215238	0.000110541	0.974381
js19	1	rs10904798	10	16789369	T	0.8901	0.0004	0.001727	0.7971	134983	0.8919	0.0012	0.0004349	0.005884	1108770	0.0216323	0.000110059	0.974491
js19	1	rs7074932	10	16790641	A	0.1114	-0.0004	0.001727	0.8258	134993	0.1081	-0.0012	0.0004349	0.005884	1108830	0.0216323	0.000110059	0.974601
js19	1	rs11254311	10	17018062	T	0.5667	-0.0021	0.001016	0.0503	135170	0.5737	-0.0006	0.0003261	0.0418	1109040	0.0217365	0.000109599	0.974711
js19	1	rs78786782	10	16937775	T	0.1032	-0.0024	0.001727	0.1647	134986	0.1018	0.0013	0.0005436	0.01501	1108720	0.0218146	0.000109258	0.97482
js19	1	rs1398431	10	17011175	A	0.1018	-0.0002	0.001828	0.9114	135060	0.0894	-0.0015	0.0005436	0.005543	1102700	0.0220801	0.000108114	0.974928
js19	1	rs74533216	10	17095045	A	0.9742	0.0036	0.003453	0.2954	133139	0.9733	0.0025	0.0009784	0.007711	1108960	0.0221929	0.000107636	0.975036
js19	1	rs7913144	10	16985766	A	0.5867	0.0012	0.001016	0.2711	135167	0.5995	0.0008	0.0003261	0.008309	1100280	0.0245589	9.85749e-05	0.975134
js19	1	rs1797077	10	16853252	T	0.5079	-0.0017	0.001016	0.1138	129271	0.4949	-0.0007	0.0003261	0.0244	1072500	0.024631	9.83249e-05	0.975232
js19	1	rs7068565	10	17042415	A	0.583	-0.0017	0.001016	0.1094	135124	0.5803	-0.0007	0.0003261	0.02412	1108750	0.024631	9.83249e-05	0.975331
js19	1	rs3847369	10	17046569	T	0.584	-0.0017	0.001016	0.1173	135137	0.5819	-0.0007	0.0003261	0.02412	1108840	0.024631	9.83249e-05	0.975429
js19	1	rs147131373	10	16815809	C	0.0207	0.0119	0.00518	0.02036	58134	0.0194	-0.0019	0.001305	0.1429	846068	0.0247565	9.78927e-05	0.975527
js19	1	rs75143798	10	16998427	T	0.9741	0.0097	0.004367	0.02791	58958	0.9735	0.0017	0.001087	0.1091	845882	0.0249764	9.7146e-05	0.975624
js19	1	rs80106499	10	17076660	A	0.0171	-0.0072	0.005485	0.1856	62287	0.0167	-0.0031	0.001305	0.01684	880799	0.0251474	9.65739e-05	0.975721
js19	1	rs78625146	10	16933839	A	0.099	-0.0022	0.001727	0.2028	135020	0.1019	0.0013	0.0005436	0.01501	1108760	0.0254525	9.55712e-05	0.975816
js19	1	rs79801018	10	16937659	T	0.8966	0.0022	0.001727	0.1913	135128	0.8981	-0.0013	0.0005436	0.01501	1108720	0.0254525	9.55712e-05	0.975912
js19	1	rs10904871	10	17110297	A	0.9698	0.0046	0.003453	0.1841	133274	0.9722	0.0023	0.0009784	0.01209	1108900	0.0259802	9.38898e-05	0.976006
js19	1	rs1797081	10	16874565	T	0.4862	0.0022	0.001117	0.04511	134977	0.4976	0.0006	0.0003261	0.06316	1107870	0.0264566	9.24269e-05	0.976098
js19	1	rs703060	10	16876922	A	0.5084	0.0022	0.001117	0.0372	134687	0.5243	0.0006	0.0003261	0.0418	1103640	0.0264566	9.24269e-05	0.976191
js19	1	rs12217266	10	16836047	T	0.0157	-0.0156	0.007922	0.04894	68698	0.019	-0.0048	0.002609	0.06853	225114	0.0264823	9.23493e-05	0.976283
js19	1	rs7916048	10	16857183	T	0.4616	0.002	0.001016	0.06398	129271	0.4722	0.0006	0.0003261	0.05852	1072500	0.0265117	9.22608e-05	0.976375
js19	1	rs4586046	10	17017920	A	0.5671	-0.002	0.001016	0.06251	135169	0.5745	-0.0006	0.0003261	0.0418	1109040	0.0265117	9.22608e-05	0.976467
js19	1	rs62619939	10	16967586	C	0.8765	0.0028	0.001625	0.08784	129416	0.8789	-0.0009	0.0004349	0.02716	1068020	0.026628	9.19125e-05	0.976559
js19	1	rs1687698	10	17012532	A	0.1176	-0.0012	0.001727	0.4803	129306	0.1035	-0.0014	0.0005436	0.006506	1072500	0.0285012	8.66779e-05	0.976646
js19	1	rs7904537	10	17062559	T	0.4131	0.0016	0.001016	0.1412	135032	0.4169	0.0007	0.0003261	0.02902	1108860	0.0289002	8.56465e-05	0.976732
js19	1	rs111994034	10	16967086	T	0.1231	-0.0027	0.001625	0.09524	129416	0.1214	0.0009	0.0004349	0.03509	1072500	0.0295507	8.40217e-05	0.976816
js19	1	rs1707284	10	17013667	A	0.8843	0.0011	0.001727	0.5463	135058	0.8987	0.0014	0.0005436	0.006506	1109040	0.0296216	8.38485e-05	0.9769
js19	1	rs3012502	10	17015927	T	0.8776	0.0011	0.001727	0.5383	129523	0.8966	0.0014	0.0005436	0.006506	1072500	0.0296216	8.38485e-05	0.976983
js19	1	rs1687697	10	17012618	A	0.1156	-0.001	0.001727	0.5692	135060	0.1012	-0.0014	0.0005436	0.006506	1108120	0.030683	8.13498e-05	0.977065
js19	1	rs703059	10	16876402	A	0.5095	-0.0021	0.001117	0.04737	129271	0.4971	-0.0006	0.0003261	0.06316	1071570	0.0314319	7.96835e-05	0.977144
js19	1	rs2932909	10	17014202	A	0.887	0.0009	0.001727	0.5927	135168	0.8995	0.0014	0.0005436	0.006506	1109040	0.0316761	7.91563e-05	0.977224
js19	1	rs1797076	10	16853076	A	0.5289	0.0019	0.001016	0.06876	129164	0.543	0.0006	0.0003261	0.05362	1071570	0.0320243	7.84179e-05	0.977302
js19	1	rs4748340	10	17047520	A	0.3926	0.0019	0.001016	0.07743	129306	0.393	0.0006	0.0003261	0.04859	1072500	0.0320243	7.84179e-05	0.97738
js19	1	rs7090180	10	17057703	T	0.3937	0.0019	0.001016	0.07349	129306	0.3939	0.0006	0.0003261	0.05739	1072500	0.0320243	7.84179e-05	0.977459
js19	1	rs3012494	10	17026384	A	0.1318	-0.0008	0.001727	0.6679	129416	0.1061	-0.0014	0.0005436	0.005361	1067090	0.0325918	7.72464e-05	0.977536
js19	1	rs111263197	10	16968542	T	0.8747	0.0026	0.001625	0.1048	129416	0.8777	-0.0009	0.0004349	0.03926	1072500	0.0326701	7.70877e-05	0.977613
js19	1	rs2356587	10	16979380	A	0.5604	0.0009	0.001016	0.4078	135231	0.5734	0.0008	0.0003261	0.007516	1108820	0.0333224	7.57943e-05	0.977689
js19	1	rs7896819	10	17064594	A	0.5853	-0.0015	0.001016	0.1511	135060	0.5812	-0.0007	0.0003261	0.02412	1103640	0.0335825	7.52918e-05	0.977764
js19	1	rs1707283	10	17012658	A	0.1182	-0.0006	0.001727	0.735	135060	0.1037	-0.0014	0.0005436	0.008415	1109050	0.0341582	7.42055e-05	0.977838
js19	1	rs10904800	10	16798204	T	0.1269	-0.0003	0.001828	0.8481	118528	0.113	-0.0014	0.0005436	0.007461	897281	0.0357978	7.12938e-05	0.97791
js19	1	rs45619139	10	16940846	C	0.902	0.0023	0.001727	0.2021	129306	0.8985	-0.0012	0.0005436	0.02245	1072500	0.0360311	7.08999e-05	0.977981
js19	1	rs1801234	10	16979661	T	0.5604	0.0008	0.001016	0.4422	135242	0.5725	0.0008	0.0003261	0.007516	1105830	0.0361824	7.06471e-05	0.978051
js19	1	rs61843964	10	16823634	A	0.926	0.0057	0.002438	0.02068	129040	0.9432	0.0007	0.0006523	0.2571	1071570	0.0365571	7.00295e-05	0.978121
js19	1	rs3914238	10	16980552	T	0.3977	-0.0008	0.001117	0.4415	124531	0.3856	-0.0008	0.0003261	0.006707	927484	0.0381719	6.74999e-05	0.978189
js19	1	rs3740164	10	17061681	A	0.3908	0.0018	0.001016	0.09699	129306	0.3916	0.0006	0.0003261	0.05739	1070430	0.0383101	6.72929e-05	0.978256
js19	1	rs73592376	10	16937787	T	0.1213	-0.0022	0.001727	0.1865	129164	0.1082	0.0012	0.0005436	0.01689	1072500	0.0388545	6.64908e-05	0.978323
js19	1	rs2271469	10	16994047	A	0.5157	-0.0025	0.001016	0.01786	129306	0.5289	-0.0002	0.0003261	0.5237	1064660	0.0401383	6.4681e-05	0.978387
js19	1	rs77194473	10	16712288	A	0.0397	-0.0078	0.004063	0.05172	69974	0.038	-0.0018	0.001087	0.1119	945730	0.0402034	6.45922e-05	0.978452
js19	1	rs7075036	10	16864810	T	0.3522	-0.0015	0.001117	0.1959	135167	0.3378	-0.0007	0.0003261	0.02456	1102700	0.0405357	6.41429e-05	0.978516
js19	1	rs4466721	10	17017621	T	0.4308	0.0015	0.001117	0.197	120272	0.4228	0.0007	0.0003261	0.02692	988765	0.0405357	6.41429e-05	0.97858
js19	1	rs2932908	10	17015144	A	0.6413	0.0007	0.001117	0.53	135170	0.6487	0.0008	0.0003261	0.01224	1103640	0.0405368	6.41414e-05	0.978644
js19	1	rs3780986	10	16787947	A	0.1115	-0.0002	0.001727	0.8921	126180	0.1082	-0.0011	0.0004349	0.01162	1055280	0.0405415	6.41351e-05	0.978708
js19	1	rs77588877	10	16837584	T	0.9843	0.0142	0.007821	0.06942	68698	0.9809	0.0046	0.002609	0.08089	225114	0.0406582	6.39791e-05	0.978772
js19	1	rs11254203	10	16847253	A	0.9832	0.0163	0.007922	0.03964	68698	0.9808	0.0038	0.002609	0.1493	225114	0.041691	6.26339e-05	0.978835
js19	1	rs780823	10	16913380	T	0.3916	-0.0006	0.001117	0.5702	129306	0.3692	-0.0008	0.0003261	0.01257	1070800	0.0427046	6.13737e-05	0.978896
js19	1	rs2932906	10	17017669	T	0.3761	0.0019	0.001117	0.09278	114417	0.3874	0.0006	0.0003261	0.06062	891619	0.0433114	6.06462e-05	0.978957
js19	1	rs76579751	10	17087423	A	0.9387	0.0023	0.002336	0.337	134917	0.9417	0.0015	0.0006523	0.02108	1108880	0.0437753	6.01028e-05	0.979017
js19	1	rs45525236	10	17072874	T	0.0619	-0.003	0.002336	0.214	129190	0.0586	-0.0014	0.0006523	0.03165	1072500	0.0438122	6.00601e-05	0.979077
js19	1	rs7084057	10	17048022	T	0.5674	-0.0017	0.001016	0.1173	129416	0.5711	-0.0006	0.0003261	0.07337	1068020	0.0453878	5.82963e-05	0.979136
js19	1	rs12766939	10	17073135	A	0.7435	0.0004	0.001219	0.7535	134919	0.7442	-0.0008	0.0003261	0.01244	1100280	0.0467464	5.68662e-05	0.979192
js19	1	rs10752062	10	16906508	T	0.686	0.0003	0.001117	0.7985	135060	0.7162	0.0008	0.0003261	0.01797	1100280	0.0475845	5.60225e-05	0.979248
js19	1	rs10904866	10	17084626	A	0.2799	-0.0003	0.001219	0.8282	135003	0.2563	0.0008	0.0003261	0.01448	1108870	0.0478605	5.57508e-05	0.979304
js19	1	rs11254338	10	17079751	C	0.0567	-0.0036	0.002438	0.1419	127014	0.0551	-0.0015	0.000761	0.03009	1020910	0.0481804	5.54396e-05	0.97936
js19	1	rs7918815	10	16870173	A	0.3171	-0.0026	0.001219	0.03942	117479	0.3055	-0.0004	0.0003261	0.2222	981749	0.0484648	5.51662e-05	0.979415
js19	1	rs12780809	10	17071966	T	0.7355	0.0002	0.001219	0.8525	135029	0.7353	-0.0008	0.0003261	0.01614	1103640	0.0486725	5.49685e-05	0.97947
js19	1	rs1687699	10	17012113	A	0.1154	-0.0009	0.001727	0.6088	135060	0.1012	-0.0013	0.0005436	0.01012	1103640	0.0500195	5.37238e-05	0.979523
js19	1	rs2669153	10	16933540	A	0.3426	-0.0018	0.001117	0.1051	129416	0.3287	0.0006	0.0003261	0.06394	1072500	0.0502339	5.35315e-05	0.979577
js19	1	rs2356211	10	17056384	A	0.4188	-0.0023	0.001016	0.03298	135034	0.4278	-0.0003	0.0003261	0.3356	1108900	0.0505135	5.32831e-05	0.97963
js19	1	rs2356212	10	17056585	A	0.4189	-0.0023	0.001016	0.03019	135032	0.428	-0.0003	0.0003261	0.3356	1108880	0.0505135	5.32831e-05	0.979684
js19	1	rs34391117	10	17056803	A	0.5809	0.0023	0.001016	0.03298	135028	0.572	0.0003	0.0003261	0.3356	1108870	0.0505135	5.32831e-05	0.979737
js19	1	rs34034628	10	17056946	T	0.4189	-0.0023	0.001016	0.03298	135026	0.4279	-0.0003	0.0003261	0.3356	1108850	0.0505135	5.32831e-05	0.97979
js19	1	rs7072000	10	17057614	A	0.5816	0.0023	0.001016	0.0284	135021	0.5728	0.0003	0.0003261	0.3356	1108830	0.0505135	5.32831e-05	0.979843
js19	1	rs79775313	10	17067630	T	0.0199	-0.0107	0.005282	0.04087	57559	0.0207	-0.0016	0.001196	0.1745	844241	0.0525142	5.15787e-05	0.979895
js19	1	rs3902042	10	17065067	T	0.3817	0.0016	0.001016	0.1382	135060	0.384	0.0006	0.0003261	0.07269	1103640	0.0532548	5.09786e-05	0.979946
js19	1	rs7905870	10	17050313	T	0.3933	0.0019	0.001016	0.07349	129306	0.3931	0.0005	0.0003261	0.08489	1071570	0.0537152	5.06134e-05	0.979997
js19	1	rs7921244	10	17050963	A	0.3994	0.0019	0.001016	0.07349	129306	0.3953	0.0005	0.0003261	0.08489	1070630	0.0537152	5.06134e-05	0.980047
js19	1	rs10904864	10	17054478	A	0.6042	-0.0019	0.001016	0.06626	129306	0.6043	-0.0005	0.0003261	0.0987	1072500	0.0537152	5.06134e-05	0.980098
js19	1	rs3012492	10	17025685	A	0.8313	0.0012	0.001625	0.47	129523	0.8589	0.001	0.0004349	0.02252	1067090	0.0541371	5.0284e-05	0.980148
js19	1	rs780830	10	16885518	C	0.3731	-0.0049	0.002031	0.01586	64899	0.36	0	0.001087	1	159524	0.0544577	5.00369e-05	0.980198
js19	1	rs11815336	10	16712119	A	0.0534	-0.0069	0.002945	0.01909	128271	0.0406	-0.0005	0.0008697	0.574	1078130	0.0544769	5.00222e-05	0.980248
js19	1	rs17139162	10	16825275	T	0.9235	0.0052	0.002336	0.02509	129040	0.9361	0.0006	0.0006523	0.3131	1067090	0.0549883	4.96339e-05	0.980298
js19	1	rs28515142	10	16951047	A	0.4089	-0.0042	0.00193	0.02953	64899	0.4064	0.001	0.0009784	0.3116	159524	0.0555668	4.92028e-05	0.980347
js19	1	rs34459929	10	16825621	A	0.9281	0.0048	0.002235	0.03363	134775	0.9374	0.0007	0.0006523	0.2434	1108920	0.0560225	4.88692e-05	0.980396
js19	1	rs61842275	10	16713530	T	0.0529	-0.0069	0.002945	0.02	133137	0.0402	-0.0004	0.0008697	0.5925	1105110	0.0578163	4.76044e-05	0.980443
js19	1	rs11817238	10	16712948	A	0.9464	0.0067	0.002945	0.02249	133140	0.9599	0.0006	0.0008697	0.4703	1105120	0.0592562	4.66417e-05	0.98049
js19	1	rs34881937	10	16825596	T	0.9239	0.0051	0.002336	0.02971	129040	0.9358	0.0006	0.0006523	0.3131	1072500	0.0604306	4.58886e-05	0.980536
js19	1	rs113430016	10	16713688	A	0.0524	-0.0068	0.002945	0.02069	133136	0.0402	-0.0004	0.0008697	0.5925	1105110	0.0625678	4.45869e-05	0.980581
js19	1	rs7094474	10	17044695	T	0.4222	-0.0022	0.001016	0.03925	135050	0.4313	-0.0003	0.0003261	0.3009	1108960	0.062816	4.44413e-05	0.980625
js19	1	rs7098659	10	17045317	A	0.5778	0.0022	0.001016	0.03925	135050	0.5687	0.0003	0.0003261	0.3009	1108960	0.062816	4.44413e-05	0.980669
js19	1	rs7920913	10	17050482	A	0.4216	-0.0022	0.001016	0.0416	135060	0.4312	-0.0003	0.0003261	0.3009	1109000	0.062816	4.44413e-05	0.980714
js19	1	rs7898460	10	17052420	T	0.42	-0.0022	0.001016	0.03818	129309	0.4288	-0.0003	0.0003261	0.3356	1072500	0.062816	4.44413e-05	0.980758
js19	1	rs72775007	10	17068027	T	0.0241	0.0104	0.004469	0.02053	125422	0.0197	-0.0004	0.001196	0.7097	1058130	0.0630565	4.43011e-05	0.980803
js19	1	rs10904863	10	17052042	T	0.4188	-0.0023	0.001016	0.03019	135062	0.4277	-0.0002	0.0003261	0.4754	1109030	0.0639008	4.38169e-05	0.980846
js19	1	rs4747293	10	17055439	A	0.4189	-0.0023	0.001016	0.03205	129309	0.4274	-0.0002	0.0003261	0.4754	1072500	0.0639008	4.38169e-05	0.98089
js19	1	rs12415652	10	17055612	A	0.5811	0.0023	0.001016	0.03205	135058	0.5721	0.0002	0.0003261	0.4754	1109010	0.0639008	4.38169e-05	0.980934
js19	1	rs12414372	10	17055701	T	0.5814	0.0023	0.001016	0.03205	135021	0.5725	0.0002	0.0003261	0.4754	1108760	0.0639008	4.38169e-05	0.980978
js19	1	rs12768005	10	17056021	T	0.5804	0.0023	0.001016	0.02758	135058	0.5719	0.0002	0.0003261	0.4754	1109000	0.0639008	4.38169e-05	0.981022
js19	1	rs58169187	10	17056085	T	0.5813	0.0023	0.001016	0.02758	135057	0.5724	0.0002	0.0003261	0.4754	1109010	0.0639008	4.38169e-05	0.981066
js19	1	rs4622153	10	17056417	C	0.4188	-0.0023	0.001016	0.03019	135034	0.428	-0.0002	0.0003261	0.4754	1108890	0.0639008	4.38169e-05	0.981109
js19	1	rs780804	10	16949447	A	0.3116	-0.0016	0.001117	0.1678	135142	0.3055	0.0006	0.0003261	0.06751	1108840	0.0659696	4.26802e-05	0.981152
js19	1	rs41526049	10	17012231	T	0.2037	-0.0012	0.00132	0.3609	135155	0.2115	-0.0007	0.0003261	0.04483	1107060	0.0660642	4.26298e-05	0.981195
js19	1	rs61841472	10	17012259	T	0.7964	0.0012	0.00132	0.3609	135155	0.7885	0.0007	0.0003261	0.0233	1108930	0.0660642	4.26298e-05	0.981237
js19	1	rs7899152	10	17012333	A	0.7911	0.0012	0.00132	0.3461	135155	0.7874	0.0007	0.0003261	0.0233	1108930	0.0660642	4.26298e-05	0.98128
js19	1	rs113922985	10	17012522	T	0.2088	-0.0012	0.00132	0.3714	135155	0.2126	-0.0007	0.0003261	0.0233	1108930	0.0660642	4.26298e-05	0.981323
js19	1	rs61841473	10	17012793	A	0.2087	-0.0012	0.00132	0.3714	135153	0.2126	-0.0007	0.0003261	0.0233	1108920	0.0660642	4.26298e-05	0.981365
js19	1	rs61841474	10	17012815	A	0.7913	0.0012	0.00132	0.3461	135153	0.7875	0.0007	0.0003261	0.0233	1108920	0.0660642	4.26298e-05	0.981408
js19	1	rs61841475	10	17012888	A	0.2087	-0.0012	0.00132	0.3461	135152	0.2126	-0.0007	0.0003261	0.0233	1108910	0.0660642	4.26298e-05	0.98145
js19	1	rs4082518	10	17063026	T	0.2058	-0.002	0.001422	0.1507	135063	0.2055	-0.0006	0.0003261	0.05834	1103640	0.0684437	4.14062e-05	0.981492
js19	1	rs74853666	10	16975604	T	0.0273	-0.0082	0.003555	0.01948	127967	0.0272	0.0001	0.0009784	0.957	1070860	0.0695681	4.08556e-05	0.981533
js19	1	rs118047777	10	17025489	A	0.0361	-0.0067	0.003047	0.02557	128211	0.0346	0.0006	0.0008697	0.4756	1069930	0.0702622	4.05241e-05	0.981573
js19	1	rs61841471	10	17012163	T	0.2022	-0.0011	0.00132	0.3869	135155	0.2111	-0.0007	0.0003261	0.0233	1107990	0.0705716	4.03782e-05	0.981614
js19	1	rs796667	10	16946819	T	0.6188	0.0014	0.001016	0.1857	135134	0.6227	-0.0006	0.0003261	0.06811	1107890	0.0712157	4.00785e-05	0.981654
js19	1	rs139272320	10	16802412	T	0.0246	-0.0142	0.007821	0.06942	68698	0.0209	-0.0038	0.002718	0.1662	225114	0.0723985	3.95413e-05	0.981693
js19	1	rs61249416	10	16793751	A	0.0682	0.0012	0.002031	0.5582	128922	0.0718	-0.0012	0.0005436	0.02572	1072500	0.0734546	3.90755e-05	0.981732
js19	1	rs4748341	10	17047781	A	0.4218	-0.0021	0.001016	0.04526	134953	0.431	-0.0003	0.0003261	0.3009	1100280	0.0773616	3.74569e-05	0.98177
js19	1	rs11254327	10	17048708	T	0.422	-0.0021	0.001016	0.04526	135063	0.431	-0.0003	0.0003261	0.3009	1109040	0.0773616	3.74569e-05	0.981807
js19	1	rs7920705	10	17050571	A	0.577	0.0021	0.001016	0.04177	135060	0.5682	0.0003	0.0003261	0.3009	1109000	0.0773616	3.74569e-05	0.981845
js19	1	rs3740170	10	16788942	A	0.0676	0.0009	0.002031	0.6598	128922	0.0717	-0.0012	0.0005436	0.02572	1072500	0.0792837	3.67161e-05	0.981881
js19	1	rs78934267	10	16789171	T	0.0676	0.0009	0.002031	0.6598	128922	0.0717	-0.0012	0.0005436	0.02572	1072500	0.0792837	3.67161e-05	0.981918
js19	1	rs7901365	10	17049220	T	0.5789	0.0022	0.001016	0.03393	135060	0.57	0.0002	0.0003261	0.4322	1109010	0.0794638	3.66484e-05	0.981955
js19	1	rs7907523	10	17054570	A	0.4191	-0.0022	0.001016	0.035	135059	0.4279	-0.0002	0.0003261	0.4754	1109020	0.0794638	3.66484e-05	0.981991
js19	1	rs7907720	10	17054894	T	0.4187	-0.0022	0.001016	0.035	135059	0.4277	-0.0002	0.0003261	0.4754	1109010	0.0794638	3.66484e-05	0.982028
js19	1	rs61844017	10	16831017	A	0.0508	-0.0057	0.002539	0.02562	128481	0.0511	0.0001	0.000761	0.915	1071570	0.0797708	3.65337e-05	0.982065
js19	1	rs77777471	10	16828299	C	0.0671	-0.0052	0.002336	0.02771	134462	0.0605	-0.0002	0.0006523	0.7983	1109010	0.0800901	3.64153e-05	0.982101
js19	1	rs7088168	10	16828829	T	0.9316	0.0052	0.002336	0.02775	134470	0.9389	0.0002	0.0006523	0.7255	1103640	0.0800901	3.64153e-05	0.982137
js19	1	rs61843965	10	16825414	A	0.9225	0.0046	0.002336	0.0504	129040	0.9342	0.0007	0.0006523	0.2983	1072500	0.0808928	3.61216e-05	0.982174
js19	1	rs3740171	10	16788770	T	0.0678	0.0008	0.002031	0.6814	128922	0.0719	-0.0012	0.0005436	0.02572	1071570	0.0809344	3.61065e-05	0.98221
js19	1	rs79213313	10	16789387	A	0.932	-0.0007	0.002031	0.7239	128922	0.928	0.0012	0.0005436	0.02572	1072500	0.0824194	3.55778e-05	0.982245
js19	1	rs4747289	10	16989892	A	0.7725	0.0008	0.00132	0.5567	135255	0.7808	0.0007	0.0003261	0.02601	1108910	0.0831126	3.53371e-05	0.982281
js19	1	rs7907804	10	17068642	A	0.2057	-0.0066	0.003149	0.03607	57430	0.2057	0.0013	0.001739	0.4593	122966	0.0840935	3.50029e-05	0.982316
js19	1	rs61844360	10	16992570	A	0.1874	-0.0016	0.00132	0.2238	134276	0.2008	-0.0006	0.0003261	0.07403	1108960	0.0882763	3.36569e-05	0.982349
js19	1	rs61844361	10	16995326	T	0.8135	0.0016	0.00132	0.2238	135157	0.7991	0.0006	0.0003261	0.08118	1108970	0.0882763	3.36569e-05	0.982383
js19	1	rs7913601	10	17008873	T	0.192	-0.0016	0.00132	0.2235	135170	0.202	-0.0006	0.0003261	0.08118	1103640	0.0882763	3.36569e-05	0.982417
js19	1	rs72774631	10	16766920	A	0.9485	-0.0009	0.003149	0.7781	127933	0.9657	0.0019	0.0008697	0.02836	1071560	0.0882824	3.3655e-05	0.98245
js19	1	rs4748343	10	17080001	A	0.2076	-0.0006	0.00132	0.6239	129275	0.214	0.0007	0.0003261	0.02848	1072500	0.0900662	3.31171e-05	0.982483
js19	1	rs2669151	10	16933889	C	0.4783	-0.0037	0.001727	0.03212	68698	0.4397	0.0003	0.0006523	0.6489	225114	0.0906462	3.29464e-05	0.982516
js19	1	rs12776170	10	17083757	A	0.7647	0.0005	0.001219	0.7083	135003	0.7643	-0.0007	0.0003261	0.04135	1108930	0.0918108	3.261e-05	0.982549
js19	1	rs2356378	10	16762215	A	0.4639	-0.002	0.001016	0.05382	129413	0.4666	-0.0003	0.0003261	0.2705	1069490	0.094357	3.19019e-05	0.982581
js19	1	rs4335444	10	17000617	A	0.4284	0.002	0.001016	0.04998	135140	0.425	0.0003	0.0003261	0.4151	1107930	0.094357	3.19019e-05	0.982613
js19	1	rs61844015	10	16830616	A	0.0501	-0.0055	0.002539	0.02703	134177	0.0506	-0.0001	0.0006523	0.8978	1107780	0.0946114	3.18331e-05	0.982645
js19	1	rs4748344	10	17082521	A	0.7636	0.0004	0.001219	0.7464	135003	0.7641	-0.0007	0.0003261	0.02162	1108920	0.0946337	3.18271e-05	0.982676
js19	1	rs7916057	10	17086636	A	0.751	0.0004	0.001219	0.7569	135029	0.761	-0.0007	0.0003261	0.04135	1103640	0.0946337	3.18271e-05	0.982708
js19	1	rs780619	10	16881657	T	0.4113	-0.0046	0.002133	0.03103	57430	0.4113	-0.0003	0.001196	0.8038	122966	0.094714	3.18055e-05	0.98274
js19	1	rs7908452	10	16984525	A	0.7741	0.0004	0.00132	0.757	135275	0.8009	0.0007	0.0003261	0.0456	1109010	0.0953865	3.16257e-05	0.982772
js19	1	rs7075681	10	16983075	C	0.187	-0.0015	0.00132	0.249	135253	0.2011	-0.0006	0.0003261	0.07403	1108890	0.0964891	3.13361e-05	0.982803
js19	1	rs74668791	10	16992132	T	0.8137	0.0015	0.00132	0.2424	135264	0.7994	0.0006	0.0003261	0.08118	1108960	0.0964891	3.13361e-05	0.982834
js19	1	rs61844362	10	16999566	T	0.8134	0.0015	0.00132	0.2359	135169	0.7991	0.0006	0.0003261	0.08118	1109040	0.0964891	3.13361e-05	0.982866
js19	1	rs76209010	10	17004193	A	0.1952	-0.0015	0.00132	0.2294	135157	0.2027	-0.0006	0.0003261	0.07403	1108050	0.0964891	3.13361e-05	0.982897
js19	1	rs78114045	10	17004264	T	0.1872	-0.0015	0.00132	0.2346	135156	0.2008	-0.0006	0.0003261	0.08118	1108980	0.0964891	3.13361e-05	0.982928
js19	1	rs61841463	10	17004530	T	0.193	-0.0015	0.00132	0.2541	135157	0.202	-0.0006	0.0003261	0.08118	1108980	0.0964891	3.13361e-05	0.98296
js19	1	rs61841467	10	17005438	A	0.8128	0.0015	0.00132	0.246	135157	0.7991	0.0006	0.0003261	0.08118	1108970	0.0964891	3.13361e-05	0.982991
js19	1	rs61844014	10	16830336	A	0.9309	0.005	0.002336	0.03351	134341	0.9384	0.0002	0.0006523	0.7507	1108890	0.096551	3.132e-05	0.983022
js19	1	rs7076142	10	17086374	A	0.2416	-0.0003	0.001219	0.8209	135018	0.2369	0.0007	0.0003261	0.04135	1108980	0.0968891	3.12326e-05	0.983054
js19	1	rs6602166	10	16977835	T	0.7493	0.0003	0.00132	0.8255	129523	0.7745	0.0007	0.0003261	0.03651	1072500	0.0973219	3.11215e-05	0.983085
js19	1	rs7897704	10	16985159	T	0.776	0.0003	0.00132	0.794	135273	0.8014	0.0007	0.0003261	0.0265	1107140	0.0973219	3.11215e-05	0.983116
js19	1	rs3847364	10	16993821	T	0.4474	-0.0024	0.001117	0.02822	124389	0.4619	0	0.0003261	0.9159	931703	0.0994334	3.05926e-05	0.983146
js19	1	rs7913759	10	16978979	A	0.7472	-0.0001	0.001219	0.9586	135227	0.7719	0.0007	0.0003261	0.03651	1108790	0.0995327	3.05682e-05	0.983177
js19	1	rs117804831	10	16827625	T	0.0659	-0.005	0.002336	0.03346	134575	0.0596	-0.0001	0.0006523	0.8467	1108940	0.100015	3.04505e-05	0.983207
js19	1	rs61843972	10	16826352	T	0.0662	-0.0052	0.002438	0.03549	126884	0.0578	-0.0001	0.0006523	0.8711	1024630	0.101634	3.00634e-05	0.983237
js19	1	rs11815957	10	16898784	C	0.9343	-0.0051	0.00325	0.1204	37615	0.9359	0.0011	0.000761	0.1199	551448	0.102701	2.98145e-05	0.983267
js19	1	rs1707285	10	17013712	C	0.4913	-0.0015	0.001016	0.155	135148	0.4759	-0.0005	0.0003261	0.09281	1108880	0.103798	2.95638e-05	0.983297
js19	1	rs7088350	10	16828962	T	0.6818	0.0013	0.001219	0.2536	129523	0.7041	0.0006	0.0003261	0.08553	1072500	0.104213	2.94703e-05	0.983326
js19	1	rs7074251	10	16829207	T	0.3198	-0.0013	0.001219	0.2536	129523	0.2974	-0.0006	0.0003261	0.08553	1072500	0.104213	2.94703e-05	0.983356
js19	1	rs7074312	10	16829438	T	0.3198	-0.0013	0.001219	0.2536	129523	0.2974	-0.0006	0.0003261	0.08553	1072500	0.104213	2.94703e-05	0.983385
js19	1	rs61841447	10	16980598	T	0.8148	0.0014	0.00132	0.2748	135265	0.8018	0.0006	0.0003261	0.08118	1108990	0.104862	2.93253e-05	0.983415
js19	1	rs34683673	10	16987129	C	0.1864	-0.0014	0.00132	0.2924	135266	0.1978	-0.0006	0.0003261	0.08118	1108970	0.104862	2.93253e-05	0.983444
js19	1	rs61841466	10	17004938	A	0.1879	-0.0014	0.00132	0.2662	135157	0.201	-0.0006	0.0003261	0.08118	1108980	0.104862	2.93253e-05	0.983473
js19	1	rs7086264	10	16827070	T	0.0674	-0.0049	0.002336	0.03867	134448	0.0603	-0.0002	0.0006523	0.7727	1108910	0.105719	2.91366e-05	0.983502
js19	1	rs78558872	10	16828184	A	0.0676	-0.0049	0.002336	0.03721	134455	0.0604	-0.0002	0.0006523	0.7489	1108960	0.105719	2.91366e-05	0.983531
js19	1	rs61842358	10	16778801	A	0.9685	-0.0083	0.004469	0.06599	56836	0.9691	-0.0011	0.001087	0.2998	803213	0.106811	2.89002e-05	0.98356
js19	1	rs116891533	10	16965467	C	0.971	0.0062	0.003352	0.06638	127825	0.9705	-0.001	0.0009784	0.2926	1070860	0.107216	2.88135e-05	0.983589
js19	1	rs4293023	10	17017566	A	0.3329	-0.0003	0.001828	0.8696	68698	0.326	-0.0016	0.000761	0.03737	225114	0.108207	2.86045e-05	0.983618
js19	1	rs780811	10	16939548	T	0.6341	0.0016	0.001117	0.1509	129523	0.6376	-0.0005	0.0003261	0.1013	1072500	0.110653	2.81034e-05	0.983646
js19	1	rs139933219	10	16764839	A	0.0584	0.0016	0.003555	0.6603	118568	0.0326	-0.002	0.0009784	0.04675	1033720	0.111854	2.7865e-05	0.983674
js19	1	rs35617631	10	17056850	T	0.3744	-0.0021	0.001016	0.04275	135026	0.38	-0.0001	0.0003261	0.8032	1108840	0.11269	2.77018e-05	0.983701
js19	1	rs7921941	10	16774755	A	0.9486	-0.0009	0.003149	0.7671	127933	0.9652	0.0018	0.0008697	0.03166	1071560	0.112745	2.76912e-05	0.983729
js19	1	rs7073992	10	16776330	A	0.9471	-0.0009	0.003149	0.7671	127933	0.9648	0.0018	0.0008697	0.03166	1070670	0.112745	2.76912e-05	0.983757
js19	1	rs6977	10	16635100	A	0.9477	0.0072	0.004063	0.0744	123787	0.9719	0.0012	0.001087	0.2744	1028080	0.113097	2.76232e-05	0.983784
js19	1	rs61841445	10	16979268	C	0.1856	-0.0013	0.00132	0.3099	135265	0.1984	-0.0006	0.0003261	0.08886	1109000	0.11331	2.75823e-05	0.983812
js19	1	rs41289305	10	16979714	T	0.8144	0.0013	0.00132	0.3035	135277	0.8002	0.0006	0.0003261	0.04957	1103640	0.11331	2.75823e-05	0.98384
js19	1	rs45544332	10	17029125	T	0.9633	0.006	0.003047	0.04674	128095	0.9648	-0.0006	0.0008697	0.4892	1070860	0.113409	2.75632e-05	0.983867
js19	1	rs72771367	10	16876827	C	0.0532	0.0015	0.002438	0.5423	128943	0.0513	-0.0013	0.0006523	0.04763	1072500	0.113586	2.75294e-05	0.983895
js19	1	rs111275063	10	16768327	T	0.0511	0.0008	0.003149	0.7976	127933	0.0346	-0.0018	0.0008697	0.03603	1071560	0.113715	2.75048e-05	0.983922
js19	1	rs780821	10	16914638	T	0.12	-0.0027	0.001727	0.1148	128458	0.124	-0.0006	0.0004349	0.1482	1072500	0.113744	2.74993e-05	0.98395
js19	1	rs12098611	10	16776805	A	0.9461	-0.0007	0.003149	0.8223	127933	0.9645	0.0018	0.0008697	0.02998	1071560	0.114579	2.73415e-05	0.983977
js19	1	rs138682430	10	16948068	A	0.9559	0.0072	0.00386	0.06482	53727	0.9554	0.0008	0.0008697	0.3323	792197	0.115013	2.72603e-05	0.984004
js19	1	rs1539405	10	16945615	T	0.8273	0.0004	0.002133	0.8512	68698	0.8199	-0.0018	0.0008697	0.04045	225114	0.115398	2.71887e-05	0.984032
js19	1	rs74228745	10	16827678	A	0.0673	-0.0048	0.002336	0.04019	134451	0.0598	-0.0002	0.0006523	0.7727	1108940	0.115545	2.71615e-05	0.984059
js19	1	rs4747287	10	16919219	T	0.0464	0.0051	0.003656	0.166	132770	0.0349	-0.0015	0.0009784	0.1351	1108620	0.116695	2.69508e-05	0.984086
js19	1	rs11254325	10	17039809	A	0.8893	0.0007	0.001727	0.6723	135170	0.8987	0.0011	0.0005436	0.04586	1103640	0.118895	2.65588e-05	0.984112
js19	1	rs45452196	10	16932770	A	0.9859	-0.0128	0.006399	0.04423	57620	0.9848	0.0007	0.001413	0.6206	841301	0.119632	2.64305e-05	0.984139
js19	1	rs74501618	10	16826538	T	0.935	0.0048	0.002336	0.04226	134447	0.9406	0.0001	0.0006523	0.8467	1108910	0.119691	2.64203e-05	0.984165
js19	1	rs35992837	10	16764778	T	0.8349	-0.0013	0.001422	0.3323	135018	0.8288	-0.0006	0.0003261	0.07403	1108760	0.121171	2.61673e-05	0.984191
js19	1	rs2883972	10	16976618	A	0.8119	0.0012	0.00132	0.3526	135277	0.801	0.0006	0.0003261	0.0547	1103640	0.121738	2.60721e-05	0.984217
js19	1	rs6602168	10	17003773	C	0.962	-0.0071	0.006704	0.2895	64899	0.9639	-0.0061	0.003479	0.08255	159524	0.122704	2.59114e-05	0.984243
js19	1	rs61844018	10	16845653	T	0.949	0.0052	0.002539	0.03658	128590	0.9499	0	0.0006523	0.9939	1072500	0.122793	2.58968e-05	0.984269
js19	1	rs7908112	10	16831494	A	0.6816	0.001	0.001117	0.3957	135255	0.7025	0.0006	0.0003261	0.07608	1108900	0.123267	2.5819e-05	0.984295
js19	1	rs7908227	10	16831565	A	0.6786	0.001	0.001117	0.3957	135252	0.7017	0.0006	0.0003261	0.07608	1108880	0.123267	2.5819e-05	0.984321
js19	1	rs780824	10	16912145	A	0.31	-0.001	0.001117	0.3944	134860	0.3078	-0.0006	0.0003261	0.06181	1108690	0.123267	2.5819e-05	0.984347
js19	1	rs10904820	10	16848473	T	0.5144	0.0009	0.001016	0.3909	129164	0.5299	0.0006	0.0003261	0.06876	1070430	0.124306	2.56504e-05	0.984372
js19	1	rs145352255	10	16764842	T	0.9444	-0.0022	0.003555	0.5404	119664	0.9676	0.0019	0.0009784	0.06565	1035000	0.125298	2.54919e-05	0.984398
js19	1	rs17156952	10	16791891	A	0.0792	0.0004	0.002031	0.8341	128922	0.0749	-0.0011	0.0005436	0.03793	1072500	0.126595	2.52883e-05	0.984423
js19	1	rs11818023	10	16847290	A	0.0638	-0.0049	0.002438	0.04381	128718	0.0586	-0.0002	0.0006523	0.7915	1072500	0.126598	2.52878e-05	0.984448
js19	1	rs1687695	10	17013099	A	0.8602	0.0014	0.001625	0.3876	129416	0.8708	0.0008	0.0004349	0.06359	1071570	0.127071	2.52145e-05	0.984473
js19	1	rs1276711	10	17038701	A	0.9414	-0.0042	0.002438	0.0904	134819	0.9469	-0.0007	0.0006523	0.2923	1101200	0.127494	2.51494e-05	0.984499
js19	1	rs2271463	10	16982244	T	0.1788	-0.0012	0.001422	0.3742	135167	0.1768	-0.0006	0.0003261	0.06228	1100280	0.128898	2.49361e-05	0.984524
js19	1	rs7073069	10	16707485	T	0.9567	0.0183	0.009141	0.04529	68698	0.9744	-0.0009	0.003153	0.7774	225114	0.129422	2.48577e-05	0.984548
js19	1	rs12146414	10	17068251	A	0.9103	0.0038	0.002031	0.07037	134546	0.9161	0.0004	0.0005436	0.4572	1103640	0.132517	2.44062e-05	0.984573
js19	1	rs780825	10	16912134	A	0.3113	-0.0009	0.001117	0.4134	134919	0.3082	-0.0006	0.0003261	0.06181	1103640	0.133019	2.43349e-05	0.984597
js19	1	rs1810206	10	16965329	T	0.3407	-0.0009	0.001117	0.4035	129309	0.3473	0.0006	0.0003261	0.08282	1071660	0.133019	2.43349e-05	0.984621
js19	1	rs17347211	10	17079130	A	0.4285	-0.0009	0.001117	0.3927	129168	0.3975	0.0006	0.0003261	0.08119	1072500	0.133019	2.43349e-05	0.984646
js19	1	rs139466888	10	16908038	T	0.0262	-0.0094	0.00518	0.06691	54406	0.0285	0.001	0.001196	0.3962	799615	0.135869	2.39393e-05	0.98467
js19	1	rs11254262	10	16926640	A	0.042	-0.0072	0.00386	0.06482	54023	0.0416	-0.0007	0.0009784	0.458	791738	0.135935	2.39303e-05	0.984694
js19	1	rs10795417	10	16743672	A	0.5858	0.0013	0.001016	0.2014	135060	0.5919	0.0005	0.0003261	0.1349	1103640	0.136142	2.39022e-05	0.984718
js19	1	rs7079901	10	16740723	A	0.5959	0.0016	0.001016	0.1181	129306	0.6009	0.0004	0.0003261	0.2129	1072500	0.136382	2.38697e-05	0.984741
js19	1	rs77742740	10	16773963	C	0.1682	0.0011	0.001422	0.4362	135016	0.1755	0.0006	0.0003261	0.08118	1108810	0.136441	2.38617e-05	0.984765
js19	1	rs61843968	10	16826139	A	0.9328	0.0046	0.002336	0.05173	134447	0.9396	0.0002	0.0006523	0.7727	1108900	0.137266	2.3751e-05	0.984789
js19	1	rs61843970	10	16826200	A	0.9321	0.0046	0.002336	0.05173	134447	0.9395	0.0002	0.0006523	0.7727	1108900	0.137266	2.3751e-05	0.984813
js19	1	rs61843971	10	16826238	T	0.9328	0.0046	0.002336	0.05173	134447	0.9396	0.0002	0.0006523	0.7727	1108900	0.137266	2.3751e-05	0.984837
js19	1	rs80034827	10	16826540	A	0.9324	0.0046	0.002336	0.05173	134448	0.9396	0.0002	0.0006523	0.7727	1108910	0.137266	2.3751e-05	0.98486
js19	1	rs7900377	10	17040783	T	0.2312	-0.0009	0.001219	0.4837	135063	0.2345	-0.0006	0.0003261	0.07456	1109050	0.140126	2.33768e-05	0.984884
js19	1	rs7900486	10	17040849	T	0.2312	-0.0009	0.001219	0.4515	134953	0.2347	-0.0006	0.0003261	0.07456	1099390	0.140126	2.33768e-05	0.984907
js19	1	rs61843967	10	16826084	C	0.9328	0.0045	0.002336	0.05501	134447	0.9396	0.0003	0.0006523	0.6777	1108900	0.140688	2.33049e-05	0.98493
js19	1	rs7097523	10	16770568	T	0.9513	-0.001	0.00325	0.7611	127933	0.9667	0.0017	0.0008697	0.04454	1071560	0.141175	2.32431e-05	0.984954
js19	1	rs116975220	10	16818398	T	0.9766	-0.0094	0.005688	0.09583	54793	0.9756	-0.0013	0.001196	0.2699	829560	0.141383	2.32168e-05	0.984977
js19	1	rs73606820	10	16766042	T	0.9363	0.0027	0.002742	0.3332	128326	0.9535	0.0013	0.000761	0.07815	1072500	0.143143	2.29972e-05	0.985
js19	1	rs11812320	10	16775468	T	0.0508	0.0008	0.003149	0.7958	127933	0.0345	-0.0017	0.0008697	0.04008	1071560	0.143318	2.29757e-05	0.985023
js19	1	rs7097268	10	16756732	A	0.9559	-0.0007	0.003149	0.8198	133662	0.9665	0.0017	0.0008697	0.0507	1107990	0.144406	2.28429e-05	0.985046
js19	1	rs74125854	10	16763178	T	0.0509	0.0006	0.003149	0.8594	127933	0.0347	-0.0017	0.0008697	0.0454	1071560	0.145356	2.27284e-05	0.985068
js19	1	rs60015357	10	17060563	A	0.2122	0.0009	0.00132	0.4858	129199	0.2117	-0.0006	0.0003261	0.08633	1072500	0.145861	2.26681e-05	0.985091
js19	1	rs72771308	10	16772124	T	0.0403	0.0005	0.003149	0.8786	133662	0.0313	-0.0017	0.0008697	0.04889	1107930	0.146164	2.26321e-05	0.985114
js19	1	rs780801	10	16951026	T	0.2897	-0.0028	0.00193	0.1468	68698	0.2881	0.001	0.000761	0.1932	225114	0.147231	2.25066e-05	0.985136
js19	1	rs72774634	10	16768126	C	0.9468	-0.0003	0.003047	0.9192	127933	0.9627	0.0017	0.0008697	0.0454	1070750	0.147302	2.24982e-05	0.985159
js19	1	rs7079365	10	16770496	A	0.9456	-0.0002	0.003047	0.9417	127933	0.962	0.0017	0.0008697	0.04311	1071560	0.1477	2.2452e-05	0.985181
js19	1	rs57723248	10	16770974	A	0.9473	-0.0002	0.003047	0.9575	127933	0.9626	0.0017	0.0008697	0.0454	1071560	0.1477	2.2452e-05	0.985204
js19	1	rs11597179	10	17041905	T	0.2306	-0.0008	0.001219	0.4997	135057	0.2344	-0.0006	0.0003261	0.07456	1109020	0.148375	2.23739e-05	0.985226
js19	1	rs7084165	10	17042163	T	0.2307	-0.0008	0.001219	0.4997	135055	0.2345	-0.0006	0.0003261	0.07456	1108090	0.148375	2.23739e-05	0.985248
js19	1	rs7088378	10	16711012	T	0.9463	0.0057	0.002945	0.04916	133300	0.9583	0.0001	0.0008697	0.8801	1099840	0.152642	2.18954e-05	0.98527
js19	1	rs7087428	10	16754492	A	0.5095	-0.0012	0.001016	0.2419	129413	0.4984	-0.0005	0.0003261	0.1095	1072500	0.153668	2.17842e-05	0.985292
js19	1	rs7921129	10	16962988	T	0.4085	-0.0012	0.001016	0.2617	129416	0.4103	0.0005	0.0003261	0.1328	1072500	0.153668	2.17842e-05	0.985314
js19	1	rs10795424	10	16775663	T	0.4617	-0.0019	0.001117	0.07867	135167	0.4633	-0.0003	0.0003261	0.2705	1103640	0.154148	2.17325e-05	0.985336
js19	1	rs75085526	10	16801552	A	0.0719	0.0012	0.002031	0.5717	128922	0.0731	-0.0012	0.0006523	0.06081	1072500	0.154634	2.16806e-05	0.985357
js19	1	rs6602159	10	16832561	T	0.3172	-0.0013	0.001117	0.256	135277	0.2947	-0.0005	0.0003261	0.1435	1103640	0.156811	2.14518e-05	0.985379
js19	1	rs11254149	10	16734736	A	0.5998	0.0015	0.001016	0.1487	129416	0.6063	0.0004	0.0003261	0.2404	1072500	0.158478	2.12807e-05	0.9854
js19	1	rs780813	10	16939476	A	0.5704	0.0015	0.001016	0.1499	129523	0.5929	-0.0004	0.0003261	0.2256	1072500	0.158478	2.12807e-05	0.985421
js19	1	rs780812	10	16939489	C	0.5704	0.0015	0.001016	0.1499	129523	0.5929	-0.0004	0.0003261	0.2256	1072500	0.158478	2.12807e-05	0.985443
js19	1	rs7073216	10	16707579	T	0.946	0.0056	0.002945	0.05527	133281	0.9589	0.0002	0.0008697	0.8196	1105090	0.159718	2.11555e-05	0.985464
js19	1	rs10904833	10	16939976	T	0.442	0.0017	0.001016	0.1105	129199	0.4546	-0.0003	0.0003261	0.3729	1067090	0.161538	2.09751e-05	0.985485
js19	1	rs11814420	10	16990908	T	0.538	-0.0017	0.001016	0.1123	135170	0.5475	-0.0003	0.0003261	0.4151	1103640	0.161538	2.09751e-05	0.985506
js19	1	rs7916040	10	16991550	A	0.4614	0.0017	0.001016	0.1179	135148	0.4518	0.0003	0.0003261	0.4151	1108930	0.161538	2.09751e-05	0.985527
js19	1	rs17139411	10	16917981	A	0.0469	0.0046	0.003656	0.2017	132767	0.0349	-0.0014	0.0009784	0.1592	1107670	0.162791	2.08532e-05	0.985547
js19	1	rs72774628	10	16761508	A	0.0335	0.0015	0.00325	0.6487	133672	0.0293	-0.0016	0.0008697	0.0694	1107990	0.1655	2.05955e-05	0.985568
js19	1	rs111631479	10	17100613	T	0.0164	0.0084	0.005993	0.1581	58067	0.0171	0.0018	0.001413	0.2031	843835	0.166346	2.05166e-05	0.985589
js19	1	rs72774622	10	16750231	T	0.966	-0.0014	0.00325	0.6542	133671	0.9703	0.0016	0.0008697	0.05918	1108030	0.167788	2.03841e-05	0.985609
js19	1	rs72774625	10	16756341	T	0.9661	-0.0014	0.00325	0.6593	133670	0.9703	0.0016	0.0008697	0.06642	1108010	0.167788	2.03841e-05	0.985629
js19	1	rs7076138	10	16757118	A	0.0338	0.0014	0.00325	0.6593	133670	0.0296	-0.0016	0.0008697	0.06642	1108010	0.167788	2.03841e-05	0.98565
js19	1	rs11254208	10	16849797	T	0.0486	0.001	0.002336	0.6732	134930	0.0504	-0.0012	0.0006523	0.07101	1108990	0.168003	2.03644e-05	0.98567
js19	1	rs117025106	10	16850075	T	0.0485	0.001	0.002336	0.6622	134930	0.0503	-0.0012	0.0006523	0.07101	1108990	0.168003	2.03644e-05	0.98569
js19	1	rs7904146	10	17041163	A	0.1021	-0.0007	0.001727	0.6789	135164	0.0976	-0.001	0.0005436	0.04995	1107170	0.169621	2.02185e-05	0.985711
js19	1	rs61842853	10	17057991	A	0.0999	-0.0007	0.001727	0.6883	135155	0.0971	-0.001	0.0005436	0.04995	1108950	0.169621	2.02185e-05	0.985731
js19	1	rs1512705	10	17023807	T	0.5938	0.0007	0.001828	0.7018	68698	0.6261	0.0014	0.000761	0.06853	225114	0.171095	2.00879e-05	0.985751
js19	1	rs1276718	10	16969687	T	0.5931	0.0011	0.001016	0.3095	129309	0.589	-0.0005	0.0003261	0.1152	1071660	0.171777	2.00281e-05	0.985771
js19	1	rs7906618	10	16963065	A	0.3205	-0.0012	0.001117	0.2917	135046	0.3278	0.0005	0.0003261	0.09293	1108100	0.173335	1.98933e-05	0.985791
js19	1	rs11591878	10	17052261	T	0.0917	-0.0006	0.001727	0.7469	135160	0.0947	-0.001	0.0005436	0.05906	1109000	0.173359	1.98913e-05	0.985811
js19	1	rs58079730	10	16760565	A	0.0543	-0.0021	0.002742	0.4539	128326	0.0435	-0.0013	0.000761	0.09282	1071560	0.173361	1.98911e-05	0.985831
js19	1	rs10904788	10	16716819	C	0.3923	0.003	0.001625	0.0605	61387	0.3891	0.0001	0.0003261	0.7125	883116	0.173572	1.9873e-05	0.985851
js19	1	rs75055710	10	16976037	A	0.0231	-0.0031	0.004672	0.5113	58612	0.0239	0.0019	0.001087	0.07334	845882	0.174163	1.98226e-05	0.98587
js19	1	rs10904813	10	16831467	A	0.2638	0.0004	0.001219	0.7355	135249	0.2464	-0.0006	0.0003261	0.06751	1108810	0.174383	1.98039e-05	0.98589
js19	1	rs12258732	10	17065209	A	0.2492	-0.0004	0.00132	0.7761	129057	0.2495	-0.0006	0.0003261	0.06446	1072500	0.17577	1.96872e-05	0.98591
js19	1	rs45562538	10	17044699	C	0.0919	-0.0005	0.001727	0.7567	135163	0.0948	-0.001	0.0005436	0.05906	1109010	0.176585	1.96194e-05	0.985929
js19	1	rs11254225	10	16863777	A	0.0365	0.002	0.002742	0.4547	134349	0.0384	-0.0013	0.000761	0.08584	1108070	0.178152	1.94907e-05	0.985949
js19	1	rs11816621	10	16776666	A	0.961	-0.0008	0.003149	0.8006	133659	0.969	0.0016	0.0008697	0.06108	1107930	0.178254	1.94824e-05	0.985968
js19	1	rs10904816	10	16831639	T	0.7449	-0.0003	0.001219	0.8133	135271	0.7598	0.0006	0.0003261	0.05975	1109020	0.178539	1.94593e-05	0.985988
js19	1	rs17139378	10	16909589	T	0.7761	0.0003	0.00132	0.8157	135060	0.7859	0.0006	0.0003261	0.06028	1103640	0.179337	1.93949e-05	0.986007
js19	1	rs6602171	10	17040237	A	0.224	-0.0003	0.00132	0.8107	135028	0.2254	-0.0006	0.0003261	0.04792	1107910	0.179337	1.93949e-05	0.986027
js19	1	rs7921201	10	17080941	C	0.7573	0.0003	0.00132	0.7873	129275	0.7659	-0.0006	0.0003261	0.07456	1072500	0.179337	1.93949e-05	0.986046
js19	1	rs45547336	10	17041611	T	0.9773	0.0008	0.003656	0.8229	133111	0.9747	-0.0018	0.0009784	0.06559	1104580	0.179737	1.93628e-05	0.986065
js19	1	rs61842269	10	16708765	T	0.9531	0.0054	0.002945	0.06313	133284	0.9609	0.0002	0.0008697	0.7987	1105120	0.181316	1.92374e-05	0.986085
js19	1	rs11254185	10	16829460	T	0.2519	0.0002	0.001219	0.8963	129523	0.2383	-0.0006	0.0003261	0.06751	1072500	0.181568	1.92176e-05	0.986104
js19	1	rs10904810	10	16830007	A	0.2634	0.0002	0.001219	0.8384	129523	0.2461	-0.0006	0.0003261	0.07608	1072500	0.181568	1.92176e-05	0.986123
js19	1	rs11254256	10	16919512	T	0.0382	0.0058	0.003758	0.1186	132771	0.0329	-0.0011	0.001087	0.2831	1108640	0.18213	1.91735e-05	0.986142
js19	1	rs12258009	10	17040116	T	0.141	-0.0022	0.001524	0.1354	135063	0.1443	0.0005	0.0004349	0.2734	1103640	0.182166	1.91708e-05	0.986161
js19	1	rs7893395	10	16905500	T	0.1892	0.0002	0.001422	0.8598	135170	0.1825	-0.0006	0.0003261	0.06228	1103640	0.182217	1.91667e-05	0.986181
js19	1	rs10904792	10	16738162	C	0.5924	0.0014	0.001016	0.1931	129306	0.5975	0.0004	0.0003261	0.1547	1072500	0.182378	1.91542e-05	0.9862
js19	1	rs11254157	10	16739454	C	0.6162	0.0014	0.001016	0.1967	129306	0.617	0.0004	0.0003261	0.1547	1072500	0.182378	1.91542e-05	0.986219
js19	1	rs2669150	10	16934034	C	0.4307	-0.0014	0.001016	0.1785	129523	0.4081	0.0004	0.0003261	0.1648	1072500	0.182378	1.91542e-05	0.986238
js19	1	rs2669149	10	16934170	T	0.5687	0.0014	0.001016	0.1785	129523	0.5914	-0.0004	0.0003261	0.1648	1072500	0.182378	1.91542e-05	0.986257
js19	1	rs703066	10	16937562	A	0.5708	0.0014	0.001016	0.1984	129523	0.5938	-0.0004	0.0003261	0.2543	1072500	0.182378	1.91542e-05	0.986276
js19	1	rs780814	10	16938943	T	0.433	-0.0014	0.001016	0.1945	129523	0.4089	0.0004	0.0003261	0.2543	1072500	0.182378	1.91542e-05	0.986296
js19	1	rs780803	10	16950064	A	0.6056	0.0014	0.001016	0.1899	135136	0.6121	-0.0004	0.0003261	0.1522	1108810	0.182378	1.91542e-05	0.986315
js19	1	rs72782552	10	16665158	A	0.9496	-0.0026	0.002539	0.3113	128680	0.9438	0.001	0.0006523	0.1308	1071560	0.18279	1.91222e-05	0.986334
js19	1	rs45619140	10	16769242	A	0.9474	-0.0003	0.003047	0.9206	127933	0.9626	0.0016	0.0008697	0.05675	1071560	0.18321	1.90897e-05	0.986353
js19	1	rs7090316	10	16702330	T	0.2534	0.0001	0.001219	0.9213	134953	0.2344	-0.0006	0.0003261	0.06028	1104760	0.18341	1.90743e-05	0.986372
js19	1	rs56383825	10	16761771	T	0.9493	-0.0002	0.003047	0.9491	127933	0.964	0.0016	0.0008697	0.05565	1070630	0.183704	1.90517e-05	0.986391
js19	1	rs12571592	10	16762707	C	0.0577	-0.0002	0.003047	0.9368	127933	0.0392	-0.0016	0.0008697	0.05787	1071560	0.183704	1.90517e-05	0.98641
js19	1	rs72774633	10	16768038	A	0.9473	-0.0002	0.003047	0.9364	127933	0.9626	0.0016	0.0008697	0.05675	1071560	0.183704	1.90517e-05	0.986429
js19	1	rs61587204	10	16768636	A	0.9475	-0.0002	0.003047	0.9364	127933	0.9627	0.0016	0.0008697	0.05675	1071560	0.183704	1.90517e-05	0.986448
js19	1	rs78631345	10	16778550	T	0.0631	-0.0001	0.002235	0.9815	128697	0.0678	-0.0012	0.0006523	0.05833	1071570	0.18394	1.90336e-05	0.986467
js19	1	rs68019536	10	16762049	T	0.9379	0	0.003047	0.9987	127933	0.9603	0.0016	0.0008697	0.06706	1070630	0.1841	1.90213e-05	0.986486
js19	1	rs12219595	10	16930010	A	0.0377	0.0058	0.003656	0.1176	132899	0.0327	-0.001	0.001087	0.3341	1108640	0.186085	1.8871e-05	0.986505
js19	1	rs56396153	10	16928634	A	0.0467	0.0046	0.003656	0.2016	132771	0.035	-0.0013	0.0009784	0.1919	1108620	0.187446	1.87696e-05	0.986524
js19	1	rs12572686	10	16719088	A	0.4339	0.0016	0.001016	0.127	129416	0.4302	0.0003	0.0003261	0.3189	1070430	0.189537	1.86167e-05	0.986543
js19	1	rs28649415	10	16991328	A	0.5363	-0.0016	0.001016	0.1264	135163	0.545	-0.0003	0.0003261	0.3752	1108080	0.189537	1.86167e-05	0.986561
js19	1	rs10752063	10	16955198	T	0.3236	-0.0011	0.001117	0.3406	129309	0.3257	0.0005	0.0003261	0.09293	1070720	0.190071	1.85782e-05	0.98658
js19	1	rs11254275	10	16962352	A	0.6767	0.0011	0.001117	0.3175	135063	0.6706	-0.0005	0.0003261	0.1547	1103730	0.190071	1.85782e-05	0.986598
js19	1	rs11254277	10	16964443	A	0.6764	0.0011	0.001117	0.3341	135058	0.6708	-0.0005	0.0003261	0.09293	1108160	0.190071	1.85782e-05	0.986617
js19	1	rs1849381	10	16964698	T	0.6771	0.0011	0.001117	0.3341	135057	0.671	-0.0005	0.0003261	0.09293	1107220	0.190071	1.85782e-05	0.986635
js19	1	rs1318309	10	16965326	T	0.676	0.0011	0.001117	0.3175	135058	0.6707	-0.0005	0.0003261	0.09293	1108180	0.190071	1.85782e-05	0.986654
js19	1	rs1276717	10	16969293	T	0.6706	0.0011	0.001117	0.3513	129309	0.6693	-0.0005	0.0003261	0.09293	1071660	0.190071	1.85782e-05	0.986673
js19	1	rs6602173	10	17083811	T	0.6217	0.0011	0.001117	0.3212	134972	0.6512	-0.0005	0.0003261	0.114	1108700	0.190071	1.85782e-05	0.986691
js19	1	rs10904808	10	16828240	T	0.3232	-0.0012	0.001219	0.321	129523	0.297	-0.0005	0.0003261	0.0959	1072500	0.19014	1.85732e-05	0.98671
js19	1	rs10904809	10	16828763	C	0.318	-0.0012	0.001219	0.3139	129523	0.2958	-0.0005	0.0003261	0.1591	1072500	0.19014	1.85732e-05	0.986728
js19	1	rs11254186	10	16829625	T	0.6795	0.0012	0.001219	0.2973	129523	0.7024	0.0005	0.0003261	0.1435	1072500	0.19014	1.85732e-05	0.986747
js19	1	rs1276714	10	16968038	A	0.4137	-0.001	0.001016	0.3386	129309	0.4121	0.0005	0.0003261	0.1152	1071660	0.19017	1.85711e-05	0.986765
js19	1	rs1276719	10	16970620	T	0.411	-0.001	0.001016	0.321	129309	0.4135	0.0005	0.0003261	0.1328	1071660	0.19017	1.85711e-05	0.986784
js19	1	rs61575637	10	16760301	A	0.9511	0.0025	0.002742	0.3712	134037	0.9578	0.0012	0.000761	0.1162	1107880	0.190348	1.85583e-05	0.986803
js19	1	rs58461903	10	16760578	T	0.9513	0.0025	0.002742	0.3593	134036	0.958	0.0012	0.000761	0.1162	1107860	0.190348	1.85583e-05	0.986821
js19	1	rs1877479	10	16934264	C	0.61	0.0015	0.001117	0.168	129523	0.6292	-0.0004	0.0003261	0.1877	1072500	0.19129	1.84909e-05	0.98684
js19	1	rs1707291	10	17005990	T	0.3728	-0.0015	0.001117	0.1795	135246	0.3604	-0.0004	0.0003261	0.1753	1105850	0.19129	1.84909e-05	0.986858
js19	1	rs7071422	10	17006664	T	0.6343	0.0015	0.001117	0.1628	135256	0.6417	0.0004	0.0003261	0.1753	1108000	0.19129	1.84909e-05	0.986877
js19	1	rs74931152	10	16783122	A	0.0728	0.0016	0.002133	0.4471	128683	0.0774	-0.0009	0.0005436	0.1141	1072500	0.191687	1.84628e-05	0.986895
js19	1	rs111165376	10	16893817	A	0.8361	0.0064	0.003656	0.08006	57430	0.8361	-0.001	0.002066	0.6317	122966	0.192175	1.84283e-05	0.986914
js19	1	rs117207210	10	16637376	T	0.0214	0.0097	0.005383	0.06906	58394	0.0195	0.0003	0.001413	0.832	824646	0.192803	1.83841e-05	0.986932
js19	1	rs17138974	10	16709192	T	0.9532	0.0053	0.002945	0.06738	133286	0.9609	0.0002	0.0008697	0.7987	1104190	0.192852	1.83807e-05	0.98695
js19	1	rs111891375	10	16928873	T	0.0376	0.0059	0.003656	0.1137	132775	0.0327	-0.0009	0.001087	0.3736	1108650	0.193029	1.83683e-05	0.986969
js19	1	rs11254265	10	16933546	T	0.9619	-0.0059	0.003656	0.1108	132880	0.9672	0.0009	0.001087	0.3955	1108550	0.193029	1.83683e-05	0.986987
js19	1	rs10904830	10	16931300	T	0.0376	0.0055	0.003656	0.1343	132762	0.0323	-0.0011	0.001087	0.3162	1107650	0.193282	1.83506e-05	0.987005
js19	1	rs3780985	10	16799169	C	0.965	0.0016	0.003047	0.5928	134017	0.9656	0.0015	0.0008697	0.08167	1108410	0.196868	1.81049e-05	0.987023
js19	1	rs117132481	10	16833184	A	0.0379	0.0023	0.002742	0.3961	134103	0.0384	-0.0012	0.000761	0.1132	1109050	0.202896	1.77104e-05	0.987041
js19	1	rs61843969	10	16826169	A	0.9345	0.0047	0.002641	0.07102	121896	0.9427	-0.0001	0.000761	0.8758	928331	0.203483	1.76733e-05	0.987059
js19	1	rs76092887	10	17004817	A	0.8073	0.0012	0.00132	0.3441	135126	0.7985	-0.0005	0.0003261	0.1478	1108780	0.204194	1.76284e-05	0.987077
js19	1	rs75156328	10	17004857	T	0.1919	-0.0012	0.00132	0.3517	135126	0.2015	0.0005	0.0003261	0.1478	1108780	0.204194	1.76284e-05	0.987094
js19	1	rs12249562	10	17015405	A	0.1973	-0.0012	0.00132	0.3359	135157	0.2026	0.0005	0.0003261	0.09893	1107990	0.204194	1.76284e-05	0.987112
js19	1	rs7086039	10	17060187	C	0.3777	-0.0017	0.001016	0.1021	135019	0.385	-0.0002	0.0003261	0.6183	1108800	0.20435	1.76186e-05	0.987129
js19	1	rs7072262	10	17057766	T	0.2782	-0.0017	0.001117	0.139	135141	0.2891	0.0003	0.0003261	0.432	1108890	0.205706	1.75341e-05	0.987147
js19	1	rs11254234	10	16872957	A	0.9513	-0.0013	0.002336	0.5862	134801	0.9498	0.0011	0.0006523	0.08474	1109020	0.206651	1.74758e-05	0.987164
js19	1	rs7082536	10	16838015	T	0.6753	0.001	0.001117	0.3549	129523	0.6958	0.0005	0.0003261	0.1591	1072500	0.206759	1.74692e-05	0.987182
js19	1	rs4748327	10	16919394	A	0.0396	0.0053	0.003656	0.1479	132771	0.0332	-0.001	0.0009784	0.3274	1108640	0.207402	1.74299e-05	0.987199
js19	1	rs11254144	10	16730625	T	0.6209	0.0013	0.001016	0.218	129306	0.6161	0.0004	0.0003261	0.1547	1069240	0.20786	1.74021e-05	0.987217
js19	1	rs11254148	10	16734722	A	0.6173	0.0013	0.001016	0.2271	129416	0.6152	0.0004	0.0003261	0.2404	1072500	0.20786	1.74021e-05	0.987234
js19	1	rs7092558	10	16746536	T	0.5893	0.0013	0.001016	0.2184	129306	0.5993	0.0004	0.0003261	0.1877	1070430	0.20786	1.74021e-05	0.987251
js19	1	rs2669154	10	16933460	T	0.5672	0.0013	0.001016	0.2199	129523	0.5911	-0.0004	0.0003261	0.2543	1071570	0.20786	1.74021e-05	0.987269
js19	1	rs780808	10	16947891	T	0.5362	0.0013	0.001016	0.2192	129416	0.5571	-0.0004	0.0003261	0.2525	1072500	0.20786	1.74021e-05	0.987286
js19	1	rs3012477	10	17033429	A	0.8401	0.0012	0.001625	0.4446	129523	0.8638	0.0007	0.0004349	0.07996	1071560	0.208459	1.73658e-05	0.987304
js19	1	rs12263251	10	16847655	A	0.0373	0.0029	0.002844	0.3142	120880	0.0371	-0.0011	0.000761	0.1408	1035000	0.209178	1.73225e-05	0.987321
js19	1	rs117110974	10	16669477	C	0.0465	-0.0054	0.003961	0.1772	50182	0.0462	0.0011	0.0009784	0.2435	782349	0.209865	1.72814e-05	0.987338
js19	1	rs66476775	10	16750825	A	0.0365	0.0012	0.00325	0.6979	133671	0.0304	-0.0015	0.0008697	0.07534	1108030	0.21108	1.72094e-05	0.987355
js19	1	rs7093942	10	16757117	T	0.9635	-0.0012	0.00325	0.6979	133670	0.9696	0.0015	0.0008697	0.08205	1108000	0.21108	1.72094e-05	0.987373
js19	1	rs11254235	10	16873816	A	0.9513	-0.0012	0.002336	0.6048	134804	0.9498	0.0011	0.0006523	0.07994	1103640	0.21144	1.71882e-05	0.98739
js19	1	rs11254237	10	16874113	A	0.9513	-0.0012	0.002336	0.6024	134802	0.9498	0.0011	0.0006523	0.08474	1109040	0.21144	1.71882e-05	0.987407
js19	1	rs12251453	10	17117103	A	0.2235	-0.0019	0.001422	0.1887	122001	0.2006	0.0005	0.0004349	0.281	928355	0.211499	1.71848e-05	0.987424
js19	1	rs140069950	10	16766411	T	0.9729	0.0077	0.004469	0.08809	58785	0.9732	0.0004	0.001087	0.7062	844065	0.211816	1.71661e-05	0.987441
js19	1	rs45569534	10	16930419	C	0.9768	-0.001	0.004672	0.8322	58334	0.9765	-0.0019	0.001087	0.07334	842903	0.212134	1.71475e-05	0.987459
js19	1	rs59085962	10	17013070	T	0.0533	-0.0021	0.002438	0.3997	134465	0.051	-0.001	0.0006523	0.134	1108940	0.213083	1.70923e-05	0.987476
js19	1	rs61841470	10	17012127	C	0.0335	-0.0033	0.003047	0.2751	128176	0.0352	-0.0012	0.0008697	0.1586	1072500	0.214728	1.69978e-05	0.987493
js19	1	rs55916559	10	16920201	T	0.0482	0.0043	0.003758	0.2534	122171	0.0362	-0.0013	0.0009784	0.1919	933406	0.21495	1.69851e-05	0.98751
js19	1	rs72774627	10	16760703	A	0.034	0.001	0.00325	0.7532	133670	0.03	-0.0015	0.0008697	0.08923	1107990	0.215523	1.69526e-05	0.987527
js19	1	rs1276723	10	16973004	A	0.6882	-0.002	0.001219	0.1124	128353	0.6657	0.0002	0.0003261	0.5699	1072500	0.21567	1.69442e-05	0.987544
js19	1	rs2932891	10	17033723	T	0.8396	0.0011	0.001625	0.4918	129523	0.8632	0.0007	0.0004349	0.07996	1071570	0.217738	1.68283e-05	0.98756
js19	1	rs115108641	10	16833136	A	0.0511	0.0019	0.002539	0.4554	134335	0.0494	-0.0012	0.000761	0.09993	1109020	0.218	1.68138e-05	0.987577
js19	1	rs12255119	10	17023350	T	0.1955	-0.0011	0.00132	0.418	135170	0.2022	0.0005	0.0003261	0.106	1101720	0.218126	1.68068e-05	0.987594
js19	1	rs11254171	10	16800118	A	0.0372	-0.0022	0.002945	0.4606	134170	0.0377	-0.0012	0.000761	0.1305	1102700	0.218212	1.6802e-05	0.987611
js19	1	rs71493267	10	16789845	A	0.9841	-0.0069	0.0065	0.2858	54673	0.9837	0.0021	0.001522	0.1707	818282	0.219741	1.6718e-05	0.987628
js19	1	rs11254207	10	16849775	A	0.0485	0.001	0.002336	0.6622	134930	0.0503	-0.0011	0.0006523	0.09355	1108990	0.220138	1.66963e-05	0.987644
js19	1	rs3740173	10	16736977	T	0.6136	0.0015	0.001016	0.1553	129416	0.6124	0.0003	0.0003261	0.2705	1072500	0.220246	1.66905e-05	0.987661
js19	1	rs10737014	10	16763951	T	0.4479	0.0015	0.001016	0.1461	135043	0.4629	0.0003	0.0003261	0.2705	1108900	0.220246	1.66905e-05	0.987678
js19	1	rs780843	10	16919223	A	0.4307	-0.0015	0.001016	0.1568	135264	0.406	0.0003	0.0003261	0.2854	1108960	0.220246	1.66905e-05	0.987694
js19	1	rs780842	10	16919417	A	0.5709	0.0015	0.001016	0.1568	135263	0.5944	-0.0003	0.0003261	0.2854	1108960	0.220246	1.66905e-05	0.987711
js19	1	rs780806	10	16948801	A	0.4404	-0.0015	0.001016	0.1461	135060	0.4192	0.0003	0.0003261	0.4103	1100280	0.220246	1.66905e-05	0.987728
js19	1	rs780854	10	16952500	A	0.4447	-0.0015	0.001016	0.1633	129416	0.4234	0.0003	0.0003261	0.2835	1072500	0.220246	1.66905e-05	0.987744
js19	1	rs58461774	10	17013022	A	0.9467	0.002	0.002438	0.4134	134465	0.949	0.001	0.0006523	0.134	1108950	0.22056	1.66734e-05	0.987761
js19	1	rs7079029	10	17013318	A	0.9388	0.002	0.002438	0.4084	134465	0.947	0.001	0.0006523	0.1204	1108950	0.22056	1.66734e-05	0.987778
js19	1	rs7097054	10	17013341	T	0.9382	0.002	0.002438	0.4105	134465	0.947	0.001	0.0006523	0.1204	1108950	0.22056	1.66734e-05	0.987794
js19	1	rs11254193	10	16834476	T	0.038	0.002	0.002742	0.4569	134098	0.0385	-0.0012	0.000761	0.1188	1109030	0.221071	1.66458e-05	0.987811
js19	1	rs11254224	10	16863119	T	0.0364	0.002	0.002742	0.4691	134349	0.0383	-0.0012	0.000761	0.1078	1109000	0.221071	1.66458e-05	0.987828
js19	1	rs11254227	10	16864009	C	0.9636	-0.002	0.002742	0.4609	134349	0.9617	0.0012	0.000761	0.1132	1109000	0.221071	1.66458e-05	0.987844
js19	1	rs141681999	10	16906877	A	0.0596	0.0009	0.002235	0.6818	124508	0.0614	-0.0011	0.0006523	0.07581	933663	0.222473	1.65706e-05	0.987861
js19	1	rs7079599	10	16770518	T	0.0508	0.0005	0.003047	0.8786	127933	0.0364	-0.0015	0.0008697	0.06907	1070630	0.222948	1.65453e-05	0.987877
js19	1	rs1137805	10	16701616	T	0.5624	-0.0009	0.001117	0.4123	129309	0.5562	-0.0005	0.0003261	0.1174	1071570	0.223116	1.65363e-05	0.987894
js19	1	rs11254336	10	17075573	A	0.4221	-0.0009	0.001117	0.4475	134922	0.3883	0.0005	0.0003261	0.137	1103640	0.223116	1.65363e-05	0.98791
js19	1	rs7893634	10	17081139	A	0.373	-0.0009	0.001117	0.4447	129275	0.3438	0.0005	0.0003261	0.1269	1071570	0.223116	1.65363e-05	0.987927
js19	1	rs112782687	10	16768544	A	0.0393	0.0005	0.003149	0.8728	133675	0.0314	-0.0015	0.0008697	0.07568	1108040	0.22314	1.65351e-05	0.987944
js19	1	rs17139070	10	16759812	T	0.9577	0.002	0.002844	0.476	133895	0.961	0.0012	0.000761	0.1132	1106950	0.225253	1.64241e-05	0.98796
js19	1	rs61843963	10	16819416	A	0.04	-0.0043	0.002945	0.1456	128366	0.0378	0.0008	0.0008697	0.3568	1071570	0.225594	1.64063e-05	0.987976
js19	1	rs11812463	10	16763204	A	0.9432	0.0001	0.002945	0.9631	127933	0.9609	0.0015	0.0008697	0.0717	1066150	0.22584	1.63936e-05	0.987993
js19	1	rs60796382	10	16764063	T	0.9425	-0.0001	0.003047	0.9629	127933	0.9607	0.0015	0.0008697	0.07521	1071560	0.225849	1.63931e-05	0.988009
js19	1	rs11254222	10	16861525	T	0.9635	-0.0019	0.002742	0.4753	134349	0.9617	0.0012	0.000761	0.1078	1109000	0.22688	1.63399e-05	0.988026
js19	1	rs11254228	10	16864695	T	0.0399	0.0019	0.002742	0.4775	134348	0.0392	-0.0012	0.000761	0.1132	1109000	0.22688	1.63399e-05	0.988042
js19	1	rs11254229	10	16865405	A	0.0365	0.0019	0.002742	0.4837	134349	0.0383	-0.0012	0.000761	0.1188	1109000	0.22688	1.63399e-05	0.988058
js19	1	rs71493268	10	16803416	T	0.0621	-0.0019	0.002438	0.4248	128458	0.0654	-0.001	0.0006523	0.1056	1070860	0.227916	1.62869e-05	0.988074
js19	1	rs77583492	10	16936135	T	0.0377	0.0055	0.003656	0.1354	132893	0.0326	-0.0009	0.001087	0.4057	1108600	0.22893	1.62355e-05	0.988091
js19	1	rs11254214	10	16852515	T	0.0366	0.0018	0.002742	0.5028	134345	0.0384	-0.0012	0.000761	0.1026	1109010	0.232531	1.60564e-05	0.988107
js19	1	rs11254216	10	16853277	C	0.0365	0.0018	0.002742	0.5136	134346	0.0385	-0.0012	0.000761	0.1026	1109020	0.232531	1.60564e-05	0.988123
js19	1	rs11254217	10	16853356	A	0.9635	-0.0018	0.002742	0.5136	134350	0.9617	0.0012	0.000761	0.1026	1109030	0.232531	1.60564e-05	0.988139
js19	1	rs12355660	10	16853443	C	0.9635	-0.0018	0.002742	0.5136	134351	0.9617	0.0012	0.000761	0.1026	1109030	0.232531	1.60564e-05	0.988155
js19	1	rs11254221	10	16858146	A	0.0364	0.0018	0.002742	0.5071	134349	0.0383	-0.0012	0.000761	0.1026	1109000	0.232531	1.60564e-05	0.988171
js19	1	rs72771357	10	16860602	A	0.0366	0.0018	0.002742	0.5158	134332	0.0384	-0.0012	0.000761	0.1078	1108850	0.232531	1.60564e-05	0.988187
js19	1	rs72771358	10	16860965	T	0.9636	-0.0018	0.002742	0.5071	134350	0.9617	0.0012	0.000761	0.1078	1109010	0.232531	1.60564e-05	0.988203
js19	1	rs61842854	10	17060625	T	0.0556	-0.0006	0.002438	0.796	134796	0.0492	-0.0011	0.0006523	0.09325	1108970	0.234065	1.59817e-05	0.988219
js19	1	rs1801230	10	16877110	A	0.0271	0.0076	0.004571	0.09976	59933	0.0277	0.0004	0.001087	0.7062	823498	0.234589	1.59564e-05	0.988235
js19	1	rs10795416	10	16733995	A	0.3711	-0.0012	0.001016	0.2657	129306	0.3768	-0.0004	0.0003261	0.1547	1072500	0.234618	1.59551e-05	0.988251
js19	1	rs7089544	10	16735927	T	0.6164	0.0012	0.001016	0.2461	135124	0.6112	0.0004	0.0003261	0.1547	1107860	0.234618	1.59551e-05	0.988267
js19	1	rs10904793	10	16739646	A	0.3914	-0.0012	0.001016	0.2411	129306	0.386	-0.0004	0.0003261	0.1547	1072500	0.234618	1.59551e-05	0.988283
js19	1	rs7074677	10	16746793	A	0.6228	0.0012	0.001016	0.2508	129306	0.6161	0.0004	0.0003261	0.2404	1072500	0.234618	1.59551e-05	0.988299
js19	1	rs7909091	10	16771763	T	0.5173	-0.0016	0.001117	0.1314	129164	0.5027	-0.0003	0.0003261	0.2705	1072500	0.23479	1.59468e-05	0.988315
js19	1	rs17139626	10	17066022	C	0.9414	0.0005	0.002438	0.8522	134793	0.9499	0.0011	0.0006523	0.09802	1108900	0.236241	1.58774e-05	0.988331
js19	1	rs17139440	10	16926947	C	0.9622	-0.0052	0.003656	0.158	132775	0.9673	0.0009	0.0009784	0.3629	1108650	0.238216	1.57842e-05	0.988346
js19	1	rs78994996	10	16712471	T	0.9842	0.0273	0.01615	0.09094	11268	0.9846	0.0003	0.003588	0.934	102148	0.238777	1.57581e-05	0.988362
js19	1	rs10904834	10	16940609	A	0.4443	0.0016	0.001016	0.1149	129199	0.4563	-0.0002	0.0003261	0.521	1072500	0.23977	1.5712e-05	0.988378
js19	1	rs10904835	10	16940610	A	0.4432	0.0016	0.001016	0.1149	129199	0.4559	-0.0002	0.0003261	0.521	1072500	0.23977	1.5712e-05	0.988394
js19	1	rs11254307	10	17016258	T	0.4072	-0.0016	0.001016	0.1322	135170	0.4188	-0.0002	0.0003261	0.521	1103640	0.23977	1.5712e-05	0.988409
js19	1	rs61841479	10	17016282	A	0.3968	-0.0016	0.001016	0.1203	135168	0.4115	-0.0002	0.0003261	0.5686	1109040	0.23977	1.5712e-05	0.988425
js19	1	rs11254308	10	17016337	T	0.4074	-0.0016	0.001016	0.1322	135170	0.4187	-0.0002	0.0003261	0.5686	1104570	0.23977	1.5712e-05	0.988441
js19	1	rs12355529	10	16830808	A	0.9624	-0.0024	0.002742	0.3814	134093	0.9617	0.0011	0.000761	0.147	1108040	0.239851	1.57083e-05	0.988457
js19	1	rs11254189	10	16832420	A	0.9623	-0.0024	0.002742	0.3814	134103	0.9617	0.0011	0.000761	0.147	1109050	0.239851	1.57083e-05	0.988472
js19	1	rs11254202	10	16846400	T	0.0456	0.0024	0.002742	0.3832	128458	0.0404	-0.0011	0.000761	0.134	1072500	0.239851	1.57083e-05	0.988488
js19	1	rs10904829	10	16923098	T	0.9619	-0.0054	0.003656	0.1371	132778	0.9671	0.0008	0.0009784	0.4102	1108670	0.240488	1.5679e-05	0.988504
js19	1	rs72774629	10	16762369	A	0.9753	-0.0017	0.003352	0.6028	133661	0.9727	0.0014	0.0008697	0.1132	1107940	0.240688	1.56698e-05	0.988519
js19	1	rs4748309	10	16723139	A	0.0873	0.0006	0.002031	0.7581	129306	0.088	0.0009	0.0005436	0.1086	1067080	0.243122	1.55592e-05	0.988535
js19	1	rs12146272	10	17068186	C	0.4002	0.0014	0.001219	0.2419	127907	0.4082	0.0004	0.0003261	0.2397	1070860	0.243704	1.55331e-05	0.98855
js19	1	rs77067850	10	17050462	T	0.8575	0.0037	0.002641	0.1612	61229	0.8767	0.001	0.001087	0.3624	188556	0.245479	1.54542e-05	0.988566
js19	1	rs7079269	10	17013295	A	0.0613	-0.0023	0.002438	0.3557	134355	0.0531	-0.0009	0.0006523	0.1623	1100180	0.24738	1.53709e-05	0.988581
js19	1	rs11254190	10	16832495	A	0.9621	-0.0023	0.002742	0.3961	134103	0.9616	0.0011	0.000761	0.147	1101570	0.247466	1.53671e-05	0.988597
js19	1	rs11254260	10	16926460	T	0.9623	-0.0051	0.003656	0.1609	132775	0.9673	0.0009	0.0009784	0.3629	1108650	0.247574	1.53624e-05	0.988612
js19	1	rs117907826	10	16773409	A	0.9089	-0.0024	0.00193	0.1986	128948	0.9043	-0.0006	0.0005436	0.2395	1072500	0.250998	1.52156e-05	0.988627
js19	1	rs12254816	10	17114788	T	0.8794	-0.0027	0.001625	0.09716	135046	0.8757	0	0.0004349	0.9261	1102800	0.251489	1.51949e-05	0.988642
js19	1	rs61842852	10	17057378	A	0.9714	0.0035	0.00325	0.2863	127734	0.9686	0.0011	0.0008697	0.1945	1072500	0.251642	1.51884e-05	0.988658
js19	1	rs56266057	10	17082153	T	0.866	0.0015	0.001625	0.3474	129185	0.8547	0.0006	0.0004349	0.1667	1072500	0.252152	1.5167e-05	0.988673
js19	1	rs45566640	10	17105769	T	0.979	0.0082	0.005282	0.1171	57560	0.9788	-0.0007	0.001196	0.5525	831534	0.252507	1.51522e-05	0.988688
js19	1	rs78640932	10	16789689	T	0.0253	0.0004	0.004367	0.9277	63399	0.0246	-0.0018	0.001087	0.0898	877591	0.252776	1.51409e-05	0.988703
js19	1	rs2246163	10	16918704	A	0.5687	0.0014	0.001016	0.1749	135266	0.5934	-0.0003	0.0003261	0.2854	1108030	0.253462	1.51124e-05	0.988718
js19	1	rs77623028	10	16647184	A	0.0378	-0.0141	0.009649	0.144	68698	0.0282	-0.0022	0.002827	0.441	225114	0.253982	1.50908e-05	0.988733
js19	1	rs34131139	10	16763009	T	0.1607	0.0013	0.001422	0.3412	135005	0.166	0.0006	0.0004349	0.1645	1107790	0.254216	1.50812e-05	0.988748
js19	1	rs188126412	10	16988736	T	0.0246	-0.0022	0.003555	0.5367	127525	0.0277	0.0015	0.0009784	0.1051	1071560	0.254945	1.50511e-05	0.988763
js19	1	rs117783645	10	16829686	T	0.0359	0.0022	0.002742	0.4249	134093	0.0377	-0.0011	0.000761	0.1378	1108030	0.254983	1.50496e-05	0.988778
js19	1	rs11254194	10	16838645	T	0.9578	-0.0022	0.002742	0.4076	134096	0.9603	0.0011	0.000761	0.1539	1108100	0.254983	1.50496e-05	0.988793
js19	1	rs116697631	10	16842385	T	0.9581	-0.0022	0.002742	0.424	134198	0.9605	0.0011	0.000761	0.1559	1109010	0.254983	1.50496e-05	0.988808
js19	1	rs74611838	10	16842390	A	0.0419	0.0022	0.002742	0.424	134198	0.0395	-0.0011	0.000761	0.1559	1109010	0.254983	1.50496e-05	0.988824
js19	1	rs72771333	10	16842434	A	0.9581	-0.0022	0.002742	0.4104	134198	0.9605	0.0011	0.000761	0.1559	1109010	0.254983	1.50496e-05	0.988839
js19	1	rs72771334	10	16842495	A	0.0419	0.0022	0.002742	0.4179	134198	0.0395	-0.0011	0.000761	0.1497	1109010	0.254983	1.50496e-05	0.988854
js19	1	rs75684448	10	16842578	T	0.9581	-0.0022	0.002742	0.4179	134198	0.9606	0.0011	0.000761	0.1497	1109010	0.254983	1.50496e-05	0.988869
js19	1	rs72771335	10	16842612	T	0.0419	0.0022	0.002742	0.4179	134198	0.0395	-0.0011	0.000761	0.1497	1109010	0.254983	1.50496e-05	0.988884
js19	1	rs11254200	10	16846109	A	0.958	-0.0022	0.002742	0.4215	128458	0.9606	0.0011	0.000761	0.147	1072500	0.254983	1.50496e-05	0.988899
js19	1	rs75450538	10	16819001	A	0.0312	0.0022	0.003149	0.4811	128042	0.0332	0.0013	0.0008697	0.13	1072500	0.25635	1.49938e-05	0.988914
js19	1	rs112228642	10	16699872	T	0.2032	0.0008	0.00132	0.5696	129416	0.2104	-0.0005	0.0003261	0.1384	1072500	0.256888	1.4972e-05	0.988929
js19	1	rs75250184	10	16712287	T	0.0377	-0.0042	0.003555	0.2376	75711	0.0356	-0.001	0.0008697	0.2501	981267	0.256933	1.49701e-05	0.988944
js19	1	rs11254261	10	16926506	A	0.9621	-0.005	0.003656	0.1685	132775	0.9672	0.0009	0.0009784	0.3543	1108650	0.257107	1.49631e-05	0.988959
js19	1	rs17139663	10	17077417	A	0.9032	0.0025	0.001828	0.1714	135170	0.908	0.0005	0.0005436	0.3797	1103640	0.257124	1.49624e-05	0.988974
js19	1	rs17139669	10	17077455	C	0.0959	-0.0025	0.001828	0.1714	135163	0.0917	-0.0005	0.0005436	0.3797	1108090	0.257124	1.49624e-05	0.988989
js19	1	rs78799051	10	16732070	A	0.9744	-0.002	0.004875	0.6847	56356	0.9768	0.0019	0.001196	0.1069	801604	0.260273	1.48367e-05	0.989003
js19	1	rs7085942	10	16847242	T	0.3169	-0.0007	0.001219	0.5275	129309	0.2923	-0.0005	0.0003261	0.1435	1072500	0.261757	1.47785e-05	0.989018
js19	1	rs780827	10	16886806	A	0.2835	-0.0007	0.001219	0.5458	135060	0.2589	-0.0005	0.0003261	0.0959	1100280	0.261757	1.47785e-05	0.989033
js19	1	rs75176901	10	17010741	A	0.0243	-0.0042	0.004774	0.3838	57914	0.0274	-0.0015	0.001087	0.1574	845768	0.262077	1.4766e-05	0.989048
js19	1	rs7089460	10	16698600	T	0.4015	0.0011	0.001016	0.3135	129416	0.4082	0.0004	0.0003261	0.2421	1068560	0.262268	1.47586e-05	0.989063
js19	1	rs6602146	10	16728453	T	0.4537	0.0011	0.001016	0.314	129523	0.4504	0.0004	0.0003261	0.2404	1071570	0.262268	1.47586e-05	0.989077
js19	1	rs11254158	10	16739656	A	0.3698	-0.0011	0.001016	0.2864	129306	0.378	-0.0004	0.0003261	0.1766	1072500	0.262268	1.47586e-05	0.989092
js19	1	rs10904794	10	16742870	T	0.6103	0.0011	0.001016	0.3145	135060	0.6045	0.0004	0.0003261	0.2404	1103640	0.262268	1.47586e-05	0.989107
js19	1	rs10795432	10	16965178	T	0.5092	0.0011	0.001016	0.3155	129309	0.5261	-0.0004	0.0003261	0.2525	1070730	0.262268	1.47586e-05	0.989122
js19	1	rs11254197	10	16843620	A	0.0419	0.0021	0.002742	0.4393	134198	0.0395	-0.0011	0.000761	0.147	1109000	0.26238	1.47542e-05	0.989136
js19	1	rs11254198	10	16843688	A	0.0419	0.0021	0.002742	0.4393	134198	0.0395	-0.0011	0.000761	0.147	1109000	0.26238	1.47542e-05	0.989151
js19	1	rs116296297	10	16844337	A	0.9581	-0.0021	0.002742	0.4393	134196	0.9604	0.0011	0.000761	0.147	1108980	0.26238	1.47542e-05	0.989166
js19	1	rs36049030	10	17099558	A	0.836	0.0004	0.001422	0.7702	129416	0.8426	-0.0007	0.0004349	0.1258	1072500	0.263181	1.47232e-05	0.989181
js19	1	rs10752066	10	17114806	T	0.1732	-0.0008	0.001422	0.5675	135169	0.1798	-0.0005	0.0003261	0.1481	1109000	0.263497	1.47111e-05	0.989195
js19	1	rs61844016	10	16830672	A	0.8967	0.0022	0.001828	0.229	134897	0.9017	0.0006	0.0005436	0.2225	1108880	0.263595	1.47073e-05	0.98921
js19	1	rs2248584	10	16945654	A	0.4801	-0.0012	0.001117	0.2982	120071	0.4533	0.0004	0.0003261	0.2525	957516	0.264646	1.4667e-05	0.989225
js19	1	rs1810205	10	16965227	A	0.6044	0.0012	0.001117	0.2845	134953	0.6156	-0.0004	0.0003261	0.2388	1099440	0.264646	1.4667e-05	0.989239
js19	1	rs11813830	10	17084398	T	0.3573	-0.0012	0.001117	0.2838	129168	0.3259	0.0004	0.0003261	0.1682	1072500	0.264646	1.4667e-05	0.989254
js19	1	rs7478532	10	16718343	T	0.6082	0.0015	0.001117	0.1726	129199	0.6061	0.0003	0.0003261	0.3029	1072500	0.265847	1.46213e-05	0.989269
js19	1	rs7071215	10	17006317	C	0.6261	0.0015	0.001117	0.1795	135256	0.6393	0.0003	0.0003261	0.2686	1108930	0.265847	1.46213e-05	0.989283
js19	1	rs7071554	10	17006721	T	0.6343	0.0015	0.001117	0.1795	135256	0.6418	0.0003	0.0003261	0.2686	1108930	0.265847	1.46213e-05	0.989298
js19	1	rs56124999	10	17082211	A	0.8663	0.0014	0.001625	0.3693	129185	0.8552	0.0006	0.0004349	0.1667	1072500	0.266386	1.46009e-05	0.989312
js19	1	rs12357884	10	16881762	A	0.8497	0.0053	0.003453	0.1248	68698	0.8911	0.0007	0.001305	0.5953	225114	0.266651	1.4591e-05	0.989327
js19	1	rs72782549	10	16663435	A	0.0513	0.0027	0.002539	0.285	128556	0.0572	-0.0008	0.0006523	0.2109	1071560	0.267808	1.45476e-05	0.989342
js19	1	rs117847039	10	16847443	A	0.0347	0.0021	0.002844	0.4596	128458	0.0367	-0.0011	0.000761	0.1567	1071560	0.267857	1.45457e-05	0.989356
js19	1	rs2130804	10	17112211	A	0.2227	-0.0007	0.00132	0.5821	135273	0.201	0.0005	0.0003261	0.09714	1106710	0.268187	1.45334e-05	0.989371
js19	1	rs2172081	10	17112406	T	0.2227	-0.0007	0.00132	0.5821	135275	0.2013	0.0005	0.0003261	0.09714	1109040	0.268187	1.45334e-05	0.989385
js19	1	rs2172080	10	17112417	T	0.7754	0.0007	0.00132	0.6019	135277	0.7982	-0.0005	0.0003261	0.106	1103640	0.268187	1.45334e-05	0.9894
js19	1	rs7071155	10	17117210	A	0.7764	0.0007	0.00132	0.5687	135252	0.7984	-0.0005	0.0003261	0.09714	1108930	0.268187	1.45334e-05	0.989414
js19	1	rs7092141	10	16711372	T	0.7534	0.0019	0.001422	0.1715	134497	0.7928	0.0004	0.0004349	0.3254	1087700	0.268309	1.45289e-05	0.989429
js19	1	rs146699208	10	16842247	A	0.9635	0.0031	0.004063	0.4502	68085	0.9647	0.0014	0.0009784	0.1719	936355	0.268523	1.4521e-05	0.989443
js19	1	rs72771307	10	16771649	T	0.9607	-0.0006	0.003149	0.8487	133673	0.9686	0.0014	0.0008697	0.09693	1108040	0.268797	1.45108e-05	0.989458
js19	1	rs116235382	10	16756623	A	0.0243	0.0021	0.003352	0.5314	133659	0.0266	-0.0013	0.0008697	0.1234	1107920	0.268901	1.45069e-05	0.989472
js19	1	rs11254201	10	16846390	C	0.0455	0.0026	0.002742	0.347	128458	0.0404	-0.001	0.000761	0.1649	1072500	0.26903	1.45021e-05	0.989487
js19	1	rs72771318	10	16828413	T	0.9641	-0.002	0.002742	0.4543	134099	0.9623	0.0011	0.000761	0.1378	1108060	0.269633	1.44799e-05	0.989501
js19	1	rs114568049	10	16842985	A	0.042	0.002	0.002742	0.4628	134198	0.0396	-0.0011	0.000761	0.147	1109010	0.269633	1.44799e-05	0.989516
js19	1	rs76199864	10	16843213	A	0.0419	0.002	0.002742	0.4548	134198	0.0395	-0.0011	0.000761	0.147	1109010	0.269633	1.44799e-05	0.98953
js19	1	rs78070473	10	16843218	A	0.9581	-0.002	0.002742	0.4548	134198	0.9605	0.0011	0.000761	0.147	1109010	0.269633	1.44799e-05	0.989545
js19	1	rs117476882	10	16843258	T	0.0419	0.002	0.002742	0.4548	134198	0.0396	-0.0011	0.000761	0.147	1108080	0.269633	1.44799e-05	0.989559
js19	1	rs11254196	10	16843460	T	0.042	0.002	0.002742	0.4548	134198	0.0396	-0.0011	0.000761	0.147	1109010	0.269633	1.44799e-05	0.989574
js19	1	rs3847368	10	17043817	T	0.8322	-0.0012	0.001422	0.4135	129057	0.8377	0.0006	0.0004349	0.1692	1071570	0.270427	1.44507e-05	0.989588
js19	1	rs11254259	10	16926233	A	0.0379	0.0051	0.003656	0.1633	132763	0.033	-0.0008	0.0009784	0.4102	1108570	0.270563	1.44457e-05	0.989603
js19	1	rs56036069	10	16645016	T	0.9722	-0.0077	0.004875	0.118	55090	0.9715	-0.0004	0.001196	0.7343	801164	0.271629	1.44069e-05	0.989617
js19	1	rs10795430	10	16852184	C	0.8171	-0.0007	0.001422	0.5943	129023	0.8161	0.0005	0.0003261	0.1257	1072500	0.273454	1.4341e-05	0.989631
js19	1	rs11816286	10	16763545	T	0.0406	0.0001	0.003047	0.9724	133675	0.0333	-0.0014	0.0008697	0.09926	1108040	0.273573	1.43367e-05	0.989646
js19	1	rs76462946	10	16924981	T	0.0392	0.0047	0.003758	0.2173	122029	0.033	-0.0011	0.001087	0.289	933443	0.274141	1.43164e-05	0.98966
js19	1	rs9633766	10	17012098	T	0.4952	-0.0016	0.001016	0.1261	135170	0.5073	-0.0001	0.0003261	0.6698	1104570	0.276092	1.42473e-05	0.989674
js19	1	rs11254133	10	16697829	T	0.0469	-0.001	0.003453	0.7601	67368	0.0483	0.0012	0.000761	0.1294	925916	0.276596	1.42296e-05	0.989688
js19	1	rs12049735	10	16925662	C	0.9592	-0.0048	0.003656	0.1848	132775	0.9666	0.0009	0.0009784	0.3543	1108650	0.276665	1.42272e-05	0.989703
js19	1	rs74120110	10	17076508	T	0.9034	0.0024	0.001828	0.1828	135157	0.9081	0.0005	0.0005436	0.3797	1109010	0.276685	1.42265e-05	0.989717
js19	1	rs17139666	10	17077440	A	0.0958	-0.0024	0.001828	0.1828	135163	0.0917	-0.0005	0.0005436	0.3797	1108090	0.276685	1.42265e-05	0.989731
js19	1	rs74120112	10	17077648	T	0.0955	-0.0024	0.001828	0.1828	135163	0.0916	-0.0005	0.0005436	0.3797	1109030	0.276685	1.42265e-05	0.989745
js19	1	rs74120114	10	17078844	A	0.9045	0.0024	0.001828	0.1761	135162	0.9084	0.0005	0.0005436	0.3797	1109010	0.276685	1.42265e-05	0.98976
js19	1	rs12357317	10	16835035	A	0.9639	-0.0019	0.002742	0.4945	134099	0.9622	0.0011	0.000761	0.1404	1108090	0.276717	1.42253e-05	0.989774
js19	1	rs66756883	10	16842250	A	0.0429	0.0019	0.002742	0.4908	134197	0.04	-0.0011	0.000761	0.1404	1109010	0.276717	1.42253e-05	0.989788
js19	1	rs45532934	10	17122961	A	0.9633	0.0025	0.002742	0.3736	134239	0.9636	-0.001	0.000761	0.1869	1108980	0.278311	1.41698e-05	0.989802
js19	1	rs4747283	10	16756849	T	0.5324	0.0015	0.001016	0.163	129413	0.5298	0.0002	0.0003261	0.4347	1072500	0.278616	1.41592e-05	0.989816
js19	1	rs7906242	10	17001812	A	0.4005	-0.0015	0.001016	0.1472	135170	0.4024	-0.0002	0.0003261	0.4754	1102700	0.278616	1.41592e-05	0.989831
js19	1	rs11254306	10	17016216	T	0.5927	0.0015	0.001016	0.1482	135151	0.5811	0.0002	0.0003261	0.521	1108970	0.278616	1.41592e-05	0.989845
js19	1	rs2356213	10	17058450	A	0.6008	0.0015	0.001016	0.1586	135023	0.5919	0.0002	0.0003261	0.521	1108820	0.278616	1.41592e-05	0.989859
js19	1	rs55796500	10	17019673	T	0.9528	0.0025	0.002438	0.3199	134210	0.9503	0.0008	0.0006523	0.2123	1108740	0.278644	1.41583e-05	0.989873
js19	1	rs10904799	10	16796485	A	0.9659	0.0024	0.003047	0.4361	134026	0.9665	0.0012	0.0008697	0.1763	1108440	0.283056	1.4008e-05	0.989887
js19	1	rs75140489	10	16842276	A	0.0429	0.0018	0.002742	0.5058	134197	0.04	-0.0011	0.000761	0.147	1109010	0.283611	1.39895e-05	0.989901
js19	1	rs79550268	10	16842291	A	0.0432	0.0018	0.002742	0.5127	134194	0.0401	-0.0011	0.000761	0.147	1109000	0.283611	1.39895e-05	0.989915
js19	1	rs11254199	10	16845796	C	0.036	0.0018	0.002742	0.518	134162	0.0377	-0.0011	0.000761	0.163	1108740	0.283611	1.39895e-05	0.989929
js19	1	rs11254209	10	16850729	T	0.9634	-0.0018	0.002742	0.5028	134345	0.9616	0.0011	0.000761	0.1278	1109010	0.283611	1.39895e-05	0.989943
js19	1	rs11254215	10	16852974	T	0.9633	-0.0018	0.002742	0.5028	134345	0.9616	0.0011	0.000761	0.1278	1109010	0.283611	1.39895e-05	0.989957
js19	1	rs12357336	10	16853643	T	0.9635	-0.0018	0.002742	0.5136	134351	0.9617	0.0011	0.000761	0.1278	1109030	0.283611	1.39895e-05	0.989971
js19	1	rs80008789	10	17042603	C	0.9821	-0.0065	0.005586	0.2408	57959	0.9825	0.0014	0.001305	0.2804	845459	0.285802	1.39168e-05	0.989985
js19	1	rs12246329	10	17059462	T	0.1568	0.0011	0.001422	0.4385	134953	0.1477	-0.0006	0.0004349	0.1631	1103640	0.286252	1.3902e-05	0.989999
js19	1	rs61844024	10	16869219	A	0.9546	0.0025	0.002844	0.3831	134293	0.9588	-0.001	0.000761	0.1998	1107970	0.28658	1.38913e-05	0.990013
js2	1	rs55957832	10	101686509	C	0.9462	0.0035	0.002539	0.1644	128705	0.9487	0.0041	0.0006523	4.448e-10	1072500	1.01989e-09	0.107672	0.107672
js2	1	rs72838191	10	101666822	A	0.9471	0.0033	0.002539	0.1852	128705	0.949	0.0041	0.0006523	5.094e-10	1072500	1.13335e-09	0.0971487	0.204821
js2	1	rs55841615	10	101681473	A	0.0529	-0.0025	0.002438	0.3231	134452	0.051	-0.0041	0.0006523	5.832e-10	1109020	1.55903e-09	0.0711935	0.276014
js2	1	rs7086960	10	101683911	A	0.0531	-0.0025	0.002438	0.3231	134436	0.0511	-0.0041	0.0006523	5.832e-10	1108900	1.55903e-09	0.0711935	0.347208
js2	1	rs55660717	10	101665537	A	0.0516	-0.0024	0.002438	0.3293	134454	0.0508	-0.0041	0.0006523	4.448e-10	1109020	1.62463e-09	0.0683904	0.415598
js2	1	rs72840103	10	101681914	T	0.0527	-0.0024	0.002438	0.3274	134450	0.051	-0.0041	0.0006523	5.832e-10	1109000	1.62463e-09	0.0683904	0.483989
js2	1	rs56183555	10	101657052	A	0.9475	0.0022	0.002438	0.3802	134587	0.9488	0.0041	0.0006523	4.448e-10	1108990	1.75536e-09	0.0634224	0.547411
js2	1	rs112153460	10	101674601	T	0.0539	-0.0022	0.002438	0.3626	134453	0.0515	-0.0041	0.0006523	5.094e-10	1109030	1.75536e-09	0.0634224	0.610833
js2	1	rs56172157	10	101657050	T	0.0525	-0.002	0.002438	0.3957	134593	0.0512	-0.0041	0.0006523	4.448e-10	1108080	1.88388e-09	0.0592027	0.670036
js2	1	rs72838129	10	101604481	T	0.945	0.0016	0.002336	0.489	134707	0.9454	0.004	0.0006523	1.131e-09	1109050	5.40369e-09	0.0212215	0.691258
js2	1	rs17222723	10	101595996	A	0.055	-0.0015	0.002336	0.5056	134693	0.0546	-0.004	0.0006523	1.131e-09	1104510	5.55938e-09	0.0206431	0.711901
js2	1	rs111281941	10	101614170	C	0.0662	-0.0015	0.002336	0.5267	128087	0.057	-0.004	0.0006523	7.858e-10	1034650	5.55938e-09	0.0206431	0.732544
js2	1	rs11190283	10	101539887	T	0.2613	0.002	0.001219	0.1164	120071	0.2635	0.0019	0.0003261	3.047e-09	957516	1.10637e-08	0.0105722	0.743116
js2	1	rs113354025	10	101625549	T	0.0552	-0.0019	0.002336	0.4061	134676	0.0543	-0.0039	0.0006523	2.049e-09	1108870	1.24187e-08	0.00944949	0.752565
js2	1	rs55725645	10	101631873	T	0.9454	0.0018	0.002336	0.4363	134707	0.9454	0.0039	0.0006523	2.374e-09	1109040	1.28469e-08	0.00914329	0.761709
js2	1	rs146860861	10	101647113	A	0.0532	-0.0018	0.002336	0.442	134672	0.0549	-0.0039	0.0006523	1.767e-09	1108870	1.28469e-08	0.00914329	0.770852
js2	1	rs17216177	10	101603522	T	0.9361	0.0017	0.002235	0.4639	134694	0.9431	0.0039	0.0006523	2.923e-09	1108050	1.29449e-08	0.00907606	0.779928
js2	1	rs56050010	10	101593750	A	0.9362	0.0016	0.002235	0.475	134693	0.9431	0.0039	0.0006523	1.313e-09	1108990	1.33796e-08	0.00878942	0.788718
js2	1	rs72838143	10	101608998	A	0.0638	-0.0016	0.002235	0.4702	134707	0.0568	-0.0039	0.0006523	1.767e-09	1109040	1.33796e-08	0.00878942	0.797507
js2	1	rs8187710	10	101611294	A	0.0625	-0.0015	0.002235	0.5141	134597	0.0564	-0.0039	0.0006523	1.313e-09	1100280	1.38013e-08	0.00852841	0.806035
js2	1	rs186358560	10	101651671	C	0.0528	-0.0016	0.002438	0.5028	118206	0.0549	-0.0039	0.0006523	4.631e-09	957278	1.39381e-08	0.00844706	0.814482
js2	1	rs55672373	10	101594853	T	0.055	-0.0015	0.002336	0.5167	134693	0.0545	-0.0039	0.0006523	2.525e-09	1108990	1.40668e-08	0.008372	0.822854
js2	1	rs55804858	10	101595065	T	0.0546	-0.0015	0.002336	0.5056	134693	0.0544	-0.0039	0.0006523	2.525e-09	1108990	1.40668e-08	0.008372	0.831226
js2	1	rs112344408	10	101600737	A	0.0552	-0.0015	0.002336	0.5223	134693	0.0545	-0.0039	0.0006523	2.525e-09	1108980	1.40668e-08	0.008372	0.839598
js2	1	rs34456559	10	101604006	A	0.9448	0.0015	0.002336	0.5056	134704	0.9454	0.0039	0.0006523	2.525e-09	1109030	1.40668e-08	0.008372	0.84797
js2	1	rs17216282	10	101605550	C	0.0552	-0.0015	0.002336	0.5056	134707	0.0546	-0.0039	0.0006523	1.313e-09	1108110	1.40668e-08	0.008372	0.856342
js2	1	rs7920448	10	101606450	T	0.9448	0.0015	0.002336	0.5167	134707	0.9455	0.0039	0.0006523	1.524e-09	1109040	1.40668e-08	0.008372	0.864714
js2	1	rs56333232	10	101610103	A	0.0553	-0.0015	0.002336	0.5167	134707	0.0547	-0.0039	0.0006523	1.524e-09	1108120	1.40668e-08	0.008372	0.873086
js2	1	rs72838136	10	101607715	A	0.0552	-0.0014	0.002336	0.5509	134707	0.0545	-0.0039	0.0006523	1.524e-09	1109040	1.44456e-08	0.00815866	0.881245
js2	1	rs72838138	10	101607901	A	0.0549	-0.0014	0.002336	0.545	134707	0.0544	-0.0039	0.0006523	1.524e-09	1109040	1.44456e-08	0.00815866	0.889404
js2	1	rs72838146	10	101609051	T	0.0549	-0.0014	0.002336	0.545	134707	0.0544	-0.0039	0.0006523	1.524e-09	1109040	1.44456e-08	0.00815866	0.897562
js2	1	rs113741841	10	101614133	T	0.9431	0.0014	0.002336	0.545	134706	0.945	0.0039	0.0006523	1.524e-09	1109050	1.44456e-08	0.00815866	0.905721
js2	1	rs11816708	10	101615015	T	0.9431	0.0014	0.002336	0.545	134707	0.945	0.0039	0.0006523	1.524e-09	1103640	1.44456e-08	0.00815866	0.91388
js2	1	rs72838141	10	101608249	A	0.0552	-0.0013	0.002336	0.5625	134706	0.0546	-0.0039	0.0006523	1.524e-09	1109040	1.48074e-08	0.00796494	0.921845
js2	1	rs111866537	10	101608730	T	0.0552	-0.0013	0.002336	0.5625	134707	0.0545	-0.0039	0.0006523	1.524e-09	1109040	1.48074e-08	0.00796494	0.92981
js2	1	rs113513789	10	101608919	A	0.0536	-0.0011	0.002336	0.6346	134707	0.0543	-0.0039	0.0006523	2.525e-09	1109040	1.54732e-08	0.00763184	0.937441
js2	1	rs3740065	10	101605693	A	0.8862	0.0021	0.001625	0.2085	135277	0.8945	0.0025	0.0004349	4.031e-09	1102700	2.89598e-08	0.00415305	0.941595
js2	1	rs72838134	10	101607216	T	0.9363	0.0016	0.002235	0.4702	134707	0.9432	0.0038	0.0006523	3.911e-09	1109040	3.30678e-08	0.00365156	0.945246
js2	1	rs1137968	10	101606861	T	0.0552	-0.0016	0.002336	0.4999	134707	0.0546	-0.0038	0.0006523	3.381e-09	1108110	3.37925e-08	0.00357557	0.948822
js2	1	rs112997117	10	101619779	T	0.9374	0.0016	0.002336	0.4999	134694	0.9433	0.0038	0.0006523	4.518e-09	1108950	3.37925e-08	0.00357557	0.952397
js2	1	rs56080571	10	101616892	A	0.935	0.0015	0.002235	0.4976	134704	0.9429	0.0038	0.0006523	3.911e-09	1109040	3.411e-08	0.00354329	0.95594
js2	1	rs183388509	10	101607317	A	0.9452	0.0016	0.002438	0.5144	125718	0.9459	0.0038	0.0006523	3.381e-09	994059	3.44482e-08	0.00350954	0.95945
js2	1	rs56075687	10	101620562	A	0.9435	0.0015	0.002336	0.5221	134694	0.945	0.0038	0.0006523	3.381e-09	1108960	3.47662e-08	0.00347841	0.962928
js2	1	rs72838149	10	101609573	T	0.9448	0.0014	0.002336	0.545	134707	0.9455	0.0038	0.0006523	3.381e-09	1109040	3.57023e-08	0.0033899	0.966318
js2	1	rs72838150	10	101609662	A	0.0552	-0.0014	0.002336	0.545	134707	0.0545	-0.0038	0.0006523	3.381e-09	1109040	3.57023e-08	0.0033899	0.969708
js2	1	rs17216212	10	101610565	A	0.0552	-0.0014	0.002336	0.545	134707	0.0545	-0.0038	0.0006523	3.381e-09	1109050	3.57023e-08	0.0033899	0.973098
js2	1	rs8187707	10	101610533	T	0.0532	-0.0013	0.002336	0.5683	134707	0.054	-0.0038	0.0006523	3.381e-09	1103640	3.65966e-08	0.00330954	0.976408
js2	1	rs117212403	10	101623253	T	0.0458	-0.0013	0.002438	0.5891	134425	0.0482	-0.0038	0.0006523	4.484e-09	1108850	3.70638e-08	0.00326907	0.979677
js2	1	rs1124269	10	101538510	T	0.7367	-0.002	0.001219	0.1042	129523	0.7351	-0.0018	0.0003261	1.41e-08	1071570	6.30138e-08	0.00195436	0.981631
js2	1	rs12767621	10	101539089	A	0.7508	-0.002	0.001219	0.09116	129523	0.7395	-0.0018	0.0003261	1.025e-08	1072500	6.30138e-08	0.00195436	0.983585
js2	1	rs4148384	10	101545558	C	0.2633	0.002	0.001219	0.09383	129523	0.2647	0.0018	0.0003261	1.41e-08	1067090	6.30138e-08	0.00195436	0.98554
js2	1	rs35683214	10	101547276	A	0.2631	0.002	0.001219	0.1042	129523	0.2645	0.0018	0.0003261	1.41e-08	1071570	6.30138e-08	0.00195436	0.987494
js2	1	rs7914602	10	101555419	A	0.2658	0.0017	0.001219	0.1524	129523	0.2668	0.0018	0.0003261	4.508e-08	1072500	9.15468e-08	0.00136116	0.988855
js2	1	rs4077146	10	101589328	A	0.2646	0.0017	0.001219	0.1752	125814	0.264	0.0018	0.0003261	1.933e-08	994005	9.15468e-08	0.00136116	0.990217
js20	1	rs7896951	10	28242417	A	0.4902	-0.0006	0.001016	0.5662	135269	0.4799	-0.0016	0.0003261	4.033e-07	1109020	4.97492e-06	0.027113	0.027113
js20	1	rs34717952	10	28233931	A	0.5095	0.0005	0.001016	0.6336	135271	0.5199	0.0016	0.0003261	2.759e-07	1109000	5.24718e-06	0.0257644	0.0528774
js20	1	rs4749285	10	28204365	T	0.5338	0.0004	0.001016	0.7042	135263	0.5289	0.0016	0.0003261	5.865e-07	1108980	5.48098e-06	0.0247112	0.0775886
js20	1	rs4265508	10	28206510	A	0.4661	-0.0004	0.001016	0.6754	135263	0.4711	-0.0016	0.0003261	5.865e-07	1108980	5.48098e-06	0.0247112	0.1023
js20	1	rs4237386	10	28215740	T	0.5284	0.0004	0.001016	0.7042	135255	0.5269	0.0016	0.0003261	5.865e-07	1108940	5.48098e-06	0.0247112	0.127011
js20	1	rs1419366	10	28219953	T	0.4663	-0.0004	0.001016	0.7042	135259	0.4713	-0.0016	0.0003261	5.865e-07	1108050	5.48098e-06	0.0247112	0.151722
js20	1	rs4628591	10	28231933	C	0.5341	0.0004	0.001016	0.6754	135265	0.5288	0.0016	0.0003261	5.865e-07	1108980	5.48098e-06	0.0247112	0.176433
js20	1	rs3824590	10	28233120	A	0.4718	-0.0004	0.001016	0.7183	135264	0.473	-0.0016	0.0003261	5.865e-07	1108980	5.48098e-06	0.0247112	0.201144
js20	1	rs7074562	10	28238836	T	0.4722	-0.0004	0.001016	0.7042	135167	0.473	-0.0016	0.0003261	5.865e-07	1100280	5.48098e-06	0.0247112	0.225856
js20	1	rs7924172	10	28241657	T	0.5348	0.0004	0.001016	0.7042	135272	0.5294	0.0016	0.0003261	5.865e-07	1109040	5.48098e-06	0.0247112	0.250567
js20	1	rs4494226	10	28242492	T	0.4719	-0.0004	0.001016	0.7042	135274	0.4728	-0.0016	0.0003261	4.033e-07	1109040	5.48098e-06	0.0247112	0.275278
js20	1	rs4600119	10	28242901	A	0.4722	-0.0004	0.001016	0.7042	135274	0.4728	-0.0016	0.0003261	5.865e-07	1109040	5.48098e-06	0.0247112	0.299989
js20	1	rs11596317	10	28245034	A	0.4718	-0.0004	0.001016	0.7042	135274	0.4727	-0.0016	0.0003261	4.033e-07	1109040	5.48098e-06	0.0247112	0.3247
js20	1	rs7907415	10	28246005	T	0.4717	-0.0004	0.001016	0.6754	135276	0.4726	-0.0016	0.0003261	4.033e-07	1109050	5.48098e-06	0.0247112	0.349411
js20	1	rs11006786	10	28249133	A	0.4648	-0.0004	0.001016	0.7334	135225	0.4701	-0.0016	0.0003261	5.865e-07	1108730	5.48098e-06	0.0247112	0.374123
js20	1	rs34084011	10	28233933	A	0.4721	-0.0004	0.001117	0.6767	120825	0.4735	-0.0016	0.0003261	4.033e-07	1003530	5.55482e-06	0.0243966	0.398519
js20	1	rs12355681	10	28241483	T	0.4394	0.0004	0.001117	0.6945	125705	0.4518	0.0016	0.0003261	4.033e-07	994003	5.55482e-06	0.0243966	0.422916
js20	1	rs10826370	10	28230978	C	0.5341	0.0003	0.001016	0.7477	135270	0.5288	0.0016	0.0003261	5.865e-07	1109030	5.67001e-06	0.023922	0.446838
js20	1	rs12779352	10	28232474	C	0.4727	-0.0003	0.001016	0.7477	135264	0.4733	-0.0016	0.0003261	5.865e-07	1108980	5.67001e-06	0.023922	0.47076
js20	1	rs7087095	10	28232859	A	0.466	-0.0003	0.001016	0.7477	135264	0.4712	-0.0016	0.0003261	5.865e-07	1108980	5.67001e-06	0.023922	0.494682
js20	1	rs12772278	10	28239859	T	0.5277	0.0003	0.001016	0.7477	135274	0.527	0.0016	0.0003261	5.865e-07	1109040	5.67001e-06	0.023922	0.518604
js20	1	rs7907935	10	28246409	T	0.4719	-0.0003	0.001016	0.7477	135274	0.4727	-0.0016	0.0003261	4.033e-07	1109030	5.67001e-06	0.023922	0.542526
js20	1	rs4590766	10	28247691	T	0.4648	-0.0003	0.001016	0.7477	135265	0.4703	-0.0016	0.0003261	5.865e-07	1109000	5.67001e-06	0.023922	0.566448
js20	1	rs7089040	10	28250952	A	0.5347	0.0003	0.001016	0.8082	135218	0.5297	0.0016	0.0003261	5.865e-07	1108710	5.67001e-06	0.023922	0.59037
js20	1	rs6481490	10	28197441	C	0.4658	-0.0002	0.001016	0.8824	135255	0.4707	-0.0016	0.0003261	5.865e-07	1108940	5.80901e-06	0.0233738	0.613744
js20	1	rs6481491	10	28197643	A	0.5283	0.0002	0.001016	0.8546	135264	0.527	0.0016	0.0003261	5.865e-07	1108960	5.80901e-06	0.0233738	0.637117
js20	1	rs11006779	10	28230586	T	0.4911	-0.0005	0.001016	0.6336	135277	0.4806	-0.0015	0.0003261	1.448e-06	1103640	2.25394e-05	0.00640712	0.643524
js20	1	rs7897553	10	28201966	T	0.534	0.0004	0.001016	0.7183	135167	0.5288	0.0015	0.0003261	2.07e-06	1100280	2.35437e-05	0.00614676	0.649671
js20	1	rs7893462	10	28228865	A	0.4776	-0.0004	0.001016	0.7042	135166	0.4765	-0.0015	0.0003261	1.448e-06	1100270	2.35437e-05	0.00614676	0.655818
js20	1	rs1970631	10	28231735	A	0.5271	0.0004	0.001016	0.7042	135265	0.5265	0.0015	0.0003261	2.07e-06	1106910	2.35437e-05	0.00614676	0.661965
js20	1	rs11595397	10	28180670	A	0.504	0.0003	0.001016	0.7809	129523	0.5167	0.0015	0.0003261	1.008e-06	1072500	2.43556e-05	0.00595162	0.667916
js20	1	rs11006769	10	28192656	A	0.5036	0.0003	0.001016	0.7809	135210	0.5164	0.0015	0.0003261	1.008e-06	1108740	2.43556e-05	0.00595162	0.673868
js20	1	rs7921228	10	28228550	C	0.5538	-0.0003	0.001117	0.7819	120379	0.5458	-0.0015	0.0003261	1.448e-06	989695	2.45397e-05	0.00590916	0.679777
js20	1	rs11006758	10	28181187	A	0.4965	-0.0002	0.001016	0.8269	129523	0.4834	-0.0015	0.0003261	1.008e-06	1072500	2.49527e-05	0.00581607	0.685593
js20	1	rs4749274	10	28185118	A	0.5035	0.0002	0.001016	0.8269	129523	0.5166	0.0015	0.0003261	1.008e-06	1072500	2.49527e-05	0.00581607	0.691409
js20	1	rs11006764	10	28187781	A	0.5036	0.0002	0.001016	0.8269	129523	0.5166	0.0015	0.0003261	1.008e-06	1072500	2.49527e-05	0.00581607	0.697225
js20	1	rs4420169	10	28188681	T	0.5036	0.0002	0.001016	0.8269	129523	0.5166	0.0015	0.0003261	1.008e-06	1072500	2.49527e-05	0.00581607	0.703041
js20	1	rs2368272	10	28190578	A	0.4965	-0.0002	0.001016	0.8269	129523	0.4835	-0.0015	0.0003261	1.008e-06	1072500	2.49527e-05	0.00581607	0.708857
js20	1	rs7907500	10	28197289	C	0.5275	0.0002	0.001016	0.8269	135261	0.5271	0.0015	0.0003261	2.07e-06	1108960	2.49527e-05	0.00581607	0.714674
js20	1	rs12778429	10	28246274	A	0.4404	0.0002	0.001016	0.8694	135170	0.4521	0.0015	0.0003261	1.448e-06	1109050	2.49527e-05	0.00581607	0.72049
js20	1	rs12778301	10	28246438	A	0.5602	-0.0002	0.001016	0.8694	135160	0.5484	-0.0015	0.0003261	1.448e-06	1108970	2.49527e-05	0.00581607	0.726306
js20	1	rs12767652	10	28248313	T	0.4398	0.0002	0.001016	0.8694	135138	0.4517	0.0015	0.0003261	1.448e-06	1108840	2.49527e-05	0.00581607	0.732122
js20	1	rs11598344	10	28248520	A	0.4634	-0.0002	0.001016	0.8635	129523	0.4651	-0.0015	0.0003261	1.448e-06	1072500	2.49527e-05	0.00581607	0.737938
js20	1	rs12779675	10	28197526	C	0.4454	-0.0001	0.001016	0.9486	135239	0.455	0.0015	0.0003261	1.448e-06	1108840	2.53179e-05	0.00573623	0.743674
js20	1	rs11006778	10	28228037	A	0.5524	-0.0001	0.001016	0.8844	135167	0.5452	-0.0015	0.0003261	1.448e-06	1100280	2.53179e-05	0.00573623	0.74941
js20	1	rs12780829	10	28232425	T	0.5523	-0.0001	0.001016	0.9303	135158	0.5449	-0.0015	0.0003261	1.448e-06	1108980	2.53179e-05	0.00573623	0.755147
js20	1	rs3802517	10	28233469	A	0.4473	0.0001	0.001016	0.9303	135158	0.4549	0.0015	0.0003261	1.448e-06	1108960	2.53179e-05	0.00573623	0.760883
js20	1	rs12777329	10	28237489	A	0.5601	-0.0001	0.001016	0.9152	135158	0.548	-0.0015	0.0003261	1.448e-06	1108960	2.53179e-05	0.00573623	0.766619
js20	1	rs933065	10	28238323	A	0.5596	-0.0001	0.001016	0.9152	135162	0.5479	-0.0015	0.0003261	1.448e-06	1109000	2.53179e-05	0.00573623	0.772355
js20	1	rs2368268	10	28240225	A	0.5397	0.0001	0.001016	0.9613	135146	0.5403	-0.0015	0.0003261	2.07e-06	1108000	2.53179e-05	0.00573623	0.778091
js20	1	rs11594736	10	28244438	A	0.4397	0.0001	0.001016	0.9462	135168	0.4515	0.0015	0.0003261	1.448e-06	1109040	2.53179e-05	0.00573623	0.783828
js20	1	rs11592099	10	28245370	C	0.56	-0.0001	0.001016	0.9152	135168	0.548	-0.0015	0.0003261	1.448e-06	1109040	2.53179e-05	0.00573623	0.789564
js20	1	rs11596400	10	28245420	A	0.5589	-0.0001	0.001016	0.9462	135170	0.5479	-0.0015	0.0003261	1.448e-06	1108110	2.53179e-05	0.00573623	0.7953
js20	1	rs11596934	10	28245890	A	0.5599	-0.0001	0.001016	0.9152	135170	0.5481	-0.0015	0.0003261	1.448e-06	1103640	2.53179e-05	0.00573623	0.801036
js20	1	rs34350686	10	28247957	A	0.56	-0.0001	0.001016	0.9462	135169	0.5481	-0.0015	0.0003261	1.448e-06	1109050	2.53179e-05	0.00573623	0.806773
js20	1	rs4489649	10	28250275	A	0.4401	0.0001	0.001016	0.9003	135126	0.4522	0.0015	0.0003261	1.448e-06	1108760	2.53179e-05	0.00573623	0.812509
js20	1	rs4303140	10	28251669	T	0.5278	0.0001	0.001016	0.9485	129523	0.5267	0.0015	0.0003261	2.07e-06	1072500	2.53179e-05	0.00573623	0.818245
js20	1	rs4749286	10	28254487	A	0.4646	-0.0001	0.001016	0.9104	135170	0.468	-0.0015	0.0003261	1.448e-06	1103640	2.53179e-05	0.00573623	0.823981
js20	1	rs4749287	10	28254536	A	0.4646	-0.0001	0.001016	0.9104	135159	0.4677	-0.0015	0.0003261	1.448e-06	1108980	2.53179e-05	0.00573623	0.829717
js20	1	rs12762554	10	28226306	A	0.4397	0	0.001016	0.9614	135168	0.4516	0.0015	0.0003261	1.448e-06	1109020	2.54409e-05	0.00570986	0.835427
js20	1	rs11592848	10	28231925	T	0.5599	0	0.001016	0.9924	135158	0.548	-0.0015	0.0003261	1.448e-06	1108030	2.54409e-05	0.00570986	0.841137
js20	1	rs11599349	10	28231967	C	0.44	0	0.001016	0.9614	135158	0.4518	0.0015	0.0003261	1.448e-06	1108980	2.54409e-05	0.00570986	0.846847
js20	1	rs12772470	10	28240020	A	0.5592	0	0.001016	0.9614	135160	0.5477	-0.0015	0.0003261	1.448e-06	1109000	2.54409e-05	0.00570986	0.852557
js20	1	rs4749267	10	28152730	C	0.3108	0.0006	0.001117	0.5737	135273	0.3067	-0.0014	0.0003261	2.558e-05	1109040	8.611e-05	0.00179704	0.854354
js20	1	rs2152018	10	28156374	C	0.3108	0.0006	0.001117	0.588	135273	0.3066	-0.0014	0.0003261	2.558e-05	1109040	8.611e-05	0.00179704	0.856151
js20	1	rs7096964	10	28169844	C	0.6924	-0.0006	0.001117	0.6058	135261	0.6958	0.0014	0.0003261	7.952e-06	1109010	8.611e-05	0.00179704	0.857948
js20	1	rs11006756	10	28175307	A	0.3071	0.0006	0.001117	0.5769	129523	0.3036	-0.0014	0.0003261	7.952e-06	1071570	8.611e-05	0.00179704	0.859745
js20	1	rs2368269	10	28178419	T	0.3071	0.0006	0.001117	0.6148	129523	0.3038	-0.0014	0.0003261	7.952e-06	1072500	8.611e-05	0.00179704	0.861542
js20	1	rs11006752	10	28160836	T	0.311	0.0005	0.001117	0.6597	135273	0.3066	-0.0014	0.0003261	2.558e-05	1109040	8.99908e-05	0.00172374	0.863266
js20	1	rs4749273	10	28179053	T	0.6782	-0.0005	0.001117	0.6785	129523	0.6925	0.0014	0.0003261	2.008e-05	1069490	8.99908e-05	0.00172374	0.86499
js20	1	rs11006751	10	28159585	A	0.315	0.0005	0.001219	0.6651	125821	0.3099	-0.0014	0.0003261	2.558e-05	994059	9.14481e-05	0.00169778	0.866687
js20	1	rs12358283	10	28182497	A	0.6864	-0.0004	0.001117	0.7347	135267	0.6896	0.0014	0.0003261	1.024e-05	1109010	9.32957e-05	0.00166601	0.868353
js20	1	rs10826358	10	28181421	T	0.3128	0.0003	0.001117	0.8186	135277	0.3091	-0.0014	0.0003261	1.024e-05	1109040	9.59498e-05	0.00162246	0.869976
js20	1	rs11006759	10	28181582	T	0.683	-0.0003	0.001117	0.8186	135277	0.6898	0.0014	0.0003261	1.024e-05	1109050	9.59498e-05	0.00162246	0.871598
js20	1	rs10826360	10	28181809	A	0.3166	0.0003	0.001117	0.8186	135277	0.3098	-0.0014	0.0003261	1.024e-05	1109050	9.59498e-05	0.00162246	0.873221
js20	1	rs12358199	10	28181945	C	0.3168	0.0003	0.001117	0.8186	135277	0.3099	-0.0014	0.0003261	1.024e-05	1109050	9.59498e-05	0.00162246	0.874843
js20	1	rs11816757	10	28181981	A	0.6831	-0.0003	0.001117	0.8186	135277	0.69	0.0014	0.0003261	1.024e-05	1109050	9.59498e-05	0.00162246	0.876466
js20	1	rs7099583	10	28182811	A	0.3168	0.0003	0.001117	0.7763	135277	0.3099	-0.0014	0.0003261	1.024e-05	1109050	9.59498e-05	0.00162246	0.878088
js20	1	rs7099871	10	28183062	A	0.3167	0.0003	0.001117	0.8186	135277	0.3099	-0.0014	0.0003261	1.024e-05	1109050	9.59498e-05	0.00162246	0.879711
js20	1	rs7099876	10	28183065	A	0.3167	0.0003	0.001117	0.8186	135277	0.3099	-0.0014	0.0003261	1.024e-05	1109050	9.59498e-05	0.00162246	0.881333
js20	1	rs1334719	10	28183423	A	0.3168	0.0003	0.001117	0.7763	135277	0.3099	-0.0014	0.0003261	1.024e-05	1108110	9.59498e-05	0.00162246	0.882956
js20	1	rs7070860	10	28183916	C	0.3167	0.0003	0.001117	0.7763	135277	0.3099	-0.0014	0.0003261	1.024e-05	1109050	9.59498e-05	0.00162246	0.884578
js20	1	rs11006760	10	28184047	T	0.6831	-0.0003	0.001117	0.7763	135277	0.69	0.0014	0.0003261	1.024e-05	1109050	9.59498e-05	0.00162246	0.8862
js20	1	rs11006761	10	28184071	T	0.3167	0.0003	0.001117	0.7763	135277	0.3101	-0.0014	0.0003261	1.024e-05	1109050	9.59498e-05	0.00162246	0.887823
js20	1	rs11006762	10	28184442	T	0.6833	-0.0003	0.001117	0.7763	135274	0.6901	0.0014	0.0003261	1.024e-05	1109020	9.59498e-05	0.00162246	0.889445
js20	1	rs4749275	10	28185363	A	0.6833	-0.0003	0.001117	0.8186	135277	0.6902	0.0014	0.0003261	1.024e-05	1109050	9.59498e-05	0.00162246	0.891068
js20	1	rs4749276	10	28185596	T	0.3167	0.0003	0.001117	0.8186	135277	0.3099	-0.0014	0.0003261	1.024e-05	1109050	9.59498e-05	0.00162246	0.89269
js20	1	rs4749277	10	28185612	A	0.3167	0.0003	0.001117	0.8186	135277	0.3099	-0.0014	0.0003261	1.024e-05	1109050	9.59498e-05	0.00162246	0.894313
js20	1	rs1413772	10	28186106	T	0.3167	0.0003	0.001117	0.8186	135277	0.31	-0.0014	0.0003261	1.314e-05	1103640	9.59498e-05	0.00162246	0.895935
js20	1	rs7094167	10	28187215	T	0.6831	-0.0003	0.001117	0.8186	135277	0.69	0.0014	0.0003261	1.024e-05	1109050	9.59498e-05	0.00162246	0.897558
js20	1	rs7094542	10	28187324	A	0.683	-0.0003	0.001117	0.8186	135277	0.6899	0.0014	0.0003261	1.024e-05	1109050	9.59498e-05	0.00162246	0.89918
js20	1	rs11006765	10	28187850	A	0.683	-0.0003	0.001117	0.8186	135277	0.6899	0.0014	0.0003261	1.024e-05	1109050	9.59498e-05	0.00162246	0.900803
js20	1	rs4749278	10	28188029	T	0.317	0.0003	0.001117	0.8186	135277	0.3101	-0.0014	0.0003261	1.024e-05	1109050	9.59498e-05	0.00162246	0.902425
js20	1	rs1832004	10	28189152	T	0.3192	0.0003	0.001117	0.7763	129523	0.3118	-0.0014	0.0003261	1.314e-05	1072500	9.59498e-05	0.00162246	0.904047
js20	1	rs1832005	10	28189367	A	0.3168	0.0003	0.001117	0.8186	135277	0.3101	-0.0014	0.0003261	1.314e-05	1109050	9.59498e-05	0.00162246	0.90567
js20	1	rs10826362	10	28189605	T	0.6833	-0.0003	0.001117	0.8186	135277	0.69	0.0014	0.0003261	1.314e-05	1109050	9.59498e-05	0.00162246	0.907292
js20	1	rs11006766	10	28189627	A	0.6833	-0.0003	0.001117	0.8186	135277	0.69	0.0014	0.0003261	1.314e-05	1109050	9.59498e-05	0.00162246	0.908915
js20	1	rs880707	10	28192940	T	0.683	-0.0003	0.001117	0.8186	135277	0.6899	0.0014	0.0003261	1.024e-05	1109040	9.59498e-05	0.00162246	0.910537
js20	1	rs880708	10	28193032	T	0.6831	-0.0003	0.001117	0.8186	135277	0.69	0.0014	0.0003261	1.024e-05	1109040	9.59498e-05	0.00162246	0.91216
js20	1	rs880706	10	28193887	A	0.3166	0.0003	0.001117	0.7763	135167	0.3094	-0.0014	0.0003261	1.314e-05	1100280	9.59498e-05	0.00162246	0.913782
js20	1	rs7897889	10	28195043	A	0.318	0.0003	0.001117	0.8186	135267	0.3103	-0.0014	0.0003261	1.314e-05	1108980	9.59498e-05	0.00162246	0.915405
js20	1	rs10826364	10	28195206	A	0.682	-0.0003	0.001117	0.8186	135255	0.6897	0.0014	0.0003261	1.024e-05	1108900	9.59498e-05	0.00162246	0.917027
js20	1	rs10826365	10	28195384	A	0.6819	-0.0003	0.001117	0.8186	135260	0.6896	0.0014	0.0003261	1.024e-05	1108950	9.59498e-05	0.00162246	0.91865
js20	1	rs7095239	10	28195720	T	0.3189	0.0003	0.001117	0.8186	135259	0.3114	-0.0014	0.0003261	1.024e-05	1108950	9.59498e-05	0.00162246	0.920272
js20	1	rs7077472	10	28195963	A	0.3181	0.0003	0.001117	0.8186	135259	0.3103	-0.0014	0.0003261	1.024e-05	1108950	9.59498e-05	0.00162246	0.921894
js20	1	rs1812592	10	28134189	T	0.3047	0.0003	0.001219	0.8181	125791	0.3029	-0.0014	0.0003261	2.558e-05	993841	9.65064e-05	0.00161362	0.923508
js20	1	rs4469787	10	28136134	A	0.3129	0.0003	0.001219	0.7945	120071	0.3114	-0.0014	0.0003261	2.008e-05	957516	9.65064e-05	0.00161362	0.925122
js20	1	rs2368273	10	28190745	A	0.5037	0.0002	0.001016	0.8269	129523	0.5167	0.0014	0.0003261	3.468e-06	1072500	9.75648e-05	0.00159709	0.926719
js20	1	rs2003192	10	28192872	T	0.5139	0.0002	0.001016	0.8546	129523	0.5199	0.0014	0.0003261	4.898e-06	1072500	9.75648e-05	0.00159709	0.928316
js20	1	rs11595783	10	28180703	A	0.6833	-0.0002	0.001117	0.8614	135277	0.6897	0.0014	0.0003261	1.024e-05	1109050	9.78918e-05	0.00159205	0.929908
js20	1	rs10826357	10	28181307	A	0.683	-0.0002	0.001117	0.8614	135277	0.6898	0.0014	0.0003261	1.024e-05	1109050	9.78918e-05	0.00159205	0.9315
js20	1	rs10826359	10	28181438	T	0.3171	0.0002	0.001117	0.8614	135275	0.3102	-0.0014	0.0003261	1.024e-05	1109040	9.78918e-05	0.00159205	0.933092
js20	1	rs2065690	10	28187752	A	0.6823	-0.0002	0.001117	0.8614	135277	0.6895	0.0014	0.0003261	1.024e-05	1109050	9.78918e-05	0.00159205	0.934684
js20	1	rs4749279	10	28188110	A	0.683	-0.0002	0.001117	0.8614	135277	0.69	0.0014	0.0003261	1.024e-05	1109050	9.78918e-05	0.00159205	0.936276
js20	1	rs4749280	10	28188136	A	0.317	0.0002	0.001117	0.8614	135277	0.31	-0.0014	0.0003261	1.024e-05	1109050	9.78918e-05	0.00159205	0.937868
js20	1	rs2184418	10	28188349	T	0.6828	-0.0002	0.001117	0.8614	135277	0.6898	0.0014	0.0003261	1.314e-05	1109050	9.78918e-05	0.00159205	0.93946
js20	1	rs11492473	10	28190367	C	0.3137	0.0002	0.001117	0.8614	135277	0.3093	-0.0014	0.0003261	1.314e-05	1109040	9.78918e-05	0.00159205	0.941052
js20	1	rs2368271	10	28190499	C	0.3168	0.0002	0.001117	0.8614	135277	0.3101	-0.0014	0.0003261	1.024e-05	1109050	9.78918e-05	0.00159205	0.942644
js20	1	rs10826363	10	28191203	A	0.6832	-0.0002	0.001117	0.8614	135277	0.6899	0.0014	0.0003261	1.314e-05	1109050	9.78918e-05	0.00159205	0.944236
js20	1	rs7095692	10	28196011	T	0.318	0.0002	0.001117	0.8614	135259	0.3103	-0.0014	0.0003261	1.024e-05	1108950	9.78918e-05	0.00159205	0.945828
js20	1	rs10763626	10	28134657	T	0.6936	-0.0002	0.001219	0.9009	120071	0.6954	0.0014	0.0003261	2.008e-05	957516	9.81437e-05	0.00158819	0.947417
js20	1	rs2815504	10	28092421	T	0.2136	-0.0002	0.00132	0.8571	135239	0.1876	-0.0014	0.0003261	2.976e-05	1106740	9.83383e-05	0.00158522	0.949002
js20	1	rs11006774	10	28218977	T	0.4396	0	0.001016	0.9614	135154	0.4518	0.0014	0.0003261	3.468e-06	1108980	9.94736e-05	0.00156814	0.95057
js20	1	rs10826367	10	28224904	C	0.4397	0	0.001016	0.9614	135167	0.4518	0.0014	0.0003261	4.898e-06	1109040	9.94736e-05	0.00156814	0.952138
js20	1	rs1962094	10	28252639	A	0.4386	0	0.001016	0.9959	129416	0.4486	0.0014	0.0003261	4.898e-06	1072500	9.94736e-05	0.00156814	0.953706
js20	1	rs12777559	10	28253242	T	0.4465	0	0.001016	0.9867	129416	0.4573	0.0014	0.0003261	4.898e-06	1072500	9.94736e-05	0.00156814	0.955274
js20	1	rs12779664	10	28253545	T	0.5527	0	0.001016	0.9942	129416	0.5421	-0.0014	0.0003261	6.878e-06	1072500	9.94736e-05	0.00156814	0.956843
js20	1	rs3902895	10	28253712	T	0.4476	0	0.001016	0.9867	129416	0.4578	0.0014	0.0003261	6.878e-06	1072500	9.94736e-05	0.00156814	0.958411
js20	1	rs4237388	10	28254351	A	0.5545	0	0.001016	0.9942	129416	0.5445	-0.0014	0.0003261	6.878e-06	1072500	9.94736e-05	0.00156814	0.959979
js20	1	rs1833058	10	28255326	C	0.5522	0	0.001016	0.9659	129416	0.5416	-0.0014	0.0003261	6.878e-06	1072500	9.94736e-05	0.00156814	0.961547
js20	1	rs11006747	10	28150935	A	0.3862	0.0009	0.001117	0.4242	135167	0.3723	-0.0013	0.0003261	4.771e-05	1100280	0.000255901	0.000644519	0.962192
js20	1	rs4747606	10	28164179	A	0.6277	-0.0009	0.001117	0.444	135271	0.6309	0.0013	0.0003261	4.771e-05	1109030	0.000255901	0.000644519	0.962836
js20	1	rs3901839	10	28158111	A	0.3933	0.0008	0.001117	0.4566	135274	0.3754	-0.0013	0.0003261	4.771e-05	1109040	0.000273942	0.000604643	0.963441
js20	1	rs7077304	10	28165715	A	0.3721	0.0008	0.001117	0.4774	135265	0.3688	-0.0013	0.0003261	4.771e-05	1108050	0.000273942	0.000604643	0.964045
js20	1	rs11006745	10	28146050	T	0.6249	-0.0007	0.001117	0.5225	129523	0.6368	0.0013	0.0003261	3.497e-05	1072500	0.000290914	0.000571528	0.964617
js20	1	rs4749272	10	28164233	T	0.6043	-0.0007	0.001117	0.5447	135274	0.6244	0.0013	0.0003261	3.497e-05	1109040	0.000290914	0.000571528	0.965188
js20	1	rs10826355	10	28165005	T	0.6043	-0.0007	0.001117	0.5447	135270	0.6244	0.0013	0.0003261	3.497e-05	1109010	0.000290914	0.000571528	0.96576
js20	1	rs1556641	10	28165976	A	0.3957	0.0007	0.001117	0.5447	135274	0.3756	-0.0013	0.0003261	3.497e-05	1109040	0.000290914	0.000571528	0.966331
js20	1	rs1556642	10	28166497	A	0.6145	-0.0007	0.001117	0.5204	135273	0.6274	0.0013	0.0003261	4.771e-05	1108090	0.000290914	0.000571528	0.966903
js20	1	rs12780619	10	28167349	A	0.6043	-0.0007	0.001117	0.5447	135274	0.6244	0.0013	0.0003261	4.771e-05	1109040	0.000290914	0.000571528	0.967474
js20	1	rs1857617	10	28171993	A	0.3929	0.0007	0.001117	0.5339	135273	0.3753	-0.0013	0.0003261	3.497e-05	1109040	0.000290914	0.000571528	0.968046
js20	1	rs12771348	10	28123930	T	0.6339	-0.0006	0.001117	0.5761	129523	0.6499	0.0013	0.0003261	4.117e-05	1068020	0.000306471	0.000544311	0.96859
js20	1	rs1974220	10	28134123	T	0.6193	-0.0006	0.001117	0.5784	125816	0.6344	0.0013	0.0003261	4.771e-05	994022	0.000306471	0.000544311	0.969135
js20	1	rs4749269	10	28136166	C	0.6201	-0.0006	0.001117	0.6018	125811	0.6356	0.0013	0.0003261	3.497e-05	993985	0.000306471	0.000544311	0.969679
js20	1	rs10826356	10	28172343	T	0.6042	-0.0006	0.001117	0.5808	129523	0.6243	0.0013	0.0003261	4.771e-05	1072500	0.000306471	0.000544311	0.970223
js20	1	rs7896104	10	28176754	T	0.6045	-0.0006	0.001117	0.6064	129523	0.6243	0.0013	0.0003261	3.497e-05	1072500	0.000306471	0.000544311	0.970768
js20	1	rs915174	10	28133529	T	0.3034	0.0005	0.001117	0.6835	135277	0.3019	-0.0013	0.0003261	7.726e-05	1103640	0.000320283	0.000522305	0.97129
js20	1	rs2152019	10	28156285	T	0.3106	0.0005	0.001117	0.6263	135277	0.3064	-0.0013	0.0003261	3.25e-05	1103640	0.000320283	0.000522305	0.971812
js20	1	rs11594652	10	28121462	A	0.3711	-0.0005	0.001219	0.695	116272	0.353	-0.0013	0.0003261	9.45e-05	891926	0.00032547	0.000514511	0.972327
js20	1	rs12355412	10	28120718	T	0.2899	0.0004	0.001117	0.7041	135274	0.2904	-0.0013	0.0003261	3.25e-05	1109030	0.000332046	0.000504969	0.972832
js20	1	rs12355413	10	28120745	T	0.2899	0.0004	0.001117	0.7459	135274	0.2905	-0.0013	0.0003261	3.25e-05	1108090	0.000332046	0.000504969	0.973337
js20	1	rs915175	10	28133687	T	0.6997	-0.0004	0.001117	0.699	135277	0.6984	0.0013	0.0003261	7.726e-05	1103640	0.000332046	0.000504969	0.973842
js20	1	rs1889522	10	28142838	A	0.6952	-0.0004	0.001117	0.718	135268	0.6978	0.0013	0.0003261	6.146e-05	1108080	0.000332046	0.000504969	0.974347
js20	1	rs1547327	10	28145440	C	0.6952	-0.0004	0.001117	0.7435	135262	0.6979	0.0013	0.0003261	6.146e-05	1108990	0.000332046	0.000504969	0.974852
js20	1	rs11006736	10	28121137	A	0.7088	-0.0003	0.001117	0.7691	135277	0.7092	0.0013	0.0003261	3.25e-05	1102700	0.000341492	0.000491888	0.975343
js20	1	rs7085331	10	28121979	T	0.7062	-0.0003	0.001117	0.8213	135245	0.7097	0.0013	0.0003261	3.25e-05	1108900	0.000341492	0.000491888	0.975835
js20	1	rs6481484	10	28123071	A	0.2903	0.0003	0.001117	0.779	135225	0.2894	-0.0013	0.0003261	3.25e-05	1107810	0.000341492	0.000491888	0.976327
js20	1	rs6481485	10	28123364	T	0.7082	-0.0003	0.001117	0.805	135225	0.7102	0.0013	0.0003261	3.25e-05	1107800	0.000341492	0.000491888	0.976819
js20	1	rs2368266	10	28144330	A	0.6772	-0.0003	0.001117	0.8113	135265	0.693	0.0013	0.0003261	4.875e-05	1106940	0.000341492	0.000491888	0.977311
js20	1	rs9663255	10	28194519	A	0.6816	-0.0003	0.001117	0.8186	129523	0.6886	0.0013	0.0003261	4.117e-05	1072500	0.000341492	0.000491888	0.977803
js20	1	rs2887205	10	28134455	C	0.6298	-0.0003	0.001219	0.8084	120071	0.6368	0.0013	0.0003261	1.591e-05	957516	0.000343473	0.000489234	0.978292
js20	1	rs10763627	10	28134691	A	0.3721	0.0003	0.001219	0.8084	120071	0.3648	-0.0013	0.0003261	4.771e-05	957516	0.000343473	0.000489234	0.978781
js20	1	rs4514313	10	28136405	T	0.6276	-0.0003	0.001219	0.7973	120071	0.635	0.0013	0.0003261	1.591e-05	957516	0.000343473	0.000489234	0.979271
js20	1	rs11006742	10	28138152	T	0.6286	-0.0003	0.001219	0.7702	120071	0.6357	0.0013	0.0003261	4.771e-05	957516	0.000343473	0.000489234	0.97976
js20	1	rs7100494	10	28183206	A	0.6833	-0.0003	0.001219	0.8037	125822	0.6906	0.0013	0.0003261	3.25e-05	994055	0.000343473	0.000489234	0.980249
js20	1	rs7085555	10	28121993	A	0.706	-0.0002	0.001117	0.8641	135243	0.7097	0.0013	0.0003261	3.25e-05	1108890	0.000348403	0.000482754	0.980732
js20	1	rs11006767	10	28189711	A	0.6827	-0.0002	0.001117	0.8614	135276	0.6894	0.0013	0.0003261	3.25e-05	1109030	0.000348403	0.000482754	0.981215
js20	1	rs7078534	10	28123716	A	0.7047	-0.0002	0.001219	0.844	129523	0.7101	0.0013	0.0003261	3.25e-05	1071560	0.0003493	0.000481595	0.981696
js20	1	rs7090390	10	28180896	T	0.6836	-0.0002	0.001219	0.8424	125825	0.6906	0.0013	0.0003261	3.25e-05	994062	0.0003493	0.000481595	0.982178
js20	1	rs12773654	10	28103432	A	0.2055	-0.0002	0.001422	0.9041	135257	0.1873	-0.0013	0.0003261	9.114e-05	1108930	0.000350549	0.00047999	0.982658
js20	1	rs12771925	10	28124011	A	0.7072	-0.0001	0.001219	0.9225	129523	0.71	0.0013	0.0003261	3.25e-05	1072500	0.000352844	0.000477069	0.983135
js20	1	rs7908626	10	28124983	A	0.291	0.0001	0.001219	0.962	129523	0.2896	-0.0013	0.0003261	3.25e-05	1072500	0.000352844	0.000477069	0.983612
js20	1	rs1931888	10	28107057	T	0.1865	-0.0001	0.001422	0.94	135277	0.1802	-0.0013	0.0003261	0.0001086	1103640	0.000353159	0.000476672	0.984089
js20	1	rs6481486	10	28132611	T	0.3572	0.001	0.001117	0.388	135263	0.3575	-0.0012	0.0003261	0.0001348	1109000	0.000768247	0.000231024	0.98432
js20	1	rs7475103	10	28138438	T	0.3575	0.001	0.001117	0.3586	135261	0.3576	-0.0012	0.0003261	0.0001348	1108980	0.000768247	0.000231024	0.984551
js20	1	rs11596093	10	28139219	A	0.3675	0.001	0.001117	0.3765	135262	0.3607	-0.0012	0.0003261	0.0001348	1108980	0.000768247	0.000231024	0.984782
js20	1	rs7093199	10	28139671	A	0.3575	0.001	0.001117	0.3586	135261	0.3577	-0.0012	0.0003261	0.0001005	1108980	0.000768247	0.000231024	0.985013
js20	1	rs10763628	10	28141654	T	0.6254	-0.001	0.001117	0.3906	135271	0.6376	0.0012	0.0003261	0.0001005	1109030	0.000768247	0.000231024	0.985244
js20	1	rs11595836	10	28141814	T	0.3572	0.001	0.001117	0.3835	135267	0.3566	-0.0012	0.0003261	0.0001348	1109010	0.000768247	0.000231024	0.985475
js20	1	rs7898085	10	28142245	A	0.3578	0.001	0.001117	0.3544	135267	0.3571	-0.0012	0.0003261	0.0001348	1109010	0.000768247	0.000231024	0.985706
js20	1	rs2065687	10	28153515	T	0.3969	0.001	0.001117	0.3526	124514	0.3783	-0.0012	0.0003261	6.474e-05	933758	0.000768247	0.000231024	0.985937
js20	1	rs10508726	10	28128596	T	0.3656	0.0009	0.001117	0.4068	135258	0.36	-0.0012	0.0003261	0.0001348	1108040	0.000829026	0.000215262	0.986152
js20	1	rs10826352	10	28133008	T	0.3673	0.0009	0.001117	0.4068	135265	0.3607	-0.0012	0.0003261	0.0001348	1109010	0.000829026	0.000215262	0.986367
js20	1	rs1889523	10	28133461	C	0.6325	-0.0009	0.001117	0.4068	135265	0.6394	0.0012	0.0003261	0.0001348	1109010	0.000829026	0.000215262	0.986583
js20	1	rs1974221	10	28134146	T	0.6189	-0.0009	0.001117	0.4068	135271	0.6347	0.0012	0.0003261	0.0001005	1109020	0.000829026	0.000215262	0.986798
js20	1	rs4749268	10	28136362	A	0.3677	0.0009	0.001117	0.4068	135259	0.361	-0.0012	0.0003261	0.0001348	1108970	0.000829026	0.000215262	0.987013
js20	1	rs11006741	10	28136876	T	0.6308	-0.0009	0.001117	0.4385	129523	0.637	0.0012	0.0003261	0.0001348	1072500	0.000829026	0.000215262	0.987228
js20	1	rs2065688	10	28153711	T	0.608	-0.0009	0.001117	0.4242	135277	0.6259	0.0012	0.0003261	6.474e-05	1103640	0.000829026	0.000215262	0.987444
js20	1	rs1964950	10	28130366	T	0.6261	-0.0008	0.001117	0.4587	135267	0.6368	0.0012	0.0003261	0.0001005	1109010	0.000887473	0.000202084	0.987646
js20	1	rs1963751	10	28130403	A	0.6183	-0.0008	0.001117	0.4587	135269	0.6337	0.0012	0.0003261	0.0001005	1109020	0.000887473	0.000202084	0.987848
js20	1	rs11006744	10	28141107	A	0.3736	0.0008	0.001117	0.4539	135277	0.3615	-0.0012	0.0003261	0.0001005	1103640	0.000887473	0.000202084	0.98805
js20	1	rs10763629	10	28143804	T	0.6221	-0.0008	0.001117	0.4539	135270	0.637	0.0012	0.0003261	0.0001005	1108090	0.000887473	0.000202084	0.988252
js20	1	rs12773965	10	28145629	A	0.375	0.0008	0.001117	0.4539	135270	0.3632	-0.0012	0.0003261	0.0001005	1109020	0.000887473	0.000202084	0.988454
js20	1	rs7900724	10	28147799	A	0.3734	0.0008	0.001117	0.4694	129523	0.3704	-0.0012	0.0003261	0.0001348	1072500	0.000887473	0.000202084	0.988656
js20	1	rs11006749	10	28157283	A	0.6051	-0.0008	0.001117	0.4904	135254	0.6227	0.0012	0.0003261	0.0001348	1108910	0.000887473	0.000202084	0.988858
js20	1	rs3897931	10	28174226	A	0.3726	0.0008	0.001117	0.4774	129523	0.3692	-0.0012	0.0003261	0.0001348	1072500	0.000887473	0.000202084	0.98906
js20	1	rs2991935	10	28117922	A	0.7542	-0.0009	0.00132	0.5125	129416	0.7782	0.0012	0.0003261	0.0002711	1072500	0.000909063	0.000197631	0.989258
js20	1	rs11006750	10	28157319	T	0.6053	-0.0007	0.001117	0.5255	129523	0.6228	0.0012	0.0003261	0.0001348	1072500	0.000942456	0.000191135	0.989449
js20	1	rs4749261	10	28113533	T	0.753	-0.0008	0.00132	0.5441	129416	0.777	0.0012	0.0003261	0.0002711	1072500	0.000954509	0.000188898	0.989638
js20	1	rs4747607	10	28164316	A	0.6033	-0.0006	0.001117	0.5808	129523	0.623	0.0012	0.0003261	0.0001005	1072500	0.000992856	0.000182132	0.98982
js20	1	rs7081305	10	28112405	T	0.247	0.0007	0.00132	0.5766	129416	0.2231	-0.0012	0.0003261	0.0002711	1072500	0.000996492	0.000181516	0.990002
js21	1	rs7924036	10	65191645	T	0.4929	0.0025	0.001016	0.01771	135276	0.5067	0.0013	0.0003261	5.511e-05	1109040	1.71507e-05	0.0140069	0.0140069
js21	1	rs9919429	10	65313819	A	0.5224	0.0025	0.001016	0.01771	129523	0.5235	0.0013	0.0003261	4.05e-05	1072500	1.71507e-05	0.0140069	0.0280137
js21	1	rs2163188	10	65314711	C	0.4787	-0.0025	0.001016	0.01771	129523	0.4778	-0.0013	0.0003261	4.05e-05	1072500	1.71507e-05	0.0140069	0.0420206
js21	1	rs2393984	10	65314971	A	0.5215	0.0025	0.001016	0.01771	129523	0.5226	0.0013	0.0003261	4.05e-05	1072500	1.71507e-05	0.0140069	0.0560275
js21	1	rs6479905	10	65315231	A	0.5213	0.0025	0.001016	0.01771	129523	0.5222	0.0013	0.0003261	5.511e-05	1072500	1.71507e-05	0.0140069	0.0700343
js21	1	rs7919685	10	65315800	T	0.4785	-0.0025	0.001016	0.01771	129523	0.4773	-0.0013	0.0003261	4.05e-05	1072500	1.71507e-05	0.0140069	0.0840412
js21	1	rs12247907	10	65317045	C	0.4785	-0.0025	0.001016	0.01771	129523	0.4773	-0.0013	0.0003261	4.05e-05	1072500	1.71507e-05	0.0140069	0.0980481
js21	1	rs7070761	10	65317056	A	0.5215	0.0025	0.001016	0.01771	129523	0.5226	0.0013	0.0003261	4.05e-05	1072500	1.71507e-05	0.0140069	0.112055
js21	1	rs7898861	10	65319678	T	0.5214	0.0025	0.001016	0.01771	129523	0.5223	0.0013	0.0003261	4.05e-05	1072500	1.71507e-05	0.0140069	0.126062
js21	1	rs1896995	10	65365385	T	0.4971	0.0029	0.001016	0.005525	129523	0.5006	0.0012	0.0003261	8.59e-05	1072500	1.95163e-05	0.0123846	0.138446
js21	1	rs7073746	10	64904071	A	0.5361	-0.0028	0.001016	0.009132	135275	0.5223	-0.0012	0.0003261	0.0001005	1109010	2.57219e-05	0.00952276	0.147969
js21	1	rs13095	10	64914372	C	0.464	0.0028	0.001016	0.00823	135275	0.4778	0.0012	0.0003261	0.0001005	1109030	2.57219e-05	0.00952276	0.157492
js21	1	rs4405189	10	65013935	A	0.5334	-0.0028	0.001016	0.007932	135250	0.5221	-0.0012	0.0003261	0.0001005	1108860	2.57219e-05	0.00952276	0.167015
js21	1	rs10761751	10	65154885	A	0.5345	-0.0028	0.001016	0.007932	135277	0.5223	-0.0012	0.0003261	7.462e-05	1109040	2.57219e-05	0.00952276	0.176537
js21	1	rs7923544	10	65182256	T	0.5342	-0.0028	0.001016	0.009132	135277	0.5219	-0.0012	0.0003261	7.462e-05	1109050	2.57219e-05	0.00952276	0.18606
js21	1	rs10740126	10	65210935	A	0.5352	-0.0028	0.001016	0.008512	129523	0.5219	-0.0012	0.0003261	7.462e-05	1072500	2.57219e-05	0.00952276	0.195583
js21	1	rs2393986	10	65320006	A	0.5252	-0.0028	0.001016	0.008205	129523	0.5153	-0.0012	0.0003261	7.462e-05	1072500	2.57219e-05	0.00952276	0.205106
js21	1	rs10822186	10	65350383	A	0.5074	-0.0028	0.001016	0.007932	135277	0.5001	-0.0012	0.0003261	0.0001545	1103640	2.57219e-05	0.00952276	0.214629
js21	1	rs10761729	10	64995604	C	0.4685	0.0027	0.001016	0.01157	135261	0.4796	0.0012	0.0003261	0.0001005	1108950	3.3574e-05	0.00739249	0.222021
js21	1	rs4399232	10	64999490	T	0.4679	0.0027	0.001016	0.01157	135261	0.4789	0.0012	0.0003261	0.0001005	1108950	3.3574e-05	0.00739249	0.229414
js21	1	rs10995477	10	65010672	T	0.5336	-0.0027	0.001016	0.009442	135261	0.522	-0.0012	0.0003261	0.0001005	1108940	3.3574e-05	0.00739249	0.236806
js21	1	rs4454603	10	65012750	T	0.4666	0.0027	0.001016	0.009442	135250	0.4778	0.0012	0.0003261	0.0001005	1108860	3.3574e-05	0.00739249	0.244199
js21	1	rs10822153	10	65056813	A	0.4659	0.0027	0.001016	0.0112	135262	0.4777	0.0012	0.0003261	0.0001005	1108960	3.3574e-05	0.00739249	0.251591
js21	1	rs7922587	10	65069614	T	0.5342	-0.0027	0.001016	0.01012	135256	0.522	-0.0012	0.0003261	0.0001005	1108930	3.3574e-05	0.00739249	0.258984
js21	1	rs10822156	10	65080727	T	0.5346	-0.0027	0.001016	0.01012	135261	0.5224	-0.0012	0.0003261	0.0001005	1108950	3.3574e-05	0.00739249	0.266376
js21	1	rs10761742	10	65085048	A	0.5341	-0.0027	0.001016	0.012	135261	0.5221	-0.0012	0.0003261	7.462e-05	1108960	3.3574e-05	0.00739249	0.273768
js21	1	rs10822158	10	65094383	A	0.5342	-0.0027	0.001016	0.01012	135268	0.5223	-0.0012	0.0003261	7.462e-05	1109000	3.3574e-05	0.00739249	0.281161
js21	1	rs10740115	10	65094990	A	0.4659	0.0027	0.001016	0.01012	135267	0.4778	0.0012	0.0003261	7.462e-05	1108990	3.3574e-05	0.00739249	0.288553
js21	1	rs10740116	10	65094992	T	0.5342	-0.0027	0.001016	0.01012	135267	0.5223	-0.0012	0.0003261	7.462e-05	1108990	3.3574e-05	0.00739249	0.295946
js21	1	rs10822160	10	65112796	T	0.5338	-0.0027	0.001016	0.01012	135266	0.5222	-0.0012	0.0003261	7.462e-05	1108980	3.3574e-05	0.00739249	0.303338
js21	1	rs12355784	10	65121565	A	0.4671	0.0027	0.001016	0.0112	135277	0.4786	0.0012	0.0003261	0.0001005	1102700	3.3574e-05	0.00739249	0.310731
js21	1	rs6479896	10	65126832	T	0.5326	-0.0027	0.001016	0.0112	135276	0.5215	-0.0012	0.0003261	0.0001005	1109050	3.3574e-05	0.00739249	0.318123
js21	1	rs10822164	10	65127258	A	0.4672	0.0027	0.001016	0.0112	135267	0.4782	0.0012	0.0003261	0.0001005	1108990	3.3574e-05	0.00739249	0.325516
js21	1	rs10761750	10	65128619	A	0.4674	0.0027	0.001016	0.0112	135276	0.4785	0.0012	0.0003261	0.0001005	1109050	3.3574e-05	0.00739249	0.332908
js21	1	rs7923609	10	65133822	A	0.5322	-0.0027	0.001016	0.009442	135167	0.5214	-0.0012	0.0003261	0.0001005	1100280	3.3574e-05	0.00739249	0.340301
js21	1	rs2893919	10	65134778	A	0.4674	0.0027	0.001016	0.0112	135277	0.4785	0.0012	0.0003261	0.0001005	1109050	3.3574e-05	0.00739249	0.347693
js21	1	rs2393966	10	65134814	T	0.5326	-0.0027	0.001016	0.0112	135277	0.5216	-0.0012	0.0003261	0.0001005	1109050	3.3574e-05	0.00739249	0.355086
js21	1	rs7076310	10	65135672	A	0.4675	0.0027	0.001016	0.0112	135277	0.4785	0.0012	0.0003261	0.0001005	1109050	3.3574e-05	0.00739249	0.362478
js21	1	rs4310508	10	65138573	A	0.5325	-0.0027	0.001016	0.0112	135277	0.5214	-0.0012	0.0003261	0.0001005	1109050	3.3574e-05	0.00739249	0.369871
js21	1	rs7910927	10	65138910	T	0.5326	-0.0027	0.001016	0.0112	135277	0.5216	-0.0012	0.0003261	0.0001005	1109050	3.3574e-05	0.00739249	0.377263
js21	1	rs2393969	10	65140440	A	0.5336	-0.0027	0.001016	0.009442	129523	0.5227	-0.0012	0.0003261	0.0001005	1072500	3.3574e-05	0.00739249	0.384656
js21	1	rs10761752	10	65160321	T	0.5349	-0.0027	0.001016	0.0112	135277	0.5224	-0.0012	0.0003261	7.462e-05	1109040	3.3574e-05	0.00739249	0.392048
js21	1	rs7912893	10	65162000	A	0.4649	0.0027	0.001016	0.0112	135277	0.4773	0.0012	0.0003261	7.462e-05	1109050	3.3574e-05	0.00739249	0.399441
js21	1	rs7896783	10	65162153	A	0.4651	0.0027	0.001016	0.0112	135277	0.4774	0.0012	0.0003261	7.462e-05	1103640	3.3574e-05	0.00739249	0.406833
js21	1	rs10822168	10	65165184	A	0.4652	0.0027	0.001016	0.0112	135230	0.477	0.0012	0.0003261	7.462e-05	1108770	3.3574e-05	0.00739249	0.414226
js21	1	rs10761756	10	65172328	T	0.4644	0.0027	0.001016	0.0112	135277	0.4772	0.0012	0.0003261	7.462e-05	1109050	3.3574e-05	0.00739249	0.421618
js21	1	rs10761758	10	65172747	A	0.5362	-0.0027	0.001016	0.0112	135277	0.5235	-0.0012	0.0003261	7.462e-05	1109050	3.3574e-05	0.00739249	0.429011
js21	1	rs7909269	10	65177766	A	0.4646	0.0027	0.001016	0.0112	135277	0.4773	0.0012	0.0003261	7.462e-05	1109050	3.3574e-05	0.00739249	0.436403
js21	1	rs7077580	10	65180885	A	0.4647	0.0027	0.001016	0.0112	135277	0.4775	0.0012	0.0003261	7.462e-05	1109050	3.3574e-05	0.00739249	0.443796
js21	1	rs10761762	10	65184717	T	0.5348	-0.0027	0.001016	0.0112	135277	0.5223	-0.0012	0.0003261	7.462e-05	1109050	3.3574e-05	0.00739249	0.451188
js21	1	rs10761763	10	65188318	T	0.5348	-0.0027	0.001016	0.0112	135277	0.5221	-0.0012	0.0003261	7.462e-05	1109050	3.3574e-05	0.00739249	0.458581
js21	1	rs10761766	10	65190327	A	0.4652	0.0027	0.001016	0.0112	135277	0.4778	0.0012	0.0003261	7.462e-05	1109050	3.3574e-05	0.00739249	0.465973
js21	1	rs3740331	10	65192288	A	0.4652	0.0027	0.001016	0.0112	135277	0.4777	0.0012	0.0003261	7.462e-05	1109050	3.3574e-05	0.00739249	0.473366
js21	1	rs3999089	10	65203808	A	0.5366	-0.0027	0.001016	0.009442	135272	0.5232	-0.0012	0.0003261	7.462e-05	1108080	3.3574e-05	0.00739249	0.480758
js21	1	rs3956912	10	65205881	T	0.4648	0.0027	0.001016	0.01012	135277	0.4778	0.0012	0.0003261	7.462e-05	1109050	3.3574e-05	0.00739249	0.488151
js21	1	rs10509186	10	65207018	T	0.4649	0.0027	0.001016	0.01012	135277	0.4777	0.0012	0.0003261	7.462e-05	1106970	3.3574e-05	0.00739249	0.495543
js21	1	rs7085621	10	65208926	T	0.5352	-0.0027	0.001016	0.01012	135277	0.5222	-0.0012	0.0003261	7.462e-05	1109050	3.3574e-05	0.00739249	0.502936
js21	1	rs10740125	10	65209609	T	0.5351	-0.0027	0.001016	0.01012	135277	0.5222	-0.0012	0.0003261	7.462e-05	1109050	3.3574e-05	0.00739249	0.510328
js21	1	rs7092784	10	65214749	T	0.4649	0.0027	0.001016	0.01012	135276	0.4779	0.0012	0.0003261	7.462e-05	1109040	3.3574e-05	0.00739249	0.517721
js21	1	rs10761771	10	65230164	T	0.5351	-0.0027	0.001016	0.01012	135274	0.5222	-0.0012	0.0003261	7.462e-05	1109040	3.3574e-05	0.00739249	0.525113
js21	1	rs10733792	10	65232539	A	0.5352	-0.0027	0.001016	0.01012	135274	0.5222	-0.0012	0.0003261	7.462e-05	1109040	3.3574e-05	0.00739249	0.532506
js21	1	rs10761772	10	65235829	T	0.4654	0.0027	0.001016	0.01012	135274	0.478	0.0012	0.0003261	0.0001005	1109040	3.3574e-05	0.00739249	0.539898
js21	1	rs7909960	10	65239177	A	0.4655	0.0027	0.001016	0.0112	135263	0.4779	0.0012	0.0003261	0.0001005	1108990	3.3574e-05	0.00739249	0.547291
js21	1	rs10740129	10	65250808	A	0.4655	0.0027	0.001016	0.012	135274	0.478	0.0012	0.0003261	0.0001005	1109040	3.3574e-05	0.00739249	0.554683
js21	1	rs9971352	10	65265108	A	0.5332	-0.0027	0.001016	0.0112	135274	0.5217	-0.0012	0.0003261	0.0001005	1109040	3.3574e-05	0.00739249	0.562076
js21	1	rs10761778	10	65273782	A	0.5357	-0.0027	0.001016	0.009415	135259	0.5222	-0.0012	0.0003261	7.462e-05	1108930	3.3574e-05	0.00739249	0.569468
js21	1	rs7085018	10	65286667	T	0.5328	-0.0027	0.001016	0.009415	129523	0.5181	-0.0012	0.0003261	0.0001005	1071570	3.3574e-05	0.00739249	0.576861
js21	1	rs10761782	10	65287064	A	0.532	-0.0027	0.001016	0.012	129523	0.5188	-0.0012	0.0003261	0.0001005	1072500	3.3574e-05	0.00739249	0.584253
js21	1	rs7920036	10	65293860	T	0.5327	-0.0027	0.001016	0.008398	129523	0.5178	-0.0012	0.0003261	7.462e-05	1072500	3.3574e-05	0.00739249	0.591646
js21	1	rs7920058	10	65293924	T	0.5321	-0.0027	0.001016	0.009415	129523	0.5176	-0.0012	0.0003261	7.462e-05	1072500	3.3574e-05	0.00739249	0.599038
js21	1	rs7897379	10	65301725	T	0.5298	-0.0027	0.001016	0.009442	129523	0.5171	-0.0012	0.0003261	0.0002057	1072500	3.3574e-05	0.00739249	0.606431
js21	1	rs10740134	10	65315433	T	0.5224	-0.0027	0.001016	0.008428	129523	0.5139	-0.0012	0.0003261	7.462e-05	1072500	3.3574e-05	0.00739249	0.613823
js21	1	rs10822145	10	64934548	T	0.4695	0.0022	0.001016	0.03303	135271	0.4796	0.0013	0.0003261	5.511e-05	1109020	3.39541e-05	0.00731385	0.621137
js21	1	rs10761723	10	64955581	T	0.4672	0.0026	0.001016	0.01316	135258	0.4791	0.0012	0.0003261	7.462e-05	1108930	4.34005e-05	0.00579373	0.626931
js21	1	rs7895472	10	64961412	A	0.4669	0.0026	0.001016	0.01316	135255	0.4789	0.0012	0.0003261	7.462e-05	1108910	4.34005e-05	0.00579373	0.632724
js21	1	rs7895610	10	64961659	T	0.468	0.0026	0.001016	0.01368	135255	0.4786	0.0012	0.0003261	7.462e-05	1108910	4.34005e-05	0.00579373	0.638518
js21	1	rs4379723	10	64963449	T	0.533	-0.0026	0.001016	0.01117	135252	0.5211	-0.0012	0.0003261	7.462e-05	1105900	4.34005e-05	0.00579373	0.644312
js21	1	rs10822149	10	64987412	A	0.4681	0.0026	0.001016	0.01368	135261	0.479	0.0012	0.0003261	0.0001005	1108950	4.34005e-05	0.00579373	0.650106
js21	1	rs10761727	10	64995493	T	0.4679	0.0026	0.001016	0.01368	135261	0.479	0.0012	0.0003261	0.0001005	1108950	4.34005e-05	0.00579373	0.655899
js21	1	rs7070296	10	65070438	A	0.4656	0.0026	0.001016	0.01326	135261	0.4777	0.0012	0.0003261	0.0001005	1108950	4.34005e-05	0.00579373	0.661693
js21	1	rs7095571	10	65150959	T	0.5336	-0.0026	0.001016	0.01239	135277	0.5219	-0.0012	0.0003261	0.0001005	1109040	4.34005e-05	0.00579373	0.667487
js21	1	rs2393977	10	65247609	A	0.5345	-0.0026	0.001016	0.01326	135274	0.522	-0.0012	0.0003261	0.0001005	1109040	4.34005e-05	0.00579373	0.673281
js21	1	rs10509189	10	65264126	T	0.5352	-0.0026	0.001016	0.01243	135274	0.5219	-0.0012	0.0003261	0.0001005	1109040	4.34005e-05	0.00579373	0.679074
js21	1	rs4486511	10	65264266	T	0.4648	0.0026	0.001016	0.01054	135274	0.478	0.0012	0.0003261	0.0001005	1109040	4.34005e-05	0.00579373	0.684868
js21	1	rs10761779	10	65274927	A	0.5327	-0.0026	0.001016	0.01243	135254	0.5212	-0.0012	0.0003261	0.0001005	1102560	4.34005e-05	0.00579373	0.690662
js21	1	rs10761784	10	65308750	A	0.5291	-0.0026	0.001016	0.01326	129523	0.517	-0.0012	0.0003261	7.462e-05	1072500	4.34005e-05	0.00579373	0.696455
js21	1	rs10822182	10	65325478	A	0.482	0.0026	0.001016	0.01558	135277	0.4924	0.0012	0.0003261	0.0001545	1103640	4.34005e-05	0.00579373	0.702249
js21	1	rs4633333	10	65328539	C	0.5182	-0.0026	0.001016	0.01558	135226	0.5078	-0.0012	0.0003261	0.0001545	1108720	4.34005e-05	0.00579373	0.708043
js21	1	rs10740136	10	65329622	A	0.518	-0.0026	0.001016	0.01558	135263	0.5077	-0.0012	0.0003261	0.0001545	1108940	4.34005e-05	0.00579373	0.713837
js21	1	rs6479908	10	65333648	C	0.5382	0.0026	0.001016	0.01459	135270	0.536	0.0012	0.0003261	0.0001545	1109000	4.34005e-05	0.00579373	0.71963
js21	1	rs7090758	10	65335315	T	0.538	0.0026	0.001016	0.01459	135262	0.5357	0.0012	0.0003261	0.0001545	1108950	4.34005e-05	0.00579373	0.725424
js21	1	rs7077256	10	65336185	A	0.5383	0.0026	0.001016	0.01459	135262	0.536	0.0012	0.0003261	0.0001545	1108950	4.34005e-05	0.00579373	0.731218
js21	1	rs7902616	10	65336373	A	0.4617	-0.0026	0.001016	0.01459	135262	0.464	-0.0012	0.0003261	0.0001545	1108950	4.34005e-05	0.00579373	0.737012
js21	1	rs10822183	10	65337141	T	0.54	0.0026	0.001016	0.01459	135262	0.5365	0.0012	0.0003261	0.0001545	1108950	4.34005e-05	0.00579373	0.742805
js21	1	rs7910951	10	65338304	A	0.5457	0.0026	0.001016	0.01459	129523	0.5415	0.0012	0.0003261	0.0001155	1072500	4.34005e-05	0.00579373	0.748599
js21	1	rs7911761	10	65338753	C	0.5457	0.0026	0.001016	0.01459	129523	0.5415	0.0012	0.0003261	0.0001155	1072500	4.34005e-05	0.00579373	0.754393
js21	1	rs12768534	10	65340897	A	0.4599	-0.0026	0.001016	0.01459	135262	0.4634	-0.0012	0.0003261	0.0001155	1106870	4.34005e-05	0.00579373	0.760187
js21	1	rs1935	10	64927823	C	0.5303	-0.0025	0.001016	0.01467	135272	0.5199	-0.0012	0.0003261	0.0001005	1104540	5.55622e-05	0.00458413	0.764771
js21	1	rs7916868	10	64988931	A	0.5034	-0.0025	0.001016	0.01947	135230	0.4919	-0.0012	0.0003261	0.0002057	1108720	5.55622e-05	0.00458413	0.769355
js21	1	rs7075901	10	65280994	A	0.4632	0.0025	0.001016	0.01715	135250	0.4763	0.0012	0.0003261	0.0001005	1108890	5.55622e-05	0.00458413	0.773939
js21	1	rs10733793	10	65323809	T	0.5178	-0.0025	0.001016	0.01664	135276	0.5072	-0.0012	0.0003261	0.0001545	1109050	5.55622e-05	0.00458413	0.778523
js21	1	rs7895549	10	65357438	A	0.4964	0.0029	0.001016	0.006641	129523	0.5011	0.0011	0.0003261	0.0004085	1072500	5.75512e-05	0.00443392	0.782957
js21	1	rs12245149	10	65321147	A	0.4786	-0.0024	0.001016	0.02425	135261	0.4779	-0.0012	0.0003261	0.0001155	1108960	7.0446e-05	0.00366164	0.786619
js21	1	rs3847326	10	65331859	A	0.5282	0.0024	0.001016	0.0214	129523	0.5299	0.0012	0.0003261	0.0001155	1072500	7.0446e-05	0.00366164	0.79028
js21	1	rs7902343	10	65005399	T	0.4604	0.0028	0.001016	0.007386	135251	0.4745	0.0011	0.0003261	0.0002725	1108830	7.58509e-05	0.00341438	0.793695
js21	1	rs4400684	10	65012687	A	0.5333	-0.0028	0.001016	0.007932	135250	0.522	-0.0011	0.0003261	0.0002725	1108860	7.58509e-05	0.00341438	0.797109
js21	1	rs4595427	10	65012944	A	0.5333	-0.0028	0.001016	0.007932	135250	0.5221	-0.0011	0.0003261	0.0002725	1108860	7.58509e-05	0.00341438	0.800523
js21	1	rs7896518	10	65104500	A	0.5885	-0.0028	0.001016	0.008462	135268	0.5771	-0.0011	0.0003261	0.0006155	1109010	7.58509e-05	0.00341438	0.803938
js21	1	rs10761786	10	65336207	T	0.508	-0.0028	0.001016	0.007932	135263	0.5005	-0.0011	0.0003261	0.0006964	1108950	7.58509e-05	0.00341438	0.807352
js21	1	rs10822184	10	65337153	T	0.5072	-0.0028	0.001016	0.008804	135263	0.5002	-0.0011	0.0003261	0.0005347	1108950	7.58509e-05	0.00341438	0.810767
js21	1	rs10761787	10	65353755	A	0.5057	-0.0028	0.001016	0.007932	135271	0.4996	-0.0011	0.0003261	0.0005347	1109010	7.58509e-05	0.00341438	0.814181
js21	1	rs7899657	10	65323265	A	0.4708	-0.0023	0.001016	0.03181	135276	0.4696	-0.0012	0.0003261	8.59e-05	1109050	8.84558e-05	0.00295261	0.817133
js21	1	rs10822181	10	65325126	A	0.4711	-0.0023	0.001016	0.03181	135277	0.4697	-0.0012	0.0003261	8.59e-05	1103640	8.84558e-05	0.00295261	0.820086
js21	1	rs7907451	10	65328740	A	0.471	-0.0023	0.001016	0.03181	135261	0.47	-0.0012	0.0003261	0.0001155	1108920	8.84558e-05	0.00295261	0.823039
js21	1	rs4746205	10	65329518	A	0.529	0.0023	0.001016	0.02737	135261	0.5301	0.0012	0.0003261	0.0001155	1108910	8.84558e-05	0.00295261	0.825991
js21	1	rs7100409	10	65330195	A	0.4712	-0.0023	0.001016	0.03181	135261	0.4701	-0.0012	0.0003261	0.0001155	1108910	8.84558e-05	0.00295261	0.828944
js21	1	rs7100413	10	65330208	T	0.5289	0.0023	0.001016	0.03181	135261	0.5299	0.0012	0.0003261	0.0001155	1108900	8.84558e-05	0.00295261	0.831897
js21	1	rs3847325	10	65331511	C	0.4712	-0.0023	0.001016	0.02737	135260	0.4701	-0.0012	0.0003261	0.0001155	1108910	8.84558e-05	0.00295261	0.834849
js21	1	rs10761785	10	65318766	T	0.5085	0.0018	0.001117	0.1021	126133	0.5167	0.0013	0.0003261	5.511e-05	1026210	9.66398e-05	0.00271589	0.837565
js21	1	rs10822163	10	65124098	C	0.5329	-0.0027	0.001016	0.01012	135276	0.5213	-0.0011	0.0003261	0.0002725	1109050	9.90056e-05	0.00265457	0.84022
js21	1	rs12245367	10	65321464	T	0.4714	-0.0022	0.001016	0.03376	135276	0.47	-0.0012	0.0003261	8.59e-05	1109050	0.000109999	0.00240347	0.842623
js21	1	rs4746204	10	65328518	T	0.4711	-0.0022	0.001016	0.03474	135261	0.47	-0.0012	0.0003261	0.0001155	1108920	0.000109999	0.00240347	0.845027
js21	1	rs10822155	10	65071215	A	0.402	0.003	0.001016	0.004937	135250	0.4145	0.001	0.0003261	0.001911	1108870	0.00011608	0.00228452	0.847311
js21	1	rs74502455	10	65316437	C	0.5284	-0.0029	0.001117	0.009441	116272	0.5172	-0.0011	0.0003261	0.001337	891926	0.000116285	0.00228072	0.849592
js21	1	rs7082470	10	65277026	A	0.464	0.0026	0.001016	0.01113	135251	0.4769	0.0011	0.0003261	0.0002725	1108890	0.000127983	0.00208366	0.851675
js21	1	rs10822161	10	65118203	A	0.4659	0.0028	0.001117	0.01108	127235	0.4779	0.0011	0.0003261	0.0006964	1020050	0.000146126	0.00183903	0.853514
js21	1	rs7088799	10	65016174	T	0.5916	-0.0029	0.001016	0.005507	129523	0.5829	-0.001	0.0003261	0.001911	1072500	0.00015448	0.00174525	0.85526
js21	1	rs7098181	10	65027143	T	0.4082	0.0029	0.001016	0.005927	135254	0.417	0.001	0.0003261	0.001911	1108910	0.00015448	0.00174525	0.857005
js21	1	rs9787438	10	65038030	C	0.4077	0.0029	0.001016	0.005927	135254	0.4169	0.001	0.0003261	0.001911	1108910	0.00015448	0.00174525	0.85875
js21	1	rs7080386	10	65048306	A	0.4061	0.0029	0.001016	0.005317	135257	0.4152	0.001	0.0003261	0.001911	1108950	0.00015448	0.00174525	0.860496
js21	1	rs7075195	10	65050659	A	0.5921	-0.0029	0.001016	0.005927	135258	0.5829	-0.001	0.0003261	0.001911	1108950	0.00015448	0.00174525	0.862241
js21	1	rs10761737	10	65052205	T	0.5975	-0.0029	0.001016	0.005927	135253	0.5856	-0.001	0.0003261	0.001911	1108900	0.00015448	0.00174525	0.863986
js21	1	rs10761739	10	65062008	C	0.4076	0.0029	0.001016	0.005927	135255	0.4169	0.001	0.0003261	0.001911	1108910	0.00015448	0.00174525	0.865731
js21	1	rs7073753	10	65062820	T	0.4072	0.0029	0.001016	0.005927	135255	0.4166	0.001	0.0003261	0.001911	1108910	0.00015448	0.00174525	0.867477
js21	1	rs9414801	10	65149089	A	0.531	-0.0029	0.001219	0.01441	116272	0.523	-0.0011	0.0003261	0.001505	891926	0.000199629	0.00137134	0.868848
js21	1	rs10761731	10	65027610	A	0.5901	-0.0028	0.001016	0.007169	135254	0.5819	-0.001	0.0003261	0.0007996	1104420	0.0002036	0.00134619	0.870194
js21	1	rs7084707	10	65052542	T	0.4079	0.0028	0.001016	0.007093	135258	0.4171	0.001	0.0003261	0.001911	1108950	0.0002036	0.00134619	0.87154
js21	1	rs10761741	10	65066186	T	0.4075	0.0028	0.001016	0.007093	135258	0.4169	0.001	0.0003261	0.001911	1107080	0.0002036	0.00134619	0.872886
js21	1	rs7090111	10	65077994	C	0.5938	-0.0028	0.001016	0.007093	135255	0.5835	-0.001	0.0003261	0.001911	1108930	0.0002036	0.00134619	0.874233
js21	1	rs10822159	10	65096250	T	0.4078	0.0028	0.001016	0.007093	135263	0.4172	0.001	0.0003261	0.001911	1108980	0.0002036	0.00134619	0.875579
js21	1	rs10740118	10	65101207	C	0.4084	0.0028	0.001016	0.008462	135268	0.4175	0.001	0.0003261	0.001911	1109010	0.0002036	0.00134619	0.876925
js21	1	rs10822147	10	64976297	T	0.766	0.0012	0.00132	0.3908	129523	0.7974	0.0013	0.0003261	8.847e-05	1072500	0.000234198	0.00118037	0.878105
js21	1	rs7918743	10	65093062	T	0.2225	-0.0012	0.00132	0.3694	135277	0.1948	-0.0013	0.0003261	8.847e-05	1109040	0.000234198	0.00118037	0.879286
js21	1	rs10761721	10	64938404	T	0.2246	-0.0011	0.00132	0.4117	135273	0.1945	-0.0013	0.0003261	8.847e-05	1109010	0.000250177	0.0011095	0.880395
js21	1	rs10761726	10	64980718	A	0.2256	-0.0011	0.00132	0.4006	135213	0.1957	-0.0013	0.0003261	8.847e-05	1108700	0.000250177	0.0011095	0.881505
js21	1	rs7082066	10	64998971	A	0.2195	-0.0011	0.00132	0.4006	135273	0.1934	-0.0013	0.0003261	0.0001054	1109030	0.000250177	0.0011095	0.882614
js21	1	rs7909555	10	65033108	T	0.225	-0.0011	0.00132	0.4006	135274	0.1947	-0.0013	0.0003261	0.0001054	1109020	0.000250177	0.0011095	0.883724
js21	1	rs10761733	10	65034784	T	0.2257	-0.0011	0.00132	0.4006	135276	0.1949	-0.0013	0.0003261	0.0001054	1109040	0.000250177	0.0011095	0.884833
js21	1	rs10995493	10	65047026	T	0.7738	0.0011	0.00132	0.4006	135276	0.805	0.0013	0.0003261	8.847e-05	1109040	0.000250177	0.0011095	0.885943
js21	1	rs7913332	10	65053650	A	0.2261	-0.0011	0.00132	0.4006	135277	0.1948	-0.0013	0.0003261	8.847e-05	1109050	0.000250177	0.0011095	0.887052
js21	1	rs7907462	10	65055533	T	0.2262	-0.0011	0.00132	0.4006	135275	0.195	-0.0013	0.0003261	8.847e-05	1109030	0.000250177	0.0011095	0.888162
js21	1	rs7092139	10	65066300	A	0.2273	-0.0011	0.00132	0.3957	135274	0.1951	-0.0013	0.0003261	8.847e-05	1109010	0.000250177	0.0011095	0.889271
js21	1	rs7092539	10	65066509	T	0.7729	0.0011	0.00132	0.3957	135274	0.8052	0.0013	0.0003261	8.847e-05	1109010	0.000250177	0.0011095	0.890381
js21	1	rs10822157	10	65089480	A	0.2216	-0.0011	0.00132	0.3957	135276	0.1936	-0.0013	0.0003261	8.847e-05	1108100	0.000250177	0.0011095	0.89149
js21	1	rs7902187	10	65093135	T	0.7728	0.0011	0.00132	0.3957	135277	0.805	0.0013	0.0003261	8.847e-05	1109050	0.000250177	0.0011095	0.8926
js21	1	rs10761743	10	65096018	T	0.7727	0.0011	0.00132	0.3957	135277	0.8049	0.0013	0.0003261	8.847e-05	1109050	0.000250177	0.0011095	0.893709
js21	1	rs10761746	10	65104894	A	0.2264	-0.0011	0.00132	0.3799	135277	0.1948	-0.0013	0.0003261	8.847e-05	1103640	0.000250177	0.0011095	0.894819
js21	1	rs7073932	10	65109920	T	0.7739	0.0011	0.00132	0.3957	135268	0.8052	0.0013	0.0003261	8.847e-05	1108990	0.000250177	0.0011095	0.895928
js21	1	rs10761748	10	65109976	T	0.2266	-0.0011	0.00132	0.3957	135268	0.1949	-0.0013	0.0003261	8.847e-05	1108990	0.000250177	0.0011095	0.897038
js21	1	rs7082926	10	65115531	T	0.2261	-0.0011	0.00132	0.3957	135268	0.1945	-0.0013	0.0003261	8.847e-05	1108990	0.000250177	0.0011095	0.898147
js21	1	rs7083356	10	65115788	A	0.7745	0.0011	0.00132	0.3957	135268	0.8057	0.0013	0.0003261	8.847e-05	1108990	0.000250177	0.0011095	0.899257
js21	1	rs9629895	10	65122787	A	0.2258	-0.0011	0.00132	0.3957	135276	0.1943	-0.0013	0.0003261	8.847e-05	1106040	0.000250177	0.0011095	0.900366
js21	1	rs10740119	10	65125237	T	0.2252	-0.0011	0.00132	0.4117	135276	0.1942	-0.0013	0.0003261	8.847e-05	1109050	0.000250177	0.0011095	0.901476
js21	1	rs7909692	10	65128277	A	0.7752	0.0011	0.00132	0.3848	135276	0.8058	0.0013	0.0003261	8.847e-05	1109050	0.000250177	0.0011095	0.902585
js21	1	rs6479897	10	65136628	T	0.7748	0.0011	0.00132	0.4117	135276	0.8056	0.0013	0.0003261	8.847e-05	1109050	0.000250177	0.0011095	0.903695
js21	1	rs10740122	10	65155211	A	0.7728	0.0011	0.00132	0.4006	135276	0.805	0.0013	0.0003261	8.847e-05	1109050	0.000250177	0.0011095	0.904804
js21	1	rs10740124	10	65185794	T	0.7719	0.0011	0.00132	0.3848	135274	0.805	0.0013	0.0003261	8.847e-05	1109040	0.000250177	0.0011095	0.905914
js21	1	rs10761764	10	65188903	C	0.2273	-0.0011	0.00132	0.4117	135274	0.1947	-0.0013	0.0003261	8.847e-05	1109040	0.000250177	0.0011095	0.907023
js21	1	rs10761767	10	65192431	T	0.2278	-0.0011	0.00132	0.4117	135274	0.1949	-0.0013	0.0003261	7.409e-05	1109040	0.000250177	0.0011095	0.908133
js21	1	rs7917169	10	65192941	T	0.2272	-0.0011	0.00132	0.4117	135274	0.1947	-0.0013	0.0003261	7.409e-05	1109040	0.000250177	0.0011095	0.909242
js21	1	rs10761768	10	65194129	A	0.7722	0.0011	0.00132	0.4117	135274	0.8052	0.0013	0.0003261	8.847e-05	1106970	0.000250177	0.0011095	0.910352
js21	1	rs10761789	10	65396564	T	0.4613	-0.0023	0.001016	0.0273	135225	0.4572	-0.0011	0.0003261	0.0006059	1108810	0.000260845	0.00106689	0.911419
js21	1	rs907	10	64936679	A	0.2197	-0.001	0.00132	0.4397	135276	0.1935	-0.0013	0.0003261	8.847e-05	1108080	0.000265717	0.00104854	0.912467
js21	1	rs10995459	10	64942810	A	0.2198	-0.001	0.00132	0.4397	135274	0.1935	-0.0013	0.0003261	0.0001054	1109030	0.000265717	0.00104854	0.913516
js21	1	rs3211105	10	64945364	A	0.7748	0.001	0.00132	0.4397	135167	0.8051	0.0013	0.0003261	8.847e-05	1100280	0.000265717	0.00104854	0.914564
js21	1	rs10761722	10	64955047	C	0.2197	-0.001	0.00132	0.4282	135274	0.1935	-0.0013	0.0003261	8.847e-05	1109030	0.000265717	0.00104854	0.915613
js21	1	rs1579045	10	64970448	A	0.7755	0.001	0.00132	0.4282	135273	0.8053	0.0013	0.0003261	8.847e-05	1109030	0.000265717	0.00104854	0.916661
js21	1	rs7920159	10	64972176	C	0.2241	-0.001	0.00132	0.4282	135273	0.1945	-0.0013	0.0003261	8.847e-05	1109030	0.000265717	0.00104854	0.91771
js21	1	rs10822148	10	64979247	A	0.2247	-0.001	0.00132	0.4282	135273	0.1945	-0.0013	0.0003261	0.0001054	1109030	0.000265717	0.00104854	0.918758
js21	1	rs10761728	10	64995568	T	0.775	0.001	0.00132	0.4569	135273	0.8053	0.0013	0.0003261	0.0001054	1109030	0.000265717	0.00104854	0.919807
js21	1	rs7081614	10	65011848	T	0.774	0.001	0.00132	0.4282	135273	0.805	0.0013	0.0003261	0.0001054	1109030	0.000265717	0.00104854	0.920855
js21	1	rs1904297	10	65015188	A	0.7747	0.001	0.00132	0.4282	135273	0.8052	0.0013	0.0003261	0.0001054	1109030	0.000265717	0.00104854	0.921904
js21	1	rs4417159	10	65045698	A	0.7738	0.001	0.00132	0.4282	135276	0.805	0.0013	0.0003261	8.847e-05	1109040	0.000265717	0.00104854	0.922952
js21	1	rs10761736	10	65047769	A	0.2286	-0.001	0.00132	0.4282	135275	0.1977	-0.0013	0.0003261	8.847e-05	1109020	0.000265717	0.00104854	0.924001
js21	1	rs7093899	10	65054336	A	0.2265	-0.001	0.00132	0.4282	135277	0.1951	-0.0013	0.0003261	8.847e-05	1109050	0.000265717	0.00104854	0.92505
js21	1	rs10822154	10	65059044	T	0.773	0.001	0.00132	0.4569	135275	0.805	0.0013	0.0003261	8.847e-05	1109020	0.000265717	0.00104854	0.926098
js21	1	rs10761740	10	65063263	A	0.7726	0.001	0.00132	0.423	135274	0.8045	0.0013	0.0003261	8.847e-05	1109010	0.000265717	0.00104854	0.927147
js21	1	rs7897326	10	65065819	T	0.2276	-0.001	0.00132	0.423	135274	0.1953	-0.0013	0.0003261	8.847e-05	1109010	0.000265717	0.00104854	0.928195
js21	1	rs9733126	10	65074487	A	0.7726	0.001	0.00132	0.423	135274	0.8048	0.0013	0.0003261	8.847e-05	1109010	0.000265717	0.00104854	0.929244
js21	1	rs4518976	10	65078777	T	0.772	0.001	0.00132	0.4397	135274	0.8046	0.0013	0.0003261	0.0001054	1109010	0.000265717	0.00104854	0.930292
js21	1	rs10740112	10	65082075	A	0.7731	0.001	0.00132	0.423	135276	0.8051	0.0013	0.0003261	8.847e-05	1109040	0.000265717	0.00104854	0.931341
js21	1	rs10740113	10	65082276	T	0.2276	-0.001	0.00132	0.423	135276	0.1952	-0.0013	0.0003261	8.847e-05	1109040	0.000265717	0.00104854	0.932389
js21	1	rs10740114	10	65082419	A	0.2276	-0.001	0.00132	0.423	135276	0.1952	-0.0013	0.0003261	8.847e-05	1109040	0.000265717	0.00104854	0.933438
js21	1	rs12767177	10	65087642	C	0.2279	-0.001	0.00132	0.4516	135276	0.1962	-0.0013	0.0003261	8.847e-05	1109040	0.000265717	0.00104854	0.934486
js21	1	rs7913278	10	65113534	A	0.7733	0.001	0.00132	0.423	135268	0.8047	0.0013	0.0003261	8.847e-05	1108990	0.000265717	0.00104854	0.935535
js21	1	rs10822165	10	65146959	T	0.2255	-0.001	0.00132	0.411	135276	0.1947	-0.0013	0.0003261	8.847e-05	1109050	0.000265717	0.00104854	0.936584
js21	1	rs10822167	10	65158751	T	0.7721	0.001	0.00132	0.4282	135275	0.805	0.0013	0.0003261	7.409e-05	1109040	0.000265717	0.00104854	0.937632
js21	1	rs10822172	10	65215238	T	0.2277	-0.001	0.00132	0.4569	135274	0.1946	-0.0013	0.0003261	7.409e-05	1109040	0.000265717	0.00104854	0.938681
js21	1	rs7074735	10	65219279	A	0.7718	0.001	0.00132	0.4569	135277	0.8052	0.0013	0.0003261	8.847e-05	1109050	0.000265717	0.00104854	0.939729
js21	1	rs7075205	10	65219594	T	0.2282	-0.001	0.00132	0.4451	135277	0.1947	-0.0013	0.0003261	8.847e-05	1109050	0.000265717	0.00104854	0.940778
js21	1	rs7085862	10	65246447	T	0.2269	-0.001	0.00132	0.4623	135277	0.1942	-0.0013	0.0003261	7.409e-05	1109050	0.000265717	0.00104854	0.941826
js21	1	rs10740128	10	65250543	A	0.2296	-0.001	0.00132	0.4506	129523	0.1948	-0.0013	0.0003261	7.409e-05	1072500	0.000265717	0.00104854	0.942875
js21	1	rs10761776	10	65250977	T	0.7728	0.001	0.00132	0.4623	135277	0.8054	0.0013	0.0003261	8.847e-05	1109050	0.000265717	0.00104854	0.943923
js21	1	rs7083823	10	65270672	C	0.7737	0.001	0.00132	0.4623	135277	0.8057	0.0013	0.0003261	7.409e-05	1109050	0.000265717	0.00104854	0.944972
js21	1	rs7082076	10	65276945	C	0.2261	-0.001	0.00132	0.4334	135230	0.1944	-0.0013	0.0003261	7.409e-05	1108760	0.000265717	0.00104854	0.94602
js21	1	rs10740133	10	65277436	T	0.774	0.001	0.00132	0.4623	135230	0.8057	0.0013	0.0003261	7.409e-05	1108760	0.000265717	0.00104854	0.947069
js21	1	rs7358191	10	65278788	A	0.2256	-0.001	0.00132	0.4451	135230	0.1942	-0.0013	0.0003261	7.409e-05	1108760	0.000265717	0.00104854	0.948117
js21	1	rs7358152	10	65278898	T	0.2256	-0.001	0.00132	0.4451	135230	0.1942	-0.0013	0.0003261	7.409e-05	1108760	0.000265717	0.00104854	0.949166
js21	1	rs10761780	10	65284032	T	0.7724	0.001	0.00132	0.4686	129523	0.8064	0.0013	0.0003261	7.409e-05	1071570	0.000265717	0.00104854	0.950215
js21	1	rs9414802	10	65151382	T	0.7916	0.0009	0.00132	0.4867	135277	0.8128	0.0013	0.0003261	6.194e-05	1109030	0.000280606	0.000996306	0.951211
js21	1	rs10761765	10	65188973	A	0.2292	-0.0009	0.00132	0.499	135271	0.1962	-0.0013	0.0003261	8.847e-05	1109020	0.000280606	0.000996306	0.952207
js21	1	rs10995540	10	65219930	C	0.2282	-0.0009	0.00132	0.4744	135277	0.1947	-0.0013	0.0003261	7.409e-05	1109050	0.000280606	0.000996306	0.953203
js21	1	rs10159609	10	65220928	T	0.7723	0.0009	0.00132	0.4744	135277	0.8053	0.0013	0.0003261	8.847e-05	1109050	0.000280606	0.000996306	0.9542
js21	1	rs10995541	10	65233335	T	0.7718	0.0009	0.00132	0.4744	135277	0.8053	0.0013	0.0003261	7.409e-05	1109050	0.000280606	0.000996306	0.955196
js21	1	rs2393978	10	65241810	A	0.7729	0.0009	0.00132	0.4923	135277	0.8056	0.0013	0.0003261	7.409e-05	1109050	0.000280606	0.000996306	0.956192
js21	1	rs10822173	10	65243602	A	0.2271	-0.0009	0.00132	0.4923	135277	0.1946	-0.0013	0.0003261	8.847e-05	1109050	0.000280606	0.000996306	0.957189
js21	1	rs7915680	10	65244304	T	0.7729	0.0009	0.00132	0.5048	135238	0.8052	0.0013	0.0003261	8.847e-05	1108840	0.000280606	0.000996306	0.958185
js21	1	rs9919452	10	65248572	T	0.2271	-0.0009	0.00132	0.4923	135277	0.1945	-0.0013	0.0003261	8.847e-05	1109050	0.000280606	0.000996306	0.959181
js21	1	rs7910662	10	65253700	T	0.7738	0.0009	0.00132	0.4923	135277	0.8057	0.0013	0.0003261	7.409e-05	1103640	0.000280606	0.000996306	0.960178
js21	1	rs2393981	10	65261365	A	0.2297	-0.0009	0.00132	0.5057	129523	0.1957	-0.0013	0.0003261	7.409e-05	1072500	0.000280606	0.000996306	0.961174
js21	1	rs9971294	10	65262868	A	0.2257	-0.0009	0.00132	0.4923	135277	0.1942	-0.0013	0.0003261	7.409e-05	1109050	0.000280606	0.000996306	0.96217
js21	1	rs7097698	10	65273395	A	0.774	0.0009	0.00132	0.4923	135256	0.8057	0.0013	0.0003261	7.409e-05	1108940	0.000280606	0.000996306	0.963167
js21	1	rs7068144	10	65274260	C	0.226	-0.0009	0.00132	0.4923	135235	0.1943	-0.0013	0.0003261	7.409e-05	1108810	0.000280606	0.000996306	0.964163
js21	1	rs10822179	10	65280164	T	0.2257	-0.0009	0.00132	0.5104	135230	0.1942	-0.0013	0.0003261	7.409e-05	1108760	0.000280606	0.000996306	0.965159
js21	1	rs10761781	10	65284603	T	0.2249	-0.0009	0.00132	0.5057	129523	0.1901	-0.0013	0.0003261	7.409e-05	1070630	0.000280606	0.000996306	0.966155
js21	1	rs7070693	10	65016162	A	0.2168	-0.0008	0.00132	0.544	135273	0.189	-0.0013	0.0003261	7.409e-05	1109020	0.000294635	0.000951796	0.967107
js21	1	rs10822143	10	64887856	T	0.4933	0.0024	0.001117	0.02763	118777	0.5085	0.0011	0.0003261	0.0006964	897281	0.000336302	0.000840941	0.967948
js21	1	rs10740131	10	65271488	A	0.5383	-0.0024	0.001117	0.02706	124496	0.5259	-0.0011	0.0003261	0.0002725	933529	0.000336302	0.000840941	0.968789
js21	1	rs10995455	10	64936361	A	0.2972	0.0032	0.001117	0.005081	135030	0.3122	0.0009	0.0003261	0.005088	1107960	0.000366291	0.000776369	0.969566
js21	1	rs7896910	10	65016721	A	0.2974	0.0032	0.001117	0.00476	135032	0.3124	0.0009	0.0003261	0.004293	1108870	0.000366291	0.000776369	0.970342
js21	1	rs2393989	10	65366896	A	0.5562	0.0025	0.001016	0.01947	129523	0.5523	0.001	0.0003261	0.001148	1072500	0.000439798	0.000654434	0.970996
js21	1	rs10733789	10	64948684	T	0.6931	-0.0031	0.001117	0.004919	135043	0.6847	-0.0009	0.0003261	0.004293	1105920	0.000471489	0.000613292	0.97161
js21	1	rs7915779	10	65244244	C	0.4601	0.0022	0.001117	0.04676	121434	0.4749	0.0011	0.0003261	0.0006964	907502	0.000486234	0.000595926	0.972206
js21	1	rs10995527	10	65147419	A	0.4652	0.0024	0.001219	0.04317	116272	0.4808	0.0011	0.0003261	0.001505	891926	0.000486938	0.000595123	0.972801
js21	1	rs3858121	10	65399997	T	0.5388	0.0024	0.001016	0.02064	129523	0.543	0.001	0.0003261	0.001474	1072500	0.00055761	0.000524508	0.973325
js21	1	rs3858122	10	65400080	C	0.4612	-0.0024	0.001016	0.02064	129523	0.457	-0.001	0.0003261	0.001474	1072500	0.00055761	0.000524508	0.97385
js21	1	rs10761716	10	64882300	C	0.564	-0.002	0.001117	0.05947	129416	0.5533	-0.0011	0.0003261	0.0003593	1072500	0.00068083	0.000435582	0.974285
js21	1	rs10740138	10	65395133	A	0.4616	-0.0023	0.001016	0.0273	135225	0.4577	-0.001	0.0003261	0.0007873	1107880	0.000700165	0.000424391	0.97471
js21	1	rs7076920	10	65399609	C	0.4633	-0.0023	0.001016	0.0281	129523	0.4596	-0.001	0.0003261	0.001474	1072500	0.000700165	0.000424391	0.975134
js21	1	rs10995449	10	64887472	A	0.775	0.0013	0.001422	0.3575	129523	0.8081	0.0012	0.0003261	0.0002999	1072500	0.000755188	0.000395591	0.97553
js21	1	rs7916224	10	64904603	T	0.2233	-0.0012	0.00132	0.3685	135277	0.1946	-0.0012	0.0003261	0.0003532	1109030	0.000758717	0.000393882	0.975924
js21	1	rs10733787	10	64906838	A	0.7712	0.0012	0.00132	0.3706	135277	0.804	0.0012	0.0003261	0.0003532	1109040	0.000758717	0.000393882	0.976317
js21	1	rs12240740	10	64907238	A	0.7712	0.0012	0.00132	0.3706	135277	0.804	0.0012	0.0003261	0.0003532	1109040	0.000758717	0.000393882	0.976711
js21	1	rs10733788	10	64917865	T	0.2287	-0.0012	0.00132	0.3586	135274	0.1958	-0.0012	0.0003261	0.0003532	1109030	0.000758717	0.000393882	0.977105
js21	1	rs10822162	10	65124080	A	0.226	-0.0012	0.00132	0.3543	135276	0.1948	-0.0012	0.0003261	0.0002543	1109050	0.000758717	0.000393882	0.977499
js21	1	rs2893923	10	65261184	T	0.3067	0.0029	0.001117	0.009372	135060	0.3141	0.0009	0.0003261	0.005389	1101570	0.000762639	0.000392001	0.977891
js21	1	rs10740123	10	65164515	A	0.2279	-0.0011	0.00132	0.3848	135274	0.1949	-0.0012	0.0003261	0.0002543	1109040	0.000810483	0.000370476	0.978262
js21	1	rs10822170	10	65171155	T	0.7682	0.0011	0.00132	0.4117	135274	0.8003	0.0012	0.0003261	0.0002543	1109040	0.000810483	0.000370476	0.978632
js21	1	rs10995530	10	65179414	A	0.7721	0.0011	0.00132	0.4117	135274	0.8051	0.0012	0.0003261	0.0002543	1109040	0.000810483	0.000370476	0.979002
js21	1	rs10822146	10	64951467	A	0.7487	0.001	0.001219	0.4367	135274	0.7749	0.0012	0.0003261	0.0002325	1108110	0.000819234	0.000366802	0.979369
js21	1	rs10465990	10	64960536	A	0.7492	0.001	0.001219	0.4067	135274	0.7757	0.0012	0.0003261	0.0002325	1106040	0.000819234	0.000366802	0.979736
js21	1	rs10761725	10	64974537	A	0.248	-0.001	0.001219	0.4237	135233	0.2241	-0.0012	0.0003261	0.0002874	1104310	0.000819234	0.000366802	0.980103
js21	1	rs4335432	10	64985817	T	0.7463	0.001	0.00132	0.4323	135273	0.7757	0.0012	0.0003261	0.0002325	1109030	0.000860825	0.000350335	0.980453
js21	1	rs6479889	10	64988627	A	0.7463	0.001	0.00132	0.4323	135272	0.7757	0.0012	0.0003261	0.0002874	1106960	0.000860825	0.000350335	0.980804
js21	1	rs10822150	10	65017496	A	0.7746	0.001	0.00132	0.4282	135276	0.8051	0.0012	0.0003261	0.0002999	1109040	0.000860825	0.000350335	0.981154
js21	1	rs10761732	10	65028257	T	0.7739	0.001	0.00132	0.4282	135276	0.8048	0.0012	0.0003261	0.0002999	1109040	0.000860825	0.000350335	0.981504
js21	1	rs10761755	10	65171972	A	0.7716	0.001	0.00132	0.4397	135274	0.8049	0.0012	0.0003261	0.0002543	1109040	0.000860825	0.000350335	0.981855
js21	1	rs10761757	10	65172550	C	0.2284	-0.001	0.00132	0.4397	135274	0.1951	-0.0012	0.0003261	0.0002543	1109040	0.000860825	0.000350335	0.982205
js21	1	rs6479901	10	65180776	A	0.7722	0.001	0.00132	0.4397	135274	0.805	0.0012	0.0003261	0.0002543	1109040	0.000860825	0.000350335	0.982555
js21	1	rs12573212	10	65218425	A	0.2282	-0.001	0.00132	0.4569	135272	0.1947	-0.0012	0.0003261	0.0002543	1109030	0.000860825	0.000350335	0.982906
js21	1	rs1061259	10	65225244	C	0.7645	0.001	0.00132	0.4416	129523	0.7991	0.0012	0.0003261	0.0002152	1072500	0.000860825	0.000350335	0.983256
js21	1	rs4403688	10	65012916	A	0.7729	0.0009	0.00132	0.4866	135218	0.8036	0.0012	0.0003261	0.0002999	1108740	0.000909063	0.000333068	0.983589
js21	1	rs10761749	10	65113809	T	0.727	0.0005	0.00132	0.7183	129309	0.7594	0.0012	0.0003261	0.0001139	1072500	0.00106754	0.00028702	0.983876
js21	1	rs7089698	10	65384567	A	0.4581	-0.0021	0.001016	0.05167	135152	0.4529	-0.001	0.0003261	0.001474	1100190	0.00107231	0.00028584	0.984162
js21	1	rs3847327	10	65382328	T	0.5416	0.002	0.001016	0.05921	135275	0.5467	0.001	0.0003261	0.001474	1109030	0.00130788	0.000237921	0.9844
js21	1	rs10995445	10	64874754	A	0.534	-0.0019	0.001016	0.07552	129416	0.5216	-0.001	0.0003261	0.0009028	1072500	0.00157982	0.000199898	0.9846
js21	1	rs7075302	10	65381740	A	0.4552	-0.0019	0.001016	0.06344	135277	0.4515	-0.001	0.0003261	0.001474	1103640	0.00157982	0.000199898	0.9848
js21	1	rs2393967	10	65133156	A	0.7026	-0.0029	0.001117	0.009372	135142	0.6871	-0.0008	0.0003261	0.009352	1103490	0.00169612	0.00018725	0.984987
js21	1	rs7084569	10	64876554	A	0.4659	0.0018	0.001016	0.08581	129416	0.4783	0.001	0.0003261	0.0009028	1072500	0.00188991	0.000169525	0.985156
js21	1	rs10995505	10	65091159	A	0.2546	-0.0013	0.001219	0.3029	135276	0.2262	-0.0011	0.0003261	0.0006171	1108100	0.00191528	0.000167462	0.985324
js21	1	rs10761747	10	65108156	C	0.7464	0.0013	0.001219	0.3029	135268	0.7746	0.0011	0.0003261	0.0006171	1108050	0.00191528	0.000167462	0.985491
js21	1	rs4450077	10	65013736	C	0.253	-0.0012	0.001219	0.3467	135273	0.2255	-0.0011	0.0003261	0.0007528	1109020	0.00208337	0.000155019	0.985646
js21	1	rs4469770	10	65013912	A	0.2528	-0.0012	0.001219	0.3317	135273	0.2254	-0.0011	0.0003261	0.0007528	1109020	0.00208337	0.000155019	0.985801
js21	1	rs7912797	10	65113380	A	0.2542	-0.0012	0.001219	0.3279	135268	0.2265	-0.0011	0.0003261	0.0006171	1108990	0.00208337	0.000155019	0.985956
js21	1	rs7098614	10	65115427	T	0.7469	0.0012	0.001219	0.3279	135268	0.7749	0.0011	0.0003261	0.0006171	1106910	0.00208337	0.000155019	0.986111
js21	1	rs10740105	10	64889717	T	0.7757	0.0013	0.001422	0.3575	129523	0.8091	0.0011	0.0003261	0.0007991	1072500	0.00222696	0.00014583	0.986257
js21	1	rs7908990	10	64890650	A	0.7758	0.0013	0.001422	0.3575	129399	0.809	0.0011	0.0003261	0.0007991	1072500	0.00222696	0.00014583	0.986403
js21	1	rs12218613	10	65390634	T	0.4114	-0.0017	0.001016	0.0989	129523	0.4065	-0.001	0.0003261	0.001018	1071570	0.00223907	0.000145107	0.986548
js21	1	rs10761717	10	64886114	T	0.2247	-0.0012	0.001422	0.3668	129523	0.1915	-0.0011	0.0003261	0.0007991	1072500	0.00236897	0.000137802	0.986686
js21	1	rs10995448	10	64887059	A	0.2244	-0.0012	0.001422	0.3816	129523	0.1911	-0.0011	0.0003261	0.0007991	1072500	0.00236897	0.000137802	0.986824
js21	1	rs7082200	10	64888321	C	0.2243	-0.0012	0.001422	0.3816	129523	0.1909	-0.0011	0.0003261	0.0007991	1072500	0.00236897	0.000137802	0.986961
js21	1	rs10995450	10	64888911	T	0.2243	-0.0012	0.001422	0.3816	129523	0.1909	-0.0011	0.0003261	0.0007991	1071560	0.00236897	0.000137802	0.987099
js21	1	rs10995453	10	64934331	T	0.234	-0.0011	0.00132	0.3852	122054	0.2097	-0.0011	0.0003261	0.0009073	1035940	0.00239001	0.000136691	0.987236
js21	1	rs10761719	10	64890097	A	0.2266	-0.0011	0.001422	0.4067	129523	0.1938	-0.0011	0.0003261	0.0007991	1072500	0.0025076	0.000130813	0.987367
js21	1	rs7923014	10	64890165	T	0.7735	0.0011	0.001422	0.4067	129523	0.8068	0.0011	0.0003261	0.0007991	1072500	0.0025076	0.000130813	0.987498
js21	1	rs931972	10	64910227	C	0.7718	0.0011	0.001422	0.4236	129523	0.8079	0.0011	0.0003261	0.000931	1072500	0.0025076	0.000130813	0.987628
js21	1	rs12771984	10	64887194	A	0.7707	0.001	0.001422	0.4597	129523	0.8035	0.0011	0.0003261	0.0007991	1072500	0.00264125	0.000124747	0.987753
js21	1	rs16917995	10	64747034	C	0.1086	0.004	0.001625	0.01532	135258	0.1112	0.001	0.0004349	0.02402	1108900	0.00343699	9.81077e-05	0.987851
js21	1	rs10822175	10	65255174	A	0.2216	-0.001	0.001422	0.4802	134312	0.1674	-0.0014	0.0004349	0.000687	1108800	0.00438892	7.85695e-05	0.98793
js21	1	rs11591501	10	64752558	A	0.1084	0.0038	0.001625	0.02128	135041	0.1114	0.001	0.0004349	0.02402	1108900	0.00461809	7.50287e-05	0.988005
js21	1	rs72837425	10	64706287	A	0.9707	-0.0051	0.00325	0.1164	127815	0.9699	-0.0025	0.0008697	0.003805	1071000	0.00468788	7.40166e-05	0.988079
js21	1	rs4746790	10	64757342	T	0.8137	-0.0016	0.001422	0.2576	129308	0.8066	-0.001	0.0003261	0.003045	1072500	0.0048206	7.21698e-05	0.988151
js21	1	rs35981947	10	64709935	A	0.1078	0.0036	0.001625	0.02924	132182	0.1104	0.001	0.0004349	0.02637	1090180	0.00611178	5.82518e-05	0.988209
js21	1	rs12764150	10	64664180	T	0.9311	-0.0038	0.002031	0.06378	135172	0.9302	-0.0014	0.0005436	0.008461	1103640	0.00630305	5.66578e-05	0.988266
js21	1	rs9651304	10	64671764	A	0.2253	0.0011	0.00132	0.37	135277	0.2172	0.001	0.0003261	0.001276	1103640	0.00641531	5.57648e-05	0.988322
js21	1	rs12412372	10	64860129	A	0.1807	-0.001	0.001422	0.4805	135144	0.1768	-0.001	0.0003261	0.00319	1108010	0.00708968	5.09735e-05	0.988373
js21	1	rs61853308	10	64861350	T	0.8191	0.001	0.001422	0.4528	135147	0.823	0.001	0.0003261	0.00319	1108940	0.00708968	5.09735e-05	0.988424
js21	1	rs61853309	10	64861858	T	0.1805	-0.001	0.001422	0.4528	135154	0.1767	-0.001	0.0003261	0.00319	1108960	0.00708968	5.09735e-05	0.988475
js21	1	rs61339888	10	64862648	C	0.1806	-0.001	0.001422	0.4805	135158	0.1769	-0.001	0.0003261	0.00319	1108980	0.00708968	5.09735e-05	0.988526
js21	1	rs138736507	10	64699679	A	0.0224	0.0145	0.004875	0.003239	57389	0.0215	0.0012	0.001196	0.3086	844808	0.00724999	4.99606e-05	0.988576
js21	1	rs67869451	10	64861137	T	0.1806	-0.0009	0.001422	0.509	132050	0.1768	-0.001	0.0003261	0.00319	1091720	0.00743071	4.88691e-05	0.988624
js21	1	rs10761711	10	64869942	A	0.2152	-0.0008	0.00132	0.5343	129416	0.1885	-0.001	0.0003261	0.001771	1072500	0.00755534	4.81456e-05	0.988673
js21	1	rs10761712	10	64870338	A	0.2184	-0.0008	0.00132	0.5343	129416	0.1901	-0.001	0.0003261	0.001771	1072500	0.00755534	4.81456e-05	0.988721
js21	1	rs12768750	10	64739308	A	0.1095	0.0038	0.001625	0.01918	135256	0.1104	0.0009	0.0004349	0.04277	1108910	0.00763132	4.77156e-05	0.988768
js21	1	rs9415676	10	65010626	A	0.6156	0.0023	0.001016	0.03197	135258	0.6228	0.0007	0.0003261	0.0244	1108930	0.00770217	4.7322e-05	0.988816
js21	1	rs10761720	10	64898783	A	0.7389	0.0007	0.00132	0.5833	124529	0.7756	0.001	0.0003261	0.002648	933795	0.00788765	4.63238e-05	0.988862
js21	1	rs12784493	10	64755609	T	0.1081	0.0036	0.001727	0.03137	129308	0.1116	0.001	0.0004349	0.01571	1071560	0.0080973	4.52483e-05	0.988907
js21	1	rs1864390	10	65356109	T	0.6555	0.0025	0.001117	0.02522	135247	0.6623	0.0007	0.0003261	0.04078	1107940	0.0081598	4.49379e-05	0.988952
js21	1	rs4746195	10	65307653	A	0.86	0.0012	0.001524	0.4487	129416	0.8609	0.0013	0.0004349	0.003004	1069530	0.00841586	4.37127e-05	0.988996
js21	1	rs4469774	10	65309777	T	0.141	-0.0012	0.001524	0.4487	129416	0.1395	-0.0013	0.0004349	0.003004	1072500	0.00841586	4.37127e-05	0.98904
js21	1	rs16918599	10	65320079	T	0.8649	0.0012	0.001524	0.4468	129416	0.8626	0.0013	0.0004349	0.003004	1072500	0.00841586	4.37127e-05	0.989083
js21	1	rs16918600	10	65320450	A	0.1356	-0.0012	0.001524	0.4468	129416	0.1375	-0.0013	0.0004349	0.003004	1072500	0.00841586	4.37127e-05	0.989127
js21	1	rs11812934	10	65320730	A	0.1355	-0.0012	0.001524	0.4468	129416	0.1375	-0.0013	0.0004349	0.003004	1072500	0.00841586	4.37127e-05	0.989171
js21	1	rs12257409	10	65302699	T	0.3437	-0.0021	0.001117	0.05959	135223	0.3408	-0.0008	0.0003261	0.01841	1108770	0.00842587	4.36662e-05	0.989215
js21	1	rs12263283	10	65305197	T	0.3435	-0.0021	0.001117	0.0643	135223	0.3405	-0.0008	0.0003261	0.01841	1108770	0.00842587	4.36662e-05	0.989258
js21	1	rs12263348	10	65305252	T	0.3439	-0.0021	0.001117	0.0643	135223	0.341	-0.0008	0.0003261	0.01589	1108770	0.00842587	4.36662e-05	0.989302
js21	1	rs12263355	10	65305281	T	0.3438	-0.0021	0.001117	0.0643	135223	0.3408	-0.0008	0.0003261	0.01589	1108770	0.00842587	4.36662e-05	0.989346
js21	1	rs1991571	10	65310154	A	0.3438	-0.0021	0.001117	0.0643	135225	0.3409	-0.0008	0.0003261	0.01841	1108780	0.00842587	4.36662e-05	0.989389
js21	1	rs68187821	10	65311032	A	0.3437	-0.0021	0.001117	0.0643	135225	0.3407	-0.0008	0.0003261	0.01589	1108780	0.00842587	4.36662e-05	0.989433
js21	1	rs34576511	10	65327084	T	0.3441	-0.0021	0.001117	0.06134	135240	0.3416	-0.0008	0.0003261	0.01841	1108810	0.00842587	4.36662e-05	0.989477
js21	1	rs3858120	10	65399851	T	0.1989	-0.0005	0.001422	0.7002	135167	0.1877	-0.001	0.0003261	0.001494	1100280	0.00853429	4.31698e-05	0.98952
js21	1	rs16918573	10	65300805	A	0.1397	-0.0011	0.001524	0.473	129416	0.1388	-0.0013	0.0004349	0.002606	1072500	0.00884305	4.18202e-05	0.989561
js21	1	rs16918575	10	65301325	A	0.8603	0.0011	0.001524	0.473	129416	0.8613	0.0013	0.0004349	0.002606	1071560	0.00884305	4.18202e-05	0.989603
js21	1	rs61579729	10	65319313	A	0.8644	0.0011	0.001524	0.471	129416	0.8624	0.0013	0.0004349	0.003004	1072500	0.00884305	4.18202e-05	0.989645
js21	1	rs16918601	10	65321051	A	0.136	-0.001	0.001422	0.5176	135121	0.1375	-0.0013	0.0004349	0.003004	1108760	0.0089607	4.13294e-05	0.989686
js21	1	rs11510926	10	64796383	A	0.6524	-0.0015	0.001117	0.1799	129523	0.6306	-0.0009	0.0003261	0.004853	1072500	0.00900332	4.11546e-05	0.989728
js21	1	rs10995401	10	64801688	A	0.652	-0.0015	0.001117	0.1799	129523	0.6302	-0.0009	0.0003261	0.004853	1071570	0.00900332	4.11546e-05	0.989769
js21	1	rs4414112	10	64875546	A	0.2264	0	0.001422	0.9842	129416	0.1939	-0.001	0.0003261	0.002648	1067090	0.0090785	4.08502e-05	0.98981
js21	1	rs12765972	10	64756100	T	0.108	0.0035	0.001727	0.03759	129308	0.1115	0.001	0.0004349	0.01571	1072500	0.00912079	4.0681e-05	0.98985
js21	1	rs7916282	10	65031811	A	0.1587	-0.001	0.001524	0.5263	120071	0.1537	-0.0013	0.0004349	0.003275	957516	0.009252	4.01657e-05	0.98989
js21	1	rs12414796	10	65303087	A	0.1406	-0.001	0.001524	0.4981	129416	0.1391	-0.0013	0.0004349	0.003004	1072500	0.009252	4.01657e-05	0.989931
js21	1	rs16918638	10	65343131	T	0.8706	0.0009	0.001524	0.579	135142	0.8683	0.0013	0.0004349	0.001948	1108830	0.00963828	3.87267e-05	0.989969
js21	1	rs10733794	10	65355538	A	0.3441	-0.0024	0.001117	0.03159	135249	0.3365	-0.0007	0.0003261	0.03571	1108880	0.00993023	3.77104e-05	0.990007
js22	1	rs11189521	10	99992206	A	0.3494	-0.0041	0.001117	0.0002054	124502	0.3574	-0.0014	0.0003261	1.338e-05	933660	1.1806e-07	0.0644322	0.0644322
js22	1	rs10786389	10	99880643	T	0.6373	0.0037	0.001016	0.0005158	135273	0.6347	0.0014	0.0003261	1.338e-05	1109020	1.31176e-07	0.0581886	0.122621
js22	1	rs1334465	10	99876121	A	0.6396	0.0036	0.001016	0.0006424	135167	0.6367	0.0014	0.0003261	1.338e-05	1100280	1.86818e-07	0.0413368	0.163958
js22	1	rs7101091	10	99912687	T	0.3571	-0.0039	0.001117	0.0004686	125814	0.3604	-0.0014	0.0003261	9.622e-06	994003	2.24164e-07	0.0346613	0.198619
js22	1	rs1334461	10	99868267	T	0.6398	0.0035	0.001016	0.0007973	135167	0.6366	0.0014	0.0003261	1.338e-05	1100280	2.63497e-07	0.0296495	0.228269
js22	1	rs987793	10	99868961	A	0.6399	0.0035	0.001016	0.0007973	135276	0.6366	0.0014	0.0003261	1.338e-05	1109040	2.63497e-07	0.0296495	0.257918
js22	1	rs7085503	10	99878013	C	0.6387	0.0035	0.001016	0.0007973	135273	0.6364	0.0014	0.0003261	1.338e-05	1109020	2.63497e-07	0.0296495	0.287568
js22	1	rs737657	10	100012890	A	0.3724	-0.0034	0.001016	0.001432	135275	0.3642	-0.0014	0.0003261	9.622e-06	1106020	3.68066e-07	0.0214721	0.30904
js22	1	rs4468282	10	99918976	A	0.3551	-0.0034	0.001016	0.001164	135275	0.358	-0.0014	0.0003261	9.622e-06	1109040	3.68066e-07	0.0214721	0.330512
js22	1	rs9419846	10	99971848	A	0.3486	-0.0034	0.001016	0.001317	135275	0.3559	-0.0014	0.0003261	9.622e-06	1109050	3.68066e-07	0.0214721	0.351984
js22	1	rs4919188	10	99974814	T	0.3487	-0.0034	0.001016	0.001317	135275	0.356	-0.0014	0.0003261	9.622e-06	1109050	3.68066e-07	0.0214721	0.373456
js22	1	rs10786386	10	99852753	A	0.5413	-0.0043	0.001016	4.279e-05	129523	0.5342	-0.0011	0.0003261	0.0004789	1072500	4.36121e-07	0.0182296	0.391685
js22	1	rs735116	10	100021533	A	0.6517	0.0037	0.001016	0.0004923	135215	0.6446	0.0013	0.0003261	5.511e-05	1108710	4.66864e-07	0.0170703	0.408756
js22	1	rs12778335	10	100025095	T	0.6567	0.004	0.001117	0.0004169	129523	0.6492	0.0013	0.0003261	5.511e-05	1072500	5.81314e-07	0.0138172	0.422573
js22	1	rs10748723	10	100025816	A	0.627	0.004	0.001117	0.0003385	129523	0.6389	0.0013	0.0003261	5.511e-05	1072500	5.81314e-07	0.0138172	0.43639
js22	1	rs7903850	10	99912061	A	0.6402	0.004	0.001117	0.0002535	125817	0.6376	0.0013	0.0003261	2.961e-05	994006	5.81314e-07	0.0138172	0.450207
js22	1	rs1931665	10	99882641	T	0.64	0.0036	0.001016	0.0006424	135273	0.6368	0.0013	0.0003261	1.853e-05	1109020	6.64898e-07	0.0121391	0.462347
js22	1	rs4098026	10	99884547	T	0.64	0.0036	0.001016	0.0006424	135273	0.6368	0.0013	0.0003261	1.853e-05	1109020	6.64898e-07	0.0121391	0.474486
js22	1	rs7911699	10	99890470	A	0.6339	0.0036	0.001016	0.000731	135277	0.6345	0.0013	0.0003261	1.853e-05	1103640	6.64898e-07	0.0121391	0.486625
js22	1	rs7088359	10	99891010	T	0.6381	0.0036	0.001016	0.0007621	135167	0.6348	0.0013	0.0003261	5.511e-05	1100280	6.64898e-07	0.0121391	0.498764
js22	1	rs7072056	10	99892677	T	0.6399	0.0036	0.001016	0.000731	135277	0.6368	0.0013	0.0003261	1.853e-05	1109050	6.64898e-07	0.0121391	0.510903
js22	1	rs7090206	10	99892742	T	0.3696	-0.0036	0.001016	0.0007011	135276	0.3674	-0.0013	0.0003261	1.853e-05	1109000	6.64898e-07	0.0121391	0.523042
js22	1	rs7072474	10	99893053	A	0.3601	-0.0036	0.001016	0.000731	135277	0.3632	-0.0013	0.0003261	1.853e-05	1109050	6.64898e-07	0.0121391	0.535181
js22	1	rs6584168	10	99893753	T	0.6399	0.0036	0.001016	0.000731	135269	0.6368	0.0013	0.0003261	1.853e-05	1108990	6.64898e-07	0.0121391	0.54732
js22	1	rs12776636	10	100024848	A	0.3422	-0.0039	0.001117	0.0004735	129523	0.3505	-0.0013	0.0003261	5.511e-05	1072500	7.97815e-07	0.0101844	0.557505
js22	1	rs6584167	10	99889852	T	0.6454	0.0035	0.001016	0.001027	135277	0.6384	0.0013	0.0003261	1.853e-05	1108110	9.37803e-07	0.00871614	0.566221
js22	1	rs10786391	10	99895924	A	0.6406	0.0035	0.001016	0.0009056	135263	0.6378	0.0013	0.0003261	1.853e-05	1108040	9.37803e-07	0.00871614	0.574937
js22	1	rs4919179	10	99927556	A	0.6516	0.0035	0.001016	0.001027	135275	0.644	0.0013	0.0003261	2.961e-05	1109040	9.37803e-07	0.00871614	0.583653
js22	1	rs9420720	10	99928198	A	0.3484	-0.0035	0.001016	0.001027	135275	0.356	-0.0013	0.0003261	2.961e-05	1109040	9.37803e-07	0.00871614	0.592369
js22	1	rs9420721	10	99936182	T	0.6516	0.0035	0.001016	0.001027	135275	0.6441	0.0013	0.0003261	2.961e-05	1109040	9.37803e-07	0.00871614	0.601085
js22	1	rs4919185	10	99958168	T	0.349	-0.0035	0.001016	0.001027	135275	0.356	-0.0013	0.0003261	2.961e-05	1106970	9.37803e-07	0.00871614	0.609802
js22	1	rs10450402	10	99990493	A	0.6306	0.0035	0.001016	0.001027	135277	0.6369	0.0013	0.0003261	2.961e-05	1103640	9.37803e-07	0.00871614	0.618518
js22	1	rs10883037	10	99851839	A	0.5414	-0.0041	0.001016	0.000116	135251	0.5343	-0.0011	0.0003261	0.0004789	1108840	9.84045e-07	0.00832148	0.626839
js22	1	rs10883038	10	99851927	A	0.5411	-0.0041	0.001016	0.000116	135271	0.534	-0.0011	0.0003261	0.0004789	1109020	9.84045e-07	0.00832148	0.635161
js22	1	rs10883039	10	99851976	A	0.5402	-0.0041	0.001016	0.0001003	135277	0.5337	-0.0011	0.0003261	0.0004789	1103640	9.84045e-07	0.00832148	0.643482
js22	1	rs10883040	10	99852116	C	0.5406	-0.0041	0.001016	0.000116	135265	0.5338	-0.0011	0.0003261	0.0003652	1109000	9.84045e-07	0.00832148	0.651804
js22	1	rs10883041	10	99852148	A	0.4589	0.0041	0.001016	0.000116	135264	0.466	0.0011	0.0003261	0.0004789	1108990	9.84045e-07	0.00832148	0.660125
js22	1	rs10883042	10	99852283	T	0.5411	-0.0041	0.001016	9.084e-05	135262	0.5339	-0.0011	0.0003261	0.0004789	1108940	9.84045e-07	0.00832148	0.668447
js22	1	rs1252921	10	99937651	T	0.6529	0.0038	0.001117	0.0006078	129523	0.6457	0.0013	0.0003261	2.961e-05	1072500	1.08621e-06	0.00756679	0.676013
js22	1	rs881990	10	99859653	T	0.362	-0.0045	0.001219	0.0001204	118777	0.3661	-0.0012	0.0003261	7.462e-05	897281	1.25996e-06	0.00656004	0.682573
js22	1	rs1359508	10	100003785	T	0.6515	0.0034	0.001016	0.001164	135277	0.6442	0.0013	0.0003261	4.05e-05	1109050	1.30997e-06	0.00631896	0.688892
js22	1	rs1048757	10	100004441	C	0.6309	0.0034	0.001016	0.001266	135275	0.6371	0.0013	0.0003261	2.961e-05	1108110	1.30997e-06	0.00631896	0.695211
js22	1	rs2025625	10	100004996	A	0.3483	-0.0034	0.001016	0.001164	135277	0.3559	-0.0013	0.0003261	4.05e-05	1106720	1.30997e-06	0.00631896	0.70153
js22	1	rs3793692	10	100008436	A	0.3486	-0.0034	0.001016	0.001317	135277	0.356	-0.0013	0.0003261	4.05e-05	1103640	1.30997e-06	0.00631896	0.707849
js22	1	rs3750598	10	100011970	A	0.3486	-0.0034	0.001016	0.001317	135276	0.356	-0.0013	0.0003261	4.05e-05	1109040	1.30997e-06	0.00631896	0.714168
js22	1	rs737656	10	100012739	A	0.3725	-0.0034	0.001016	0.001432	135274	0.3643	-0.0013	0.0003261	4.05e-05	1109010	1.30997e-06	0.00631896	0.720487
js22	1	rs3750599	10	100013244	A	0.6513	0.0034	0.001016	0.001317	135275	0.644	0.0013	0.0003261	4.05e-05	1109030	1.30997e-06	0.00631896	0.726806
js22	1	rs6584169	10	99895246	T	0.3556	-0.0034	0.001016	0.001432	135269	0.3581	-0.0013	0.0003261	2.961e-05	1108060	1.30997e-06	0.00631896	0.733125
js22	1	rs6584170	10	99897782	A	0.3555	-0.0034	0.001016	0.001266	135269	0.3582	-0.0013	0.0003261	2.961e-05	1103660	1.30997e-06	0.00631896	0.739444
js22	1	rs6584171	10	99898133	A	0.3564	-0.0034	0.001016	0.001266	135246	0.3585	-0.0013	0.0003261	2.961e-05	1107920	1.30997e-06	0.00631896	0.745763
js22	1	rs7905384	10	99898268	T	0.3548	-0.0034	0.001016	0.001164	135269	0.358	-0.0013	0.0003261	2.961e-05	1106670	1.30997e-06	0.00631896	0.752082
js22	1	rs7905388	10	99898281	T	0.3556	-0.0034	0.001016	0.001164	135269	0.3582	-0.0013	0.0003261	2.961e-05	1108980	1.30997e-06	0.00631896	0.758401
js22	1	rs10786392	10	99902568	T	0.3559	-0.0034	0.001016	0.001432	135269	0.3584	-0.0013	0.0003261	2.961e-05	1108990	1.30997e-06	0.00631896	0.76472
js22	1	rs10786394	10	99903678	T	0.3558	-0.0034	0.001016	0.001432	135269	0.3583	-0.0013	0.0003261	2.961e-05	1108990	1.30997e-06	0.00631896	0.771039
js22	1	rs10786395	10	99903704	T	0.6359	0.0034	0.001016	0.001118	129523	0.6382	0.0013	0.0003261	2.961e-05	1072500	1.30997e-06	0.00631896	0.777358
js22	1	rs11189492	10	99903846	T	0.3553	-0.0034	0.001016	0.001432	135269	0.3582	-0.0013	0.0003261	2.961e-05	1108990	1.30997e-06	0.00631896	0.783677
js22	1	rs10748714	10	99903921	A	0.3553	-0.0034	0.001016	0.001432	135269	0.3582	-0.0013	0.0003261	2.961e-05	1108990	1.30997e-06	0.00631896	0.789996
js22	1	rs1963749	10	99904169	T	0.6439	0.0034	0.001016	0.001432	135269	0.6411	0.0013	0.0003261	2.961e-05	1108990	1.30997e-06	0.00631896	0.796315
js22	1	rs10883047	10	99905588	A	0.6365	0.0034	0.001016	0.001376	135268	0.6385	0.0013	0.0003261	2.961e-05	1108960	1.30997e-06	0.00631896	0.802634
js22	1	rs10786396	10	99905825	A	0.6447	0.0034	0.001016	0.001432	135269	0.6418	0.0013	0.0003261	2.961e-05	1108990	1.30997e-06	0.00631896	0.808953
js22	1	rs7909145	10	99907914	T	0.6448	0.0034	0.001016	0.001432	135269	0.6419	0.0013	0.0003261	2.961e-05	1108990	1.30997e-06	0.00631896	0.815272
js22	1	rs10748715	10	99914261	T	0.6449	0.0034	0.001016	0.001164	135277	0.642	0.0013	0.0003261	2.961e-05	1102700	1.30997e-06	0.00631896	0.821591
js22	1	rs7894624	10	99917211	T	0.6448	0.0034	0.001016	0.001164	135275	0.6422	0.0013	0.0003261	2.961e-05	1109040	1.30997e-06	0.00631896	0.82791
js22	1	rs7911317	10	99917316	T	0.3553	-0.0034	0.001016	0.001164	135275	0.3579	-0.0013	0.0003261	2.961e-05	1109040	1.30997e-06	0.00631896	0.834229
js22	1	rs4317916	10	99925666	T	0.3548	-0.0034	0.001016	0.001164	135275	0.3579	-0.0013	0.0003261	2.961e-05	1109040	1.30997e-06	0.00631896	0.840548
js22	1	rs7086585	10	99925879	T	0.6452	0.0034	0.001016	0.001164	135275	0.6421	0.0013	0.0003261	2.961e-05	1109040	1.30997e-06	0.00631896	0.846866
js22	1	rs10786399	10	99926655	T	0.6395	0.0034	0.001016	0.001432	135275	0.6359	0.0013	0.0003261	1.853e-05	1109040	1.30997e-06	0.00631896	0.853185
js22	1	rs9419844	10	99929900	A	0.6513	0.0034	0.001016	0.001164	135275	0.6438	0.0013	0.0003261	2.961e-05	1109040	1.30997e-06	0.00631896	0.859504
js22	1	rs1252920	10	99947771	A	0.3484	-0.0034	0.001016	0.001317	135275	0.3559	-0.0013	0.0003261	2.961e-05	1108100	1.30997e-06	0.00631896	0.865823
js22	1	rs12780143	10	99949813	A	0.6512	0.0034	0.001016	0.001164	135275	0.644	0.0013	0.0003261	2.961e-05	1109040	1.30997e-06	0.00631896	0.872142
js22	1	rs2025626	10	99952220	A	0.6512	0.0034	0.001016	0.001164	135275	0.6439	0.0013	0.0003261	2.961e-05	1109040	1.30997e-06	0.00631896	0.878461
js22	1	rs7071520	10	99952534	C	0.6453	0.0034	0.001016	0.001164	135275	0.6417	0.0013	0.0003261	2.961e-05	1109040	1.30997e-06	0.00631896	0.88478
js22	1	rs4919183	10	99953308	T	0.3488	-0.0034	0.001016	0.001164	135275	0.356	-0.0013	0.0003261	2.961e-05	1109050	1.30997e-06	0.00631896	0.891099
js22	1	rs9420727	10	99958688	T	0.6511	0.0034	0.001016	0.001164	135275	0.644	0.0013	0.0003261	2.961e-05	1109050	1.30997e-06	0.00631896	0.897418
js22	1	rs9420728	10	99960233	C	0.651	0.0034	0.001016	0.001164	135275	0.6438	0.0013	0.0003261	2.961e-05	1106720	1.30997e-06	0.00631896	0.903737
js22	1	rs10509720	10	99967115	A	0.6512	0.0034	0.001016	0.001164	135272	0.6441	0.0013	0.0003261	2.961e-05	1109020	1.30997e-06	0.00631896	0.910056
js22	1	rs12773466	10	99976611	A	0.651	0.0034	0.001016	0.001164	135275	0.6439	0.0013	0.0003261	2.961e-05	1109050	1.30997e-06	0.00631896	0.916375
js22	1	rs7078393	10	99976739	A	0.651	0.0034	0.001016	0.001164	135275	0.6439	0.0013	0.0003261	2.961e-05	1105780	1.30997e-06	0.00631896	0.922694
js22	1	rs12781480	10	99983310	T	0.6517	0.0034	0.001016	0.001164	135275	0.6442	0.0013	0.0003261	4.05e-05	1109040	1.30997e-06	0.00631896	0.929013
js22	1	rs1536152	10	99986581	T	0.6515	0.0034	0.001016	0.001164	135275	0.6441	0.0013	0.0003261	4.05e-05	1109050	1.30997e-06	0.00631896	0.935332
js22	1	rs4394775	10	99851568	A	0.4588	0.004	0.001016	0.0001476	135269	0.4659	0.0011	0.0003261	0.0004789	1109020	1.45683e-06	0.00570515	0.941037
js22	1	rs878178	10	100013977	A	0.6582	0.0037	0.001016	0.0005382	135276	0.6486	0.0012	0.0003261	7.462e-05	1109020	1.51247e-06	0.00550319	0.94654
js22	1	rs11189526	10	100020572	T	0.6551	0.004	0.001117	0.0002535	129523	0.6456	0.0012	0.0003261	7.462e-05	1072500	1.88325e-06	0.00445756	0.950998
js22	1	rs10883054	10	100023614	A	0.6546	0.0039	0.001117	0.0006085	129523	0.6462	0.0012	0.0003261	7.462e-05	1072500	2.58463e-06	0.00328899	0.954287
js22	1	rs11189527	10	100023857	C	0.6544	0.0039	0.001117	0.000537	129523	0.646	0.0012	0.0003261	7.462e-05	1071560	2.58463e-06	0.00328899	0.957576
js22	1	rs11189528	10	100023957	T	0.6543	0.0039	0.001117	0.0006085	129523	0.646	0.0012	0.0003261	7.462e-05	1070630	2.58463e-06	0.00328899	0.960865
js22	1	rs11592020	10	100024195	T	0.3456	-0.0039	0.001117	0.000537	129523	0.354	-0.0012	0.0003261	7.462e-05	1071570	2.58463e-06	0.00328899	0.964154
js22	1	rs11189529	10	100026127	A	0.3421	-0.0039	0.001117	0.0004735	129523	0.3505	-0.0012	0.0003261	7.462e-05	1072500	2.58463e-06	0.00328899	0.967443
js22	1	rs7083189	10	99912621	T	0.6373	0.0038	0.001219	0.00144	118337	0.6352	0.0013	0.0003261	7.255e-05	957370	2.7472e-06	0.00310197	0.970545
js22	1	rs2184356	10	99878480	A	0.3573	-0.0031	0.001016	0.003424	132179	0.359	-0.0013	0.0003261	2.961e-05	1091800	3.36874e-06	0.00255074	0.973096
js22	1	rs4112273	10	99863227	T	0.6391	0.0034	0.001117	0.001374	135219	0.635	0.0013	0.0003261	2.551e-05	1107760	3.44466e-06	0.0024968	0.975592
js22	1	rs11189489	10	99863825	A	0.3609	-0.0034	0.001117	0.001536	135221	0.3651	-0.0013	0.0003261	2.551e-05	1108710	3.44466e-06	0.0024968	0.978089
js22	1	rs11591416	10	100023208	T	0.3421	-0.0038	0.001117	0.0008021	135240	0.3505	-0.0012	0.0003261	7.462e-05	1108820	3.51892e-06	0.00244625	0.980535
js22	1	rs1334459	10	99870909	T	0.513	0.0033	0.001016	0.001743	129523	0.5207	0.0012	0.0003261	0.0001799	1072500	5.87084e-06	0.00149814	0.982033
js22	1	rs10786398	10	99926570	T	0.2945	0.005	0.001117	1.224e-05	129523	0.3047	0.0006	0.0003261	0.05461	1072500	8.20155e-06	0.00108811	0.983122
js22	1	rs1325500	10	100029561	T	0.3321	-0.003	0.001117	0.008844	129058	0.3425	-0.0013	0.0003261	7.726e-05	1071570	9.60922e-06	0.000935271	0.984057
js22	1	rs878177	10	100013815	T	0.3286	0.0049	0.001117	8.457e-06	135247	0.3373	0.0006	0.0003261	0.04578	1108850	1.21954e-05	0.000744918	0.984802
js22	1	rs4919191	10	100027234	A	0.6324	0.0033	0.001117	0.003036	129523	0.6345	0.0012	0.0003261	0.0002057	1072500	1.45965e-05	0.000627549	0.985429
js22	1	rs10786388	10	99861420	A	0.517	0.0033	0.001016	0.00189	129523	0.5223	0.0011	0.0003261	0.0002389	1071570	1.73124e-05	0.000533341	0.985963
js22	1	rs1983864	10	100017453	T	0.6703	-0.0048	0.001117	1.285e-05	135131	0.6624	-0.0006	0.0003261	0.04578	1100090	1.79893e-05	0.000514203	0.986477
js22	1	rs996621	10	99857588	T	0.5306	0.0032	0.001016	0.002593	129523	0.5273	0.0011	0.0003261	0.0003157	1071570	2.37188e-05	0.000395191	0.986872
js22	1	rs4277045	10	99876894	A	0.5808	-0.0043	0.001016	5.591e-05	135242	0.5744	-0.0006	0.0003261	0.07406	1108850	2.37299e-05	0.000395015	0.987267
js22	1	rs7084747	10	99877468	A	0.4191	0.0043	0.001016	5.591e-05	135244	0.4257	0.0006	0.0003261	0.07406	1108850	2.37299e-05	0.000395015	0.987662
js22	1	rs4604804	10	99878997	A	0.4191	0.0043	0.001016	4.337e-05	135244	0.4256	0.0006	0.0003261	0.07406	1108850	2.37299e-05	0.000395015	0.988057
js22	1	rs884811	10	99923763	C	0.571	-0.0043	0.001016	4.536e-05	129523	0.5635	-0.0006	0.0003261	0.07406	1072500	2.37299e-05	0.000395015	0.988452
js22	1	rs10786390	10	99893543	T	0.3054	0.0047	0.001117	2.94e-05	135241	0.3159	0.0006	0.0003261	0.06181	1108830	2.6324e-05	0.000357894	0.98881
js22	1	rs10786397	10	99906782	A	0.6954	-0.0047	0.001117	3.735e-05	135243	0.6844	-0.0006	0.0003261	0.05461	1108840	2.6324e-05	0.000357894	0.989168
js22	1	rs2095365	10	99910033	T	0.3041	0.0047	0.001117	3.409e-05	135243	0.315	0.0006	0.0003261	0.06181	1108840	2.6324e-05	0.000357894	0.989526
js22	1	rs11189523	10	100011077	A	0.4226	0.0041	0.001016	6.542e-05	135275	0.4298	0.0007	0.0003261	0.03509	1109040	2.90566e-05	0.000325815	0.989852
js22	1	rs1983866	10	100016313	A	0.6884	-0.0048	0.001117	2.225e-05	135273	0.6809	-0.0005	0.0003261	0.1331	1109030	3.01739e-05	0.000314337	0.990166
js23	1	rs17310049	11	28094667	T	0.8268	-0.0044	0.001422	0.0015	134888	0.8195	-0.0015	0.0003261	7.213e-06	1106790	2.12082e-07	0.0234396	0.0234396
js23	1	rs7482650	11	28074833	T	0.469	0.0017	0.001016	0.1123	135277	0.4514	0.0017	0.0003261	1.057e-07	1109040	3.09539e-07	0.0162678	0.0397075
js23	1	rs11030201	11	28082889	T	0.5312	-0.0017	0.001016	0.1123	135277	0.5486	-0.0017	0.0003261	1.057e-07	1109040	3.09539e-07	0.0162678	0.0559753
js23	1	rs11030203	11	28090306	T	0.4689	0.0017	0.001016	0.1123	135277	0.4514	0.0017	0.0003261	1.057e-07	1109040	3.09539e-07	0.0162678	0.0722432
js23	1	rs17244296	11	28096103	A	0.4695	0.0017	0.001016	0.1123	135255	0.4517	0.0017	0.0003261	1.057e-07	1108940	3.09539e-07	0.0162678	0.088511
js23	1	rs997555	11	28106058	C	0.4697	0.0017	0.001016	0.1123	135275	0.4518	0.0017	0.0003261	1.057e-07	1109040	3.09539e-07	0.0162678	0.104779
js23	1	rs4923522	11	28137953	T	0.4653	0.0017	0.001016	0.1179	135261	0.4502	0.0017	0.0003261	1.057e-07	1108030	3.09539e-07	0.0162678	0.121047
js23	1	rs12806548	11	28152846	A	0.4696	0.0017	0.001016	0.1123	135264	0.4519	0.0017	0.0003261	1.057e-07	1108050	3.09539e-07	0.0162678	0.137315
js23	1	rs11030223	11	28162284	T	0.5306	-0.0017	0.001016	0.1123	135270	0.5482	-0.0017	0.0003261	1.057e-07	1109020	3.09539e-07	0.0162678	0.153582
js23	1	rs10835275	11	28162676	C	0.5311	-0.0017	0.001016	0.1123	135270	0.5484	-0.0017	0.0003261	1.057e-07	1109020	3.09539e-07	0.0162678	0.16985
js23	1	rs2128958	11	28164861	A	0.4695	0.0017	0.001016	0.1123	135272	0.4518	0.0017	0.0003261	1.057e-07	1106040	3.09539e-07	0.0162678	0.186118
js23	1	rs10767697	11	28170775	T	0.4691	0.0017	0.001016	0.1123	135273	0.4517	0.0017	0.0003261	1.057e-07	1108110	3.09539e-07	0.0162678	0.202386
js23	1	rs11030227	11	28173125	C	0.4699	0.0017	0.001016	0.1123	135273	0.452	0.0017	0.0003261	1.057e-07	1109040	3.09539e-07	0.0162678	0.218654
js23	1	rs11030228	11	28173162	C	0.4704	0.0017	0.001016	0.1123	135273	0.4521	0.0017	0.0003261	1.057e-07	1109040	3.09539e-07	0.0162678	0.234922
js23	1	rs1032090	11	28177542	C	0.4695	0.0017	0.001016	0.1045	135277	0.4519	0.0017	0.0003261	1.057e-07	1109050	3.09539e-07	0.0162678	0.251189
js23	1	rs1483861	11	28177879	A	0.469	0.0017	0.001016	0.1045	135274	0.4517	0.0017	0.0003261	1.057e-07	1108100	3.09539e-07	0.0162678	0.267457
js23	1	rs10835280	11	28193238	A	0.5307	-0.0017	0.001016	0.1123	135277	0.5484	-0.0017	0.0003261	1.057e-07	1109040	3.09539e-07	0.0162678	0.283725
js23	1	rs6484352	11	28210053	A	0.53	-0.0017	0.001016	0.1123	135250	0.5479	-0.0017	0.0003261	1.057e-07	1108820	3.09539e-07	0.0162678	0.299993
js23	1	rs2140887	11	28041347	A	0.4687	0.0016	0.001016	0.1418	135275	0.4512	0.0017	0.0003261	1.057e-07	1106970	3.63191e-07	0.0139417	0.313935
js23	1	rs11030197	11	28070980	C	0.4607	0.0016	0.001016	0.1264	135276	0.4488	0.0017	0.0003261	1.057e-07	1109040	3.63191e-07	0.0139417	0.327876
js23	1	rs7944852	11	28078254	A	0.5401	-0.0016	0.001016	0.1264	135268	0.552	-0.0017	0.0003261	1.057e-07	1108990	3.63191e-07	0.0139417	0.341818
js23	1	rs2140886	11	28082421	C	0.4608	0.0016	0.001016	0.1264	135277	0.4489	0.0017	0.0003261	1.057e-07	1109040	3.63191e-07	0.0139417	0.35576
js23	1	rs12294035	11	28139619	A	0.539	-0.0016	0.001016	0.1206	135265	0.551	-0.0017	0.0003261	1.057e-07	1108980	3.63191e-07	0.0139417	0.369702
js23	1	rs7128488	11	28160214	A	0.5313	-0.0016	0.001016	0.1206	135270	0.5484	-0.0017	0.0003261	1.057e-07	1109020	3.63191e-07	0.0139417	0.383643
js23	1	rs1384904	11	28194695	A	0.5393	-0.0016	0.001016	0.1264	135277	0.5507	-0.0017	0.0003261	1.057e-07	1109040	3.63191e-07	0.0139417	0.397585
js23	1	rs10835282	11	28207118	C	0.4692	0.0016	0.001016	0.1206	135277	0.4518	0.0017	0.0003261	1.057e-07	1109040	3.63191e-07	0.0139417	0.411527
js23	1	rs7932458	11	28446722	A	0.5122	0.0034	0.001016	0.001235	135277	0.4945	0.0014	0.0003261	8.222e-06	1103640	3.68066e-07	0.0137635	0.42529
js23	1	rs7105075	11	28079117	C	0.5285	-0.0017	0.001117	0.134	124531	0.548	-0.0017	0.0003261	1.057e-07	933826	3.94173e-07	0.0128827	0.438173
js23	1	rs10835259	11	28037253	T	0.4681	0.0015	0.001016	0.1516	135277	0.4509	0.0017	0.0003261	1.057e-07	1103640	4.22034e-07	0.0120612	0.450234
js23	1	rs11030193	11	28054287	T	0.4686	0.0015	0.001016	0.1516	135275	0.4511	0.0017	0.0003261	1.057e-07	1109040	4.22034e-07	0.0120612	0.462295
js23	1	rs1608871	11	28053633	T	0.4714	0.0016	0.001117	0.1485	124529	0.4518	0.0017	0.0003261	1.057e-07	933823	4.49904e-07	0.0113396	0.473635
js23	1	rs7107992	11	28245154	C	0.5284	-0.0016	0.001117	0.1591	124531	0.5476	-0.0017	0.0003261	1.057e-07	933827	4.49904e-07	0.0113396	0.484974
js23	1	rs4923535	11	28416646	A	0.5123	0.0033	0.001016	0.001517	135136	0.4946	0.0014	0.0003261	8.222e-06	1103640	5.09176e-07	0.0100637	0.495038
js23	1	rs4923536	11	28422496	A	0.5447	-0.0033	0.001016	0.002	135135	0.5423	-0.0014	0.0003261	1.147e-05	1109050	5.09176e-07	0.0100637	0.505102
js23	1	rs11030323	11	28421065	A	0.4554	0.0032	0.001016	0.002741	135135	0.4576	0.0014	0.0003261	1.147e-05	1109050	6.97594e-07	0.00742937	0.512531
js23	1	rs7931626	11	28421841	T	0.4554	0.0032	0.001016	0.002252	135136	0.4577	0.0014	0.0003261	1.147e-05	1103640	6.97594e-07	0.00742937	0.51996
js23	1	rs7947147	11	28425239	A	0.4812	-0.0032	0.001016	0.002267	135129	0.5001	-0.0014	0.0003261	1.147e-05	1109010	6.97594e-07	0.00742937	0.52739
js23	1	rs7932126	11	28351120	T	0.5299	-0.0021	0.001016	0.04662	129523	0.5471	-0.0016	0.0003261	5.865e-07	1072500	6.99553e-07	0.00740932	0.534799
js23	1	rs10835310	11	28355657	T	0.5297	-0.0021	0.001016	0.04662	129523	0.5469	-0.0016	0.0003261	4.033e-07	1072500	6.99553e-07	0.00740932	0.542208
js23	1	rs7394692	11	28362736	A	0.4713	0.0021	0.001016	0.04286	129523	0.4538	0.0016	0.0003261	4.033e-07	1072500	6.99553e-07	0.00740932	0.549618
js23	1	rs2883478	11	28134974	A	0.4625	0.0011	0.001117	0.3433	120071	0.4461	0.0017	0.0003261	1.057e-07	957516	7.72811e-07	0.00673145	0.556349
js23	1	rs4512801	11	28333401	T	0.4694	0.002	0.001016	0.06295	129523	0.4523	0.0016	0.0003261	4.033e-07	1072500	8.53236e-07	0.00611924	0.562468
js23	1	rs10835307	11	28334533	T	0.4698	0.002	0.001016	0.06295	129523	0.453	0.0016	0.0003261	4.033e-07	1072500	8.53236e-07	0.00611924	0.568588
js23	1	rs10767712	11	28334588	A	0.4703	0.002	0.001016	0.05356	129523	0.4529	0.0016	0.0003261	4.033e-07	1072500	8.53236e-07	0.00611924	0.574707
js23	1	rs7117221	11	28335624	A	0.4696	0.002	0.001016	0.06135	129523	0.4527	0.0016	0.0003261	4.033e-07	1072500	8.53236e-07	0.00611924	0.580826
js23	1	rs7102481	11	28344509	A	0.4697	0.002	0.001016	0.05356	129523	0.4527	0.0016	0.0003261	4.033e-07	1072500	8.53236e-07	0.00611924	0.586945
js23	1	rs10444268	11	28362778	A	0.4931	-0.002	0.001016	0.06459	129382	0.5156	-0.0016	0.0003261	1.565e-07	1072500	8.53236e-07	0.00611924	0.593065
js23	1	rs873756	11	28480410	C	0.4863	-0.0034	0.001117	0.002225	124529	0.5059	-0.0014	0.0003261	8.222e-06	933829	9.67856e-07	0.00541988	0.598485
js23	1	rs6484366	11	28327920	A	0.4688	0.0019	0.001016	0.06813	129523	0.4516	0.0016	0.0003261	4.033e-07	1072500	1.03065e-06	0.00510166	0.603586
js23	1	rs11030298	11	28387752	A	0.5431	0.003	0.001219	0.01499	109724	0.5045	0.0015	0.0003261	2.496e-06	828310	1.23123e-06	0.00429929	0.607886
js23	1	rs12361167	11	28320730	A	0.4692	0.0018	0.001016	0.08374	129523	0.4518	0.0016	0.0003261	4.033e-07	1072500	1.23295e-06	0.00429353	0.612179
js23	1	rs11030307	11	28402218	C	0.5142	0.0034	0.001016	0.001235	135134	0.4952	0.0013	0.0003261	2.551e-05	1109050	1.30997e-06	0.00405042	0.616229
js23	1	rs11030309	11	28403292	A	0.5137	0.0034	0.001016	0.001235	135134	0.4951	0.0013	0.0003261	2.551e-05	1109050	1.30997e-06	0.00405042	0.62028
js23	1	rs10767719	11	28407967	T	0.5123	0.0034	0.001016	0.001235	135134	0.4949	0.0013	0.0003261	2.551e-05	1109050	1.30997e-06	0.00405042	0.62433
js23	1	rs11030316	11	28409010	A	0.5124	0.0034	0.001016	0.001235	135134	0.4949	0.0013	0.0003261	2.551e-05	1109050	1.30997e-06	0.00405042	0.628381
js23	1	rs7948373	11	28413082	A	0.4982	0.0034	0.001016	0.001342	135080	0.4902	0.0013	0.0003261	3.497e-05	1108690	1.30997e-06	0.00405042	0.632431
js23	1	rs10835327	11	28445687	A	0.5123	0.0034	0.001016	0.001235	135276	0.4947	0.0013	0.0003261	2.551e-05	1109050	1.30997e-06	0.00405042	0.636482
js23	1	rs10835328	11	28445710	T	0.5123	0.0034	0.001016	0.001235	135276	0.4947	0.0013	0.0003261	2.551e-05	1109050	1.30997e-06	0.00405042	0.640532
js23	1	rs7931948	11	28446290	T	0.4877	-0.0034	0.001016	0.001235	135276	0.5054	-0.0013	0.0003261	2.551e-05	1109050	1.30997e-06	0.00405042	0.644582
js23	1	rs11030328	11	28447142	A	0.4898	0.0034	0.001016	0.001235	135276	0.4873	0.0013	0.0003261	2.551e-05	1109050	1.30997e-06	0.00405042	0.648633
js23	1	rs11030329	11	28447176	A	0.5114	0.0034	0.001016	0.001396	135276	0.4945	0.0013	0.0003261	2.551e-05	1109050	1.30997e-06	0.00405042	0.652683
js23	1	rs10835332	11	28449247	A	0.4886	-0.0034	0.001016	0.001396	135274	0.5055	-0.0013	0.0003261	2.551e-05	1109030	1.30997e-06	0.00405042	0.656734
js23	1	rs11030332	11	28450798	T	0.5114	0.0034	0.001016	0.001396	135273	0.4945	0.0013	0.0003261	2.551e-05	1109030	1.30997e-06	0.00405042	0.660784
js23	1	rs4543974	11	28455794	T	0.4904	0.0034	0.001016	0.001396	135273	0.4875	0.0013	0.0003261	2.551e-05	1109020	1.30997e-06	0.00405042	0.664834
js23	1	rs7947768	11	28455860	A	0.4886	-0.0034	0.001016	0.001396	135273	0.5055	-0.0013	0.0003261	2.551e-05	1109030	1.30997e-06	0.00405042	0.668885
js23	1	rs7130471	11	28456861	T	0.4887	-0.0034	0.001016	0.001396	135273	0.5056	-0.0013	0.0003261	2.551e-05	1109030	1.30997e-06	0.00405042	0.672935
js23	1	rs4244535	11	28457737	T	0.4904	0.0034	0.001016	0.001396	135273	0.4875	0.0013	0.0003261	2.551e-05	1106950	1.30997e-06	0.00405042	0.676986
js23	1	rs4627061	11	28459117	C	0.5114	0.0034	0.001016	0.001396	135273	0.4945	0.0013	0.0003261	2.551e-05	1109030	1.30997e-06	0.00405042	0.681036
js23	1	rs17651504	11	28460189	A	0.5115	0.0034	0.001016	0.001396	135273	0.4947	0.0013	0.0003261	2.551e-05	1109020	1.30997e-06	0.00405042	0.685087
js23	1	rs12274444	11	28480059	T	0.4886	-0.0034	0.001016	0.001396	135275	0.5055	-0.0013	0.0003261	2.551e-05	1109050	1.30997e-06	0.00405042	0.689137
js23	1	rs2002304	11	28480550	A	0.5114	0.0034	0.001016	0.001396	135275	0.4945	0.0013	0.0003261	2.551e-05	1109050	1.30997e-06	0.00405042	0.693187
js23	1	rs7107532	11	28480924	A	0.5113	0.0034	0.001016	0.001396	135275	0.4943	0.0013	0.0003261	2.551e-05	1109050	1.30997e-06	0.00405042	0.697238
js23	1	rs10835341	11	28481834	A	0.5115	0.0034	0.001016	0.001396	135275	0.4945	0.0013	0.0003261	2.551e-05	1109050	1.30997e-06	0.00405042	0.701288
js23	1	rs10835342	11	28482783	A	0.5114	0.0034	0.001016	0.001396	135275	0.4944	0.0013	0.0003261	2.551e-05	1109050	1.30997e-06	0.00405042	0.705339
js23	1	rs1443127	11	28483632	T	0.4886	-0.0034	0.001016	0.001396	135275	0.5056	-0.0013	0.0003261	2.551e-05	1109050	1.30997e-06	0.00405042	0.709389
js23	1	rs10742195	11	28485008	A	0.4904	0.0034	0.001016	0.001396	135274	0.4875	0.0013	0.0003261	2.551e-05	1109040	1.30997e-06	0.00405042	0.713439
js23	1	rs11030345	11	28485116	A	0.4884	-0.0034	0.001016	0.001396	135275	0.5056	-0.0013	0.0003261	2.551e-05	1109050	1.30997e-06	0.00405042	0.71749
js23	1	rs12361005	11	28485403	A	0.5113	0.0034	0.001016	0.001396	135275	0.4943	0.0013	0.0003261	2.551e-05	1109050	1.30997e-06	0.00405042	0.72154
js23	1	rs10835343	11	28485799	A	0.4887	-0.0034	0.001016	0.001396	135275	0.5057	-0.0013	0.0003261	2.551e-05	1109050	1.30997e-06	0.00405042	0.725591
js23	1	rs17573971	11	28487807	T	0.4886	-0.0034	0.001016	0.001396	135274	0.5055	-0.0013	0.0003261	2.551e-05	1109030	1.30997e-06	0.00405042	0.729641
js23	1	rs2582900	11	28491489	A	0.509	-0.0034	0.001016	0.001235	135273	0.5122	-0.0013	0.0003261	2.551e-05	1109030	1.30997e-06	0.00405042	0.733691
js23	1	rs868607	11	28494506	A	0.4905	0.0034	0.001016	0.001396	135274	0.4876	0.0013	0.0003261	2.551e-05	1109030	1.30997e-06	0.00405042	0.737742
js23	1	rs2128956	11	28204752	A	0.4694	0.0017	0.001016	0.1123	135277	0.4518	0.0016	0.0003261	1.565e-07	1109040	1.46073e-06	0.00364756	0.741389
js23	1	rs6484357	11	28258277	T	0.5397	-0.0017	0.001016	0.107	135277	0.5507	-0.0016	0.0003261	1.565e-07	1109050	1.46073e-06	0.00364756	0.745037
js23	1	rs10767705	11	28264341	A	0.5396	-0.0017	0.001016	0.107	135277	0.5507	-0.0016	0.0003261	1.565e-07	1109040	1.46073e-06	0.00364756	0.748685
js23	1	rs11030262	11	28266542	A	0.4675	0.0017	0.001016	0.107	135277	0.4516	0.0016	0.0003261	1.565e-07	1109040	1.46073e-06	0.00364756	0.752332
js23	1	rs10835294	11	28266700	A	0.4675	0.0017	0.001016	0.107	135277	0.4516	0.0016	0.0003261	1.565e-07	1109040	1.46073e-06	0.00364756	0.75598
js23	1	rs6484361	11	28271493	T	0.532	-0.0017	0.001016	0.107	135277	0.5483	-0.0016	0.0003261	1.565e-07	1109040	1.46073e-06	0.00364756	0.759627
js23	1	rs10835298	11	28275247	A	0.5325	-0.0017	0.001016	0.107	135277	0.5484	-0.0016	0.0003261	1.565e-07	1109040	1.46073e-06	0.00364756	0.763275
js23	1	rs7924896	11	28279095	A	0.5397	-0.0017	0.001016	0.1123	135277	0.5507	-0.0016	0.0003261	1.565e-07	1109040	1.46073e-06	0.00364756	0.766922
js23	1	rs1564745	11	28291555	A	0.5311	-0.0017	0.001016	0.1123	135276	0.5481	-0.0016	0.0003261	1.565e-07	1108110	1.46073e-06	0.00364756	0.77057
js23	1	rs1032091	11	28292078	A	0.5396	-0.0017	0.001016	0.09953	135277	0.5507	-0.0016	0.0003261	1.565e-07	1102700	1.46073e-06	0.00364756	0.774218
js23	1	rs4923525	11	28299015	T	0.5307	-0.0017	0.001016	0.1045	129523	0.5477	-0.0016	0.0003261	4.033e-07	1072500	1.46073e-06	0.00364756	0.777865
js23	1	rs11030267	11	28301339	T	0.5311	-0.0017	0.001016	0.1045	129523	0.5478	-0.0016	0.0003261	4.033e-07	1072500	1.46073e-06	0.00364756	0.781513
js23	1	rs10767710	11	28302466	T	0.5395	-0.0017	0.001016	0.1123	129523	0.5506	-0.0016	0.0003261	5.865e-07	1072500	1.46073e-06	0.00364756	0.78516
js23	1	rs11030204	11	28090681	T	0.4645	0.0016	0.001016	0.1387	135264	0.4461	0.0016	0.0003261	4.033e-07	1108930	1.71392e-06	0.00312802	0.788288
js23	1	rs12360577	11	28130475	A	0.4678	0.0016	0.001016	0.1264	135245	0.4502	0.0016	0.0003261	1.565e-07	1107940	1.71392e-06	0.00312802	0.791416
js23	1	rs2046372	11	28225053	A	0.4698	0.0016	0.001016	0.1206	135277	0.452	0.0016	0.0003261	1.565e-07	1109040	1.71392e-06	0.00312802	0.794544
js23	1	rs10835286	11	28225945	T	0.4694	0.0016	0.001016	0.1206	135277	0.4519	0.0016	0.0003261	1.565e-07	1109040	1.71392e-06	0.00312802	0.797672
js23	1	rs7127104	11	28237516	T	0.53	-0.0016	0.001016	0.1354	135167	0.5477	-0.0016	0.0003261	1.565e-07	1101210	1.71392e-06	0.00312802	0.8008
js23	1	rs7121923	11	28241675	T	0.5305	-0.0016	0.001016	0.1206	135244	0.5479	-0.0016	0.0003261	1.565e-07	1108780	1.71392e-06	0.00312802	0.803928
js23	1	rs7129953	11	28243448	T	0.5289	-0.0016	0.001016	0.1206	135276	0.5465	-0.0016	0.0003261	5.865e-07	1109040	1.71392e-06	0.00312802	0.807056
js23	1	rs2354426	11	28260444	T	0.4675	0.0016	0.001016	0.1206	135277	0.4515	0.0016	0.0003261	1.565e-07	1106970	1.71392e-06	0.00312802	0.810184
js23	1	rs4923531	11	28401860	A	0.5136	0.0033	0.001016	0.001517	135134	0.495	0.0013	0.0003261	2.551e-05	1109050	1.81219e-06	0.00296484	0.813149
js23	1	rs11030308	11	28403169	T	0.4863	-0.0033	0.001016	0.001712	135134	0.5049	-0.0013	0.0003261	2.551e-05	1109050	1.81219e-06	0.00296484	0.816114
js23	1	rs11512180	11	28410502	C	0.4877	-0.0033	0.001016	0.001517	135134	0.5051	-0.0013	0.0003261	2.551e-05	1109050	1.81219e-06	0.00296484	0.819079
js23	1	rs11493474	11	28412969	A	0.4846	-0.0033	0.001016	0.001858	129382	0.5014	-0.0013	0.0003261	2.551e-05	1072500	1.81219e-06	0.00296484	0.822044
js23	1	rs4545540	11	28413813	A	0.5016	-0.0033	0.001016	0.001517	135134	0.5095	-0.0013	0.0003261	3.497e-05	1109050	1.81219e-06	0.00296484	0.825009
js23	1	rs10835321	11	28414268	T	0.5122	0.0033	0.001016	0.001517	135134	0.4948	0.0013	0.0003261	2.551e-05	1109050	1.81219e-06	0.00296484	0.827973
js23	1	rs10835322	11	28414391	A	0.4877	-0.0033	0.001016	0.001517	135134	0.5052	-0.0013	0.0003261	2.551e-05	1109050	1.81219e-06	0.00296484	0.830938
js23	1	rs4923534	11	28416425	T	0.4877	-0.0033	0.001016	0.001517	135134	0.5051	-0.0013	0.0003261	2.551e-05	1109050	1.81219e-06	0.00296484	0.833903
js23	1	rs7104616	11	28420524	A	0.4978	0.0033	0.001016	0.001517	135128	0.4898	0.0013	0.0003261	3.497e-05	1109020	1.81219e-06	0.00296484	0.836868
js23	1	rs10767722	11	28421185	A	0.4877	-0.0033	0.001016	0.001517	135134	0.5052	-0.0013	0.0003261	2.551e-05	1109050	1.81219e-06	0.00296484	0.839833
js23	1	rs7931194	11	28421542	A	0.5123	0.0033	0.001016	0.001517	135134	0.4948	0.0013	0.0003261	2.551e-05	1109050	1.81219e-06	0.00296484	0.842798
js23	1	rs10835323	11	28422109	A	0.4867	-0.0033	0.001016	0.001517	135093	0.5045	-0.0013	0.0003261	3.497e-05	1108790	1.81219e-06	0.00296484	0.845762
js23	1	rs7126224	11	28439406	T	0.5176	0.0033	0.001016	0.001646	135242	0.4985	0.0013	0.0003261	3.497e-05	1108810	1.81219e-06	0.00296484	0.848727
js23	1	rs10835326	11	28445555	A	0.5147	0.0033	0.001016	0.001517	129523	0.4972	0.0013	0.0003261	2.551e-05	1072500	1.81219e-06	0.00296484	0.851692
js23	1	rs7479686	11	28454301	A	0.4888	-0.0033	0.001016	0.001712	135273	0.5057	-0.0013	0.0003261	2.551e-05	1109030	1.81219e-06	0.00296484	0.854657
js23	1	rs7947030	11	28455268	A	0.4886	-0.0033	0.001016	0.001577	135273	0.5055	-0.0013	0.0003261	2.551e-05	1109030	1.81219e-06	0.00296484	0.857622
js23	1	rs7945266	11	28459977	A	0.4885	-0.0033	0.001016	0.001577	135261	0.5055	-0.0013	0.0003261	2.551e-05	1108980	1.81219e-06	0.00296484	0.860587
js23	1	rs10767724	11	28462564	T	0.489	-0.0033	0.001016	0.001577	135273	0.5055	-0.0013	0.0003261	2.551e-05	1109020	1.81219e-06	0.00296484	0.863551
js23	1	rs10835335	11	28462815	A	0.5117	0.0033	0.001016	0.001577	135273	0.4952	0.0013	0.0003261	2.551e-05	1109010	1.81219e-06	0.00296484	0.866516
js23	1	rs7111851	11	28464705	A	0.491	-0.0033	0.001016	0.00118	135275	0.5064	-0.0013	0.0003261	3.497e-05	1109050	1.81219e-06	0.00296484	0.869481
[truncated: 2,101 more rows]
