# Supplementary material for: Differential and shared genetic effects on kidney function between diabetic and non-diabetic individuals
Source: Commun Biol. 2022 Jun 13;5:580. doi: 10.1038/s42003-022-03448-z (PMC9192715; doi:10.1038/s42003-022-03448-z)
Supplement: Supplementary file 16 — Supplementary Data 13 [file 42003_2022_3448_MOESM16_ESM.xlsx]

## Sheet: SD13 Functional annotation
Supplementary Data 13. Annotation of 99% credible set variants with CADD>= 15 residing within gene at 32 novel eGFR loci. For the 99% credible variants at 34 independent signals, the table shows their results for the Combined Annotation-Dependent Depletion (CADD) PHRED-Score (CADD> 15) and their annotation. Besides the CADD PHRED score threshold of ≥15, the table is restricted to variants located…
locus id.signal	RSID	MarkerName	#Chrom	Pos	Ref	Alt	Type	Consequence	ConsScore	ConsDetail	oAA	nAA	GeneID	FeatureID	GeneName	protPos	PHRED
js11.1	rs2289342	4:41672759:C_T	4	41672759	C	T	SNV	INTRONIC	2	intron	NA	NA	ENSG00000064042	ENST00000313860	LIMCH1	NA	21.1
js11.1	rs4608840	4:41749938:C_T	4	41749938	C	T	SNV	INTRONIC	2	intron	NA	NA	ENSG00000109132	ENST00000226382	PHOX2B	NA	17.1
js12.1	rs17804499	4:74442349:C_G	4	74442349	G	C	SNV	NON_SYNONYMOUS	7	missense	A	G	ENSG00000169435	ENST00000342081	RASSF6	306	19.64
js13.1	rs12499227	4:106120781:C_G	4	106120781	G	C	SNV	INTRONIC	2	intron	NA	NA	ENSG00000168769	ENST00000540549	TET2	NA	15.39
js14.1	rs75617745	5:107460593:A_G	5	107460593	A	G	SNV	INTRONIC	2	intron	NA	NA	ENSG00000145743	ENST00000542267	FBXL17	NA	18.16
js14.1	rs6889772	5:107465104:A_T	5	107465104	T	A	SNV	INTRONIC	2	intron	NA	NA	ENSG00000145743	ENST00000542267	FBXL17	NA	17.09
js14.1	rs17386492	5:107604204:A_C	5	107604204	A	C	SNV	INTRONIC	2	intron	NA	NA	ENSG00000145743	ENST00000542267	FBXL17	NA	16.04
js14.1	rs58131807	5:107637794:A_G	5	107637794	A	G	SNV	INTRONIC	2	intron	NA	NA	ENSG00000145743	ENST00000542267	FBXL17	NA	20.9
js15.1	rs1013869	7:70038052:A_T	7	70038052	A	T	SNV	INTRONIC	2	intron	NA	NA	ENSG00000158321	ENST00000342771	AUTS2	NA	16.83
js15.1	rs1013870	7:70037996:C_T	7	70037996	C	T	SNV	INTRONIC	2	intron	NA	NA	ENSG00000158321	ENST00000342771	AUTS2	NA	17.34
js15.1	rs3750170	7:70233139:A_G	7	70233139	G	A	SNV	INTRONIC	2	intron	NA	NA	ENSG00000158321	ENST00000342771	AUTS2	NA	15.33
js15.1	rs4466287	7:70170004:C_T	7	70170004	T	C	SNV	INTRONIC	2	intron	NA	NA	ENSG00000158321	ENST00000342771	AUTS2	NA	19.2
js15.1	rs62455825	7:70040003:C_T	7	70040003	C	T	SNV	INTRONIC	2	intron	NA	NA	ENSG00000158321	ENST00000342771	AUTS2	NA	15.92
js19.1	rs1687704	10:17010732:A_T	10	17010732	T	A	SNV	INTRONIC	2	intron	NA	NA	ENSG00000107611	ENST00000377833	CUBN	NA	16.31
js19.1	rs17139626	10:17066022:C_G	10	17066022	C	G	SNV	INTRONIC	2	intron	NA	NA	ENSG00000107611	ENST00000377833	CUBN	NA	16.97
js19.1	rs1801230	10:16877110:A_G	10	16877110	G	A	SNV	NON_SYNONYMOUS	7	missense	T	I	ENSG00000107611	ENST00000377833	CUBN	3422	15.52
js19.1	rs1801231	10:17024503:A_G	10	17024503	G	A	SNV	NON_SYNONYMOUS	7	missense	P	S	ENSG00000107611	ENST00000377833	CUBN	1559	15.85
js19.1	rs1801232	10:16870912:G_T	10	16870912	G	T	SNV	NON_SYNONYMOUS	7	missense	N	K	ENSG00000107611	ENST00000377833	CUBN	3552	18.73
js19.1	rs1801239	10:16919052:C_T	10	16919052	T	C	SNV	NON_SYNONYMOUS	7	missense	I	V	ENSG00000107611	ENST00000377833	CUBN	2984	15.42
js19.1	rs1801240	10:16918997:C_T	10	16918997	T	C	SNV	NON_SYNONYMOUS	7	missense	E	G	ENSG00000107611	ENST00000377833	CUBN	3002	16.88
js19.1	rs45551835	10:16932384:A_G	10	16932384	G	A	SNV	NON_SYNONYMOUS	7	missense	A	V	ENSG00000107611	ENST00000377833	CUBN	2914	28
js19.1	rs45569534	10:16930419:C_G	10	16930419	C	G	SNV	NON_SYNONYMOUS	7	missense	E	Q	ENSG00000107611	ENST00000377833	CUBN	2968	22.9
js19.1	rs45586333	10:17029438:A_C	10	17029438	C	A	SNV	INTRONIC	2	intron	NA	NA	ENSG00000107611	ENST00000377833	CUBN	NA	15.96
js19.1	rs4748309	10:16723139:A_T	10	16723139	T	A	SNV	INTRONIC	2	intron	NA	NA	ENSG00000148484	ENST00000377921	RSU1	NA	16
js19.1	rs56036069	10:16645016:C_T	10	16645016	T	C	SNV	INTRONIC	2	intron	NA	NA	ENSG00000148484	ENST00000377921	RSU1	NA	19.03
js19.1	rs62619939	10:16967586:C_G	10	16967586	C	G	SNV	NON_SYNONYMOUS	7	missense	L	F	ENSG00000107611	ENST00000377833	CUBN	2153	23.2
js2.1	rs72838149	10:101609573:C_T	10	101609573	T	C	SNV	INTRONIC	2	intron	NA	NA	ENSG00000023839	ENST00000370449	ABCC2	NA	17.41
js2.1	rs72838150	10:101609662:A_G	10	101609662	G	A	SNV	INTRONIC	2	intron	NA	NA	ENSG00000023839	ENST00000370449	ABCC2	NA	17.36
js2.1	rs8187710	10:101611294:A_G	10	101611294	G	A	SNV	NON_SYNONYMOUS	7	missense	C	Y	ENSG00000023839	ENST00000370449	ABCC2	1515	17.7
js20.1	rs12780619	10:28167349:A_T	10	28167349	T	A	SNV	INTRONIC	2	intron	NA	NA	ENSG00000169126	ENST00000305242	ARMC4	NA	18.35
js20.1	rs7907500	10:28197289:C_G	10	28197289	G	C	SNV	INTRONIC	2	intron	NA	NA	ENSG00000169126	ENST00000305242	ARMC4	NA	20.1
js20.1	rs6481490	10:28197441:C_G	10	28197441	C	G	SNV	INTRONIC	2	intron	NA	NA	ENSG00000169126	ENST00000305242	ARMC4	NA	17.72
js20.1	rs11594736	10:28244438:A_G	10	28244438	G	A	SNV	INTRONIC	2	intron	NA	NA	ENSG00000169126	ENST00000305242	ARMC4	NA	15.06
js21.1	rs1935	10:64927823:C_G	10	64927823	C	G	SNV	NON_SYNONYMOUS	7	missense	E	D	ENSG00000171988	ENST00000399262	JMJD1C	2535	17.59
js21.1	rs10761731	10:65027610:A_T	10	65027610	A	T	SNV	INTRONIC	2	intron	NA	NA	ENSG00000171988	ENST00000399262	JMJD1C	NA	15.64
js21.1	rs10509186	10:65207018:C_T	10	65207018	C	T	SNV	INTRONIC	2	intron	NA	NA	ENSG00000171988	ENST00000399262	JMJD1C	NA	16.57
js21.1	rs34576511	10:65327084:C_T	10	65327084	C	T	SNV	INTRONIC	2	intron	NA	NA	ENSG00000165476	ENST00000373758	REEP3	NA	15.44
js21.1	rs12768534	10:65340897:A_G	10	65340897	G	A	SNV	INTRONIC	2	intron	NA	NA	ENSG00000165476	ENST00000373758	REEP3	NA	16.06
js22.1	rs2025626	10:99952220:A_G	10	99952220	A	G	SNV	INTRONIC	2	intron	NA	NA	ENSG00000166024	ENST00000298999	R3HCC1L	NA	15.31
js22.1	rs1983864	10:100017453:G_T	10	100017453	T	G	SNV	NON_SYNONYMOUS	7	missense	D	A	ENSG00000138131	ENST00000260702	LOXL4	405	27.8
js23.1	rs11030197	11:28070980:C_G	11	28070980	G	C	SNV	INTRONIC	2	intron	NA	NA	ENSG00000121621	ENST00000263181	KIF18A	NA	16.62
js25.1	rs10744	12:89741904:A_T	12	89741904	T	A	SNV	3PRIME_UTR	2	3_prime_UTR	NA	NA	ENSG00000139318	ENST00000279488	DUSP6	NA	19.45
js25.1	rs704074	12:89742731:C_T	12	89742731	T	C	SNV	3PRIME_UTR	2	3_prime_UTR	NA	NA	ENSG00000139318	ENST00000279488	DUSP6	NA	17.54
js25.1	rs769701	12:89743589:A_G	12	89743589	G	A	SNV	INTRONIC	2	intron	NA	NA	ENSG00000139318	ENST00000279488	DUSP6	NA	18.08
js25.1	rs769700	12:89743614:A_G	12	89743614	A	G	SNV	INTRONIC	2	intron	NA	NA	ENSG00000139318	ENST00000279488	DUSP6	NA	18.78
js25.1	rs770087	12:89744773:A_C	12	89744773	A	C	SNV	NON_SYNONYMOUS	7	missense	S	A	ENSG00000139318	ENST00000279488	DUSP6	144	22.9
js26.1	rs634884	13:32448874:A_G	13	32448874	A	G	SNV	INTRONIC	2	intron,non_coding	NA	NA	ENSG00000229715	ENST00000428783	EEF1DP3	NA	18.33
js27.1	rs2995991	13:41151134:A_G	13	41151134	A	G	SNV	INTRONIC	2	intron	NA	NA	ENSG00000150907	ENST00000379561	FOXO1	NA	18.86
js27.1	rs13508	13:41323397:C_T	13	41323397	C	T	SNV	NON_SYNONYMOUS	7	missense	D	N	ENSG00000102738	ENST00000323563	MRPS31	279	27.3
js27.1	rs9315790	13:41437824:G_T	13	41437824	T	G	SNV	INTRONIC	2	intron,non_coding	NA	NA	ENSG00000168852	ENST00000458118	TPTE2P5	NA	16.54
js27.1	rs77750044	13:41495856:A_C	13	41495856	A	C	SNV	NONCODING_CHANGE	5	non_coding_exon	NA	NA	ENSG00000168852	ENST00000379515	TPTE2P5	NA	15.14
js27.1	rs77750044	13:41495856:A_C	13	41495856	A	C	SNV	NONCODING_CHANGE	5	non_coding_exon	NA	NA	ENSG00000239827	ENST00000304932	SUGT1P3	NA	15.14
js27.1	rs34905611	13:41515118:C_T	13	41515118	C	T	SNV	NON_SYNONYMOUS	7	missense	E	K	ENSG00000120690	ENST00000239882	ELF1	399	22.4
js27.1	rs1056820	13:41515286:A_T	13	41515286	T	A	SNV	NON_SYNONYMOUS	7	missense	T	S	ENSG00000120690	ENST00000239882	ELF1	343	17.94
js27.1	rs7799	13:41533052:C_T	13	41533052	T	C	SNV	NON_SYNONYMOUS	7	missense	N	S	ENSG00000120690	ENST00000239882	ELF1	58	15.58
js27.1	rs9532696	13:41579113:A_G	13	41579113	A	G	SNV	INTRONIC	2	intron	NA	NA	ENSG00000120690	ENST00000239882	ELF1	NA	17.48
js28.1	rs2295680	14:23374435:A_G	14	23374435	G	A	SNV	SYNONYMOUS	5	synonymous	I	I	ENSG00000100461	ENST00000359890	RBM23	198	15.14
js28.1	rs117406356	14:23536833:C_G	14	23536833	C	G	SNV	INTRONIC	2	intron	NA	NA	ENSG00000100813	ENST00000262710	ACIN1	NA	18.77
js29.1	rs1051533	14:69259662:A_C	14	69259662	C	A	SNV	5PRIME_UTR	3	5_prime_UTR	NA	NA	ENSG00000185650	ENST00000439696	ZFP36L1	NA	18.66
js29.1	rs57786342	14:69260028:A_G	14	69260028	G	A	SNV	UPSTREAM	1	upstream	NA	NA	ENSG00000185650	ENST00000439696	ZFP36L1	NA	15.92
js30.1	rs2898160	21:30487496:A_G	21	30487496	A	G	SNV	INTRONIC	2	intron	NA	NA	ENSG00000156265	ENST00000399947	MAP3K7CL	NA	16.33
js30.1	rs2832203	21:30502664:C_T	21	30502664	C	T	SNV	INTRONIC	2	intron	NA	NA	ENSG00000156265	ENST00000399947	MAP3K7CL	NA	16.01
js4.1	rs1697406	1:21904267:A_G	1	21904267	A	G	SNV	3PRIME_UTR	2	3_prime_UTR	NA	NA	ENSG00000162551	ENST00000374840	ALPL	NA	16.61
js4.1	rs16825746	1:21958909:A_G	1	21958909	G	A	SNV	INTRONIC	2	intron	NA	NA	ENSG00000076864	ENST00000290101	RAP1GAP	NA	15.62
js32.1	rs117395618	17:7111356:A_G	17	7111356	A	G	SNV	INTRONIC	2	intron	NA	NA	ENSG00000132535	ENST00000399510	DLG4	NA	16.89
js32.1	rs117643180	17:7185779:A_C	17	7185779	C	A	SNV	INTRONIC	2	intron	NA	NA	ENSG00000181856	ENST00000317370	SLC2A4	NA	15.26
js32.1	rs118077107	17:7221197:C_T	17	7221197	C	T	SNV	NON_SYNONYMOUS	7	missense	R	Q	ENSG00000215041	ENST00000399464	NEURL4	1372	24.7
js32.1	rs17856697	17:7348625:A_G	17	7348625	A	G	SNV	NON_SYNONYMOUS	7	missense	E	G	ENSG00000170175	ENST00000306071	CHRNB1	32	26.7
js32.1	rs34809908	17:7367829:A_G	17	7367829	G	A	SNV	INTRONIC	2	intron	NA	NA	ENSG00000174282	ENST00000311403	ZBTB4	NA	15.06
js32.1	rs61759532	17:7240391:C_T	17	7240391	C	T	SNV	INTRONIC	2	intron	NA	NA	ENSG00000072818	ENST00000158762	ACAP1	NA	18.23
js32.1	rs72839768	17:7129898:A_G	17	7129898	G	A	SNV	NON_SYNONYMOUS	7	missense	T	I	ENSG00000004975	ENST00000005340	DVL2	535	25.6
js32.1	rs72839779	17:7152176:A_T	17	7152176	A	T	SNV	INTRONIC	2	intron	NA	NA	ENSG00000175826	ENST00000573600	CTDNEP1	NA	21.8
