# Supplementary material for: Differential and shared genetic effects on kidney function between diabetic and non-diabetic individuals
Source: Commun Biol. 2022 Jun 13;5:580. doi: 10.1038/s42003-022-03448-z (PMC9192715; doi:10.1038/s42003-022-03448-z)
Supplement: Supplementary file 17 — Supplementary Data 14 [file 42003_2022_3448_MOESM17_ESM.xlsx]

## Sheet: SD14 NEPTUNE
Supplementary Data 14. Significant eQTLs in NEPTUNE glomerular or tubulo-interstitial tissue for the 99% credible set variants at novel eGFR loci. Among the 99% credible set variants, the table shows significant (FDR<5%) eQTLs for the respective genes in glomerular or tubulo-interstitial tissue provided by the NEPTUNE study. Abbreviations: REF: Reference allele (from NEPTUNE), ALT: Alternative al…
region_id	signal_id	rsid	cpaid	ENTREZ_ID	CHROM	POS	SNP	REF	ALT	BETA	SE	T_STAT	P	FDR.bh	Gene	tissue
js22	1	rs11189523	10:100011077:A_T	6425	10	100011077	10:100011077_T/A	T	A	-0.495	0.11	-4.5	1.9e-05	0.048	SFRP5	glomerular
js22	1	rs4277045	10:99876894:A_G	6425	10	99876894	10:99876894_A/G	A	G	-0.511	0.108	-4.72	7.93e-06	0.0243	SFRP5	glomerular
js22	1	rs7084747	10:99877468:A_G	6425	10	99877468	10:99877468_G/A	G	A	-0.511	0.108	-4.72	7.93e-06	0.0243	SFRP5	glomerular
js22	1	rs4604804	10:99878997:A_G	6425	10	99878997	10:99878997_G/A	G	A	-0.518	0.107	-4.82	5.27e-06	0.0174	SFRP5	glomerular
js22	1	rs884811	10:99923763:C_G	6425	10	99923763	10:99923763_C/G	C	G	-0.483	0.106	-4.54	1.63e-05	0.0428	SFRP5	glomerular
js9	1	rs1231	3:171031233:A_T	23043	3	171031233	3:171031233_A/T	A	T	0.74	0.121	6.12	1.99e-08	0.000143	TNIK	glomerular
js9	1	rs16856124	3:171006793:A_G	23043	3	171006793	3:171006793_G/A	G	A	0.791	0.151	5.25	9.07e-07	0.004	TNIK	glomerular
js9	1	rs35555642	3:170623897:A_G	6514	3	170623897	3:170623897_G/A	G	A	-0.35	0.0768	-4.56	1.15e-05	0.0126	SLC2A2	tubulointerstitial
js9	1	rs61794367	3:171009719:A_G	23043	3	171009719	3:171009719_G/A	G	A	0.87	0.11	7.93	4.08e-12	1.54e-07	TNIK	glomerular
js13	1	rs9884482	4:106081636:C_T	54790	4	106081636	4:106081636_T/C	T	C	-0.373	0.0746	-5.01	1.73e-06	0.00262	TET2	tubulointerstitial
js13	1	rs28493806	4:106106709:A_G	54790	4	106106709	4:106106709_A/G	A	G	-0.293	0.0711	-4.12	6.61e-05	0.0483	TET2	tubulointerstitial
js13	1	rs2285720	4:106083776:C_T	54790	4	106083776	4:106083776_C/T	C	T	-0.376	0.0742	-5.06	1.36e-06	0.00213	TET2	tubulointerstitial
js13	1	rs12643257	4:106076749:A_G	54790	4	106076749	4:106076749_A/G	A	G	-0.377	0.0737	-5.11	1.08e-06	0.00177	TET2	tubulointerstitial
js13	1	rs10014102	4:106088051:A_T	54790	4	106088051	4:106088051_T/A	T	A	-0.376	0.0742	-5.06	1.36e-06	0.00213	TET2	tubulointerstitial
js13	1	rs17583558	4:106102406:C_G	54790	4	106102406	4:106102406_G/C	G	C	-0.314	0.0709	-4.43	1.96e-05	0.0187	TET2	tubulointerstitial
js13	1	rs974801	4:106071064:A_G	54790	4	106071064	4:106071064_A/G	A	G	-0.28	0.0662	-4.22	4.5e-05	0.036	TET2	tubulointerstitial
js13	1	rs12645165	4:106087217:C_T	54790	4	106087217	4:106087217_T/C	T	C	-0.394	0.0737	-5.35	3.78e-07	0.000717	TET2	tubulointerstitial
js3	1	rs7319272	13:25253172:C_T	479	13	25253172	13:25253172_C/T	C	T	0.458	0.11	4.16	5.72e-05	0.0432	ATP12A	tubulointerstitial
js30	1	rs2832166	21:30462395:C_G	10694	21	30462395	21:30462395_G/C	G	C	-0.461	0.11	-4.18	5.31e-05	0.0409	CCT8	tubulointerstitial
js30	1	rs8127221	21:30509030:C_T	29104	21	30509030	21:30509030_C/T	C	T	-0.584	0.133	-4.39	2.34e-05	0.0215	N6AMT1	tubulointerstitial
js30	1	rs2853827	21:30443596:C_T	10694	21	30443596	21:30443596_T/C	T	C	-0.473	0.111	-4.25	4.05e-05	0.0332	CCT8	tubulointerstitial
js30	1	rs2853827	21:30443596:C_T	29104	21	30443596	21:30443596_T/C	T	C	0.485	0.117	4.14	6.22e-05	0.0461	N6AMT1	tubulointerstitial
js30	1	rs2012645	21:30445961:A_G	10694	21	30445961	21:30445961_G/A	G	A	-0.473	0.111	-4.25	4.05e-05	0.0332	CCT8	tubulointerstitial
js30	1	rs2012645	21:30445961:A_G	29104	21	30445961	21:30445961_G/A	G	A	0.485	0.117	4.14	6.22e-05	0.0461	N6AMT1	tubulointerstitial
js30	1	rs2692625	21:30446360:C_G	10694	21	30446360	21:30446360_C/G	C	G	-0.474	0.112	-4.23	4.41e-05	0.0354	CCT8	tubulointerstitial
js30	1	rs2692625	21:30446360:C_G	29104	21	30446360	21:30446360_C/G	C	G	0.497	0.118	4.22	4.44e-05	0.0356	N6AMT1	tubulointerstitial
js30	1	rs1543652	21:30448000:C_G	10694	21	30448000	21:30448000_G/C	G	C	-0.473	0.111	-4.25	4.05e-05	0.0332	CCT8	tubulointerstitial
js30	1	rs1543652	21:30448000:C_G	29104	21	30448000	21:30448000_G/C	G	C	0.485	0.117	4.14	6.22e-05	0.0461	N6AMT1	tubulointerstitial
js30	1	rs1888440	21:30454484:C_T	29104	21	30454484	21:30454484_C/T	C	T	0.488	0.116	4.19	5.03e-05	0.0393	N6AMT1	tubulointerstitial
js9	1	rs6770214	3:171006768:A_G	23043	3	171006768	3:171006768_A/G	A	G	0.791	0.151	5.25	9.07e-07	0.004	TNIK	glomerular
js30	1	rs7284006	21:30475186:A_T	10694	21	30475186	21:30475186_T/A	T	A	-0.457	0.11	-4.14	6.19e-05	0.046	CCT8	tubulointerstitial
js9	1	rs68189323	3:170625838:A_G	6514	3	170625838	3:170625838_G/A	G	A	-0.359	0.0687	-5.22	6.8e-07	0.00119	SLC2A2	tubulointerstitial
js30	1	rs9983651	21:30491227:A_T	29104	21	30491227	21:30491227_T/A	T	A	-0.444	0.105	-4.23	4.26e-05	0.0345	N6AMT1	tubulointerstitial
js30	1	rs55671430	21:30492421:C_G	29104	21	30492421	21:30492421_G/C	G	C	-0.454	0.106	-4.29	3.44e-05	0.0292	N6AMT1	tubulointerstitial
js30	1	rs2832194	21:30494250:C_T	29104	21	30494250	21:30494250_T/C	T	C	-0.444	0.105	-4.23	4.26e-05	0.0345	N6AMT1	tubulointerstitial
js30	1	rs7277028	21:30494604:C_T	29104	21	30494604	21:30494604_T/C	T	C	-0.453	0.106	-4.27	3.75e-05	0.0313	N6AMT1	tubulointerstitial
js30	1	rs2832197	21:30497790:C_T	29104	21	30497790	21:30497790_T/C	T	C	-0.438	0.105	-4.15	5.92e-05	0.0444	N6AMT1	tubulointerstitial
js30	1	rs7283853	21:30498515:A_G	29104	21	30498515	21:30498515_G/A	G	A	-0.438	0.105	-4.15	5.92e-05	0.0444	N6AMT1	tubulointerstitial
js30	1	rs57721945	21:30498744:C_T	29104	21	30498744	21:30498744_T/C	T	C	-0.438	0.105	-4.15	5.92e-05	0.0444	N6AMT1	tubulointerstitial
js30	1	rs2832200	21:30499165:A_G	29104	21	30499165	21:30499165_G/A	G	A	-0.438	0.105	-4.15	5.92e-05	0.0444	N6AMT1	tubulointerstitial
js30	1	rs28633762	21:30500070:C_T	29104	21	30500070	21:30500070_C/T	C	T	-0.438	0.105	-4.15	5.92e-05	0.0444	N6AMT1	tubulointerstitial
js30	1	rs2832162	21:30461808:A_G	10694	21	30461808	21:30461808_G/A	G	A	-0.447	0.0948	-4.72	5.9e-06	0.00728	CCT8	tubulointerstitial
js30	1	rs2832201	21:30499841:A_G	10694	21	30499841	21:30499841_A/G	A	G	0.456	0.106	4.3	3.34e-05	0.0286	CCT8	tubulointerstitial
js26	1	rs9532961	13:32537768:C_T	100507099	13	32537768	13:32537768_C/T	C	T	0.433	0.105	4.13	6.35e-05	0.0469	FRY-AS1	tubulointerstitial
js19	1	rs10795430	10:16852184:C_G	6251	10	16852184	10:16852184_C/G	C	G	0.598	0.0952	6.28	4.62e-09	1.46e-05	RSU1	tubulointerstitial
