# Supplementary material for: Differential and shared genetic effects on kidney function between diabetic and non-diabetic individuals
Source: Commun Biol. 2022 Jun 13;5:580. doi: 10.1038/s42003-022-03448-z (PMC9192715; doi:10.1038/s42003-022-03448-z)
Supplement: Supplementary file 18 — Supplementary Data 15 [file 42003_2022_3448_MOESM18_ESM.xlsx]

## Sheet: SD15 GTEx kidney
Supplementary Data 15. Significant eQTLs in GTEx kidney tissue for the 99% credible set variants at novel eGFR loci. Among the 99% credible set variants, the table shows signficant (GTEx FDR<5%) eQTLs or sQTLs for the respective genes in kidney tissue provided by GTEx. Abbreviations: Locus_id: Locus identified ('n' for novel, 'k' for known), Signal_id: Signal identified for the respective locus, …
region_id	signal_id	Type	rs_id_dbSNP151_GRCh38p7	gene_id	variant_id	tss_distance	ma_samples	ma_count	maf	pval_nominal	slope	slope_se	pval_nominal_threshold	min_pval_nominal	pval_beta	ref	alt	num_alt_per_site	gene	tissue
js28	1	eQTL	rs1043209	ENSG00000092036.18	chr14_22904777_G_A_b38	-52384	48	57	0.390411	4.9107e-08	-0.753511	0.116598	4.93541e-06	3.6623e-08	9.76301e-05	G	A	1	HAUS4	Kidney_Cortex
js4	1	eQTL	rs10799702	ENSG00000142794.18	chr1_21495387_A_G_b38	55259	40	49	0.335616	4.48058e-06	0.747678	0.14457	6.69127e-06	8.97329e-12	4.91864e-08	A	G	1	NBPF3	Kidney_Cortex
js28	1	eQTL	rs11157927	ENSG00000092036.18	chr14_22917071_T_C_b38	-40090	48	57	0.390411	4.9107e-08	-0.753511	0.116598	4.93541e-06	3.6623e-08	9.76301e-05	T	C	1	HAUS4	Kidney_Cortex
js28	1	eQTL	rs12437151	ENSG00000092036.18	chr14_22903704_G_A_b38	-53457	50	62	0.424658	5.96491e-08	-0.698446	0.109006	4.93541e-06	3.6623e-08	9.76301e-05	G	A	1	HAUS4	Kidney_Cortex
js28	1	eQTL	rs12589539	ENSG00000092036.18	chr14_22927471_T_C_b38	-29690	50	62	0.424658	5.96491e-08	-0.698446	0.109006	4.93541e-06	3.6623e-08	9.76301e-05	T	C	1	HAUS4	Kidney_Cortex
js28	1	eQTL	rs12717427	ENSG00000092036.18	chr14_22948583_C_T_b38	-8578	51	63	0.431507	9.48398e-08	-0.658108	0.104861	4.93541e-06	3.6623e-08	9.76301e-05	C	T	1	HAUS4	Kidney_Cortex
js28	1	eQTL	rs12880925	ENSG00000092036.18	chr14_22957213_A_G_b38	52	51	65	0.445205	1.42325e-06	-0.607931	0.11046	4.93541e-06	3.6623e-08	9.76301e-05	A	G	1	HAUS4	Kidney_Cortex
js28	1	eQTL	rs1815231	ENSG00000092036.18	chr14_22946929_A_G_b38	-10232	51	63	0.431507	9.48398e-08	-0.658108	0.104861	4.93541e-06	3.6623e-08	9.76301e-05	A	G	1	HAUS4	Kidney_Cortex
js28	1	eQTL	rs1956880	ENSG00000092036.18	chr14_22924798_T_C_b38	-32363	48	57	0.390411	4.9107e-08	-0.753511	0.116598	4.93541e-06	3.6623e-08	9.76301e-05	T	C	1	HAUS4	Kidney_Cortex
js28	1	eQTL	rs1956881	ENSG00000092036.18	chr14_22924860_A_C_b38	-32301	48	57	0.390411	4.9107e-08	-0.753511	0.116598	4.93541e-06	3.6623e-08	9.76301e-05	A	C	1	HAUS4	Kidney_Cortex
js4	1	eQTL	rs1971327	ENSG00000142794.18	chr1_21472996_T_C_b38	32868	25	29	0.19863	4.20821e-10	-1.15375	0.147648	6.69127e-06	8.97329e-12	4.91864e-08	T	C	1	NBPF3	Kidney_Cortex
js28	1	eQTL	rs2008951	ENSG00000092036.18	chr14_22947043_C_G_b38	-10118	51	65	0.445205	9.19036e-08	-0.647694	0.103055	4.93541e-06	3.6623e-08	9.76301e-05	C	G	1	HAUS4	Kidney_Cortex
js28	1	eQTL	rs2145542	ENSG00000092036.18	chr14_22949827_C_T_b38	-7334	51	66	0.452055	6.8798e-08	-0.663804	0.104257	4.93541e-06	3.6623e-08	9.76301e-05	C	T	1	HAUS4	Kidney_Cortex
js28	1	eQTL	rs2273626	ENSG00000092036.18	chr14_22956973_C_A_b38	-188	51	66	0.452055	1.17184e-06	-0.622547	0.111979	4.93541e-06	3.6623e-08	9.76301e-05	C	A	1	HAUS4	Kidney_Cortex
js28	1	eQTL	rs2295680	ENSG00000092036.18	chr14_22905226_G_A_b38	-51935	50	62	0.424658	5.96491e-08	-0.698446	0.109006	4.93541e-06	3.6623e-08	9.76301e-05	G	A	1	HAUS4	Kidney_Cortex
js28	1	eQTL	rs2295682	ENSG00000092036.18	chr14_22905653_C_T_b38	-51508	50	62	0.424658	5.96491e-08	-0.698446	0.109006	4.93541e-06	3.6623e-08	9.76301e-05	C	T	1	HAUS4	Kidney_Cortex
js28	1	eQTL	rs2295683	ENSG00000092036.18	chr14_22919173_A_C_b38	-37988	48	57	0.390411	4.9107e-08	-0.753511	0.116598	4.93541e-06	3.6623e-08	9.76301e-05	A	C	1	HAUS4	Kidney_Cortex
js28	1	eQTL	rs2295687	ENSG00000092036.18	chr14_22951887_A_G_b38	-5274	51	65	0.445205	9.19036e-08	-0.647694	0.103055	4.93541e-06	3.6623e-08	9.76301e-05	A	G	1	HAUS4	Kidney_Cortex
js4	1	eQTL	rs2316504	ENSG00000142794.18	chr1_21479237_A_G_b38	39109	25	29	0.19863	4.20821e-10	-1.15375	0.147648	6.69127e-06	8.97329e-12	4.91864e-08	A	G	1	NBPF3	Kidney_Cortex
js28	1	eQTL	rs34344888	ENSG00000092036.18	chr14_22918376_A_G_b38	-38785	48	57	0.390411	4.9107e-08	-0.753511	0.116598	4.93541e-06	3.6623e-08	9.76301e-05	A	G	1	HAUS4	Kidney_Cortex
js28	1	eQTL	rs34496309	ENSG00000092036.18	chr14_22931535_G_C_b38	-25626	50	62	0.424658	5.96491e-08	-0.698446	0.109006	4.93541e-06	3.6623e-08	9.76301e-05	G	C	1	HAUS4	Kidney_Cortex
js28	1	eQTL	rs34584578	ENSG00000092036.18	chr14_22942481_C_T_b38	-14680	50	62	0.424658	5.96491e-08	-0.698446	0.109006	4.93541e-06	3.6623e-08	9.76301e-05	C	T	1	HAUS4	Kidney_Cortex
js28	1	eQTL	rs34917191	ENSG00000092036.18	chr14_22918419_T_C_b38	-38742	48	57	0.390411	4.9107e-08	-0.753511	0.116598	4.93541e-06	3.6623e-08	9.76301e-05	T	C	1	HAUS4	Kidney_Cortex
js28	1	eQTL	rs35085068	ENSG00000092036.18	chr14_22940700_C_A_b38	-16461	50	62	0.424658	5.96491e-08	-0.698446	0.109006	4.93541e-06	3.6623e-08	9.76301e-05	C	A	1	HAUS4	Kidney_Cortex
js28	1	eQTL	rs35382404	ENSG00000092036.18	chr14_22910632_G_A_b38	-46529	50	62	0.424658	5.96491e-08	-0.698446	0.109006	4.93541e-06	3.6623e-08	9.76301e-05	G	A	1	HAUS4	Kidney_Cortex
js28	1	eQTL	rs35615180	ENSG00000092036.18	chr14_22935180_T_C_b38	-21981	49	61	0.423611	5.11425e-08	-0.701708	0.108776	4.93541e-06	3.6623e-08	9.76301e-05	T	C	1	HAUS4	Kidney_Cortex
js28	1	eQTL	rs35961314	ENSG00000092036.18	chr14_22912823_A_C_b38	-44338	50	62	0.424658	5.96491e-08	-0.698446	0.109006	4.93541e-06	3.6623e-08	9.76301e-05	A	C	1	HAUS4	Kidney_Cortex
js28	1	eQTL	rs3794452	ENSG00000092036.18	chr14_22917473_T_G_b38	-39688	50	62	0.424658	5.96491e-08	-0.698446	0.109006	4.93541e-06	3.6623e-08	9.76301e-05	T	G	1	HAUS4	Kidney_Cortex
js28	1	eQTL	rs3794453	ENSG00000092036.18	chr14_22917666_A_T_b38	-39495	48	57	0.390411	4.9107e-08	-0.753511	0.116598	4.93541e-06	3.6623e-08	9.76301e-05	A	T	1	HAUS4	Kidney_Cortex
js4	1	eQTL	rs4079441	ENSG00000142794.18	chr1_21434816_G_T_b38	-5312	25	28	0.191781	2.33342e-09	-1.14658	0.156516	6.69127e-06	8.97329e-12	4.91864e-08	G	T	1	NBPF3	Kidney_Cortex
js28	1	eQTL	rs4536383	ENSG00000092036.18	chr14_22941717_T_C_b38	-15444	50	62	0.424658	5.96491e-08	-0.698446	0.109006	4.93541e-06	3.6623e-08	9.76301e-05	T	C	1	HAUS4	Kidney_Cortex
js4	1	eQTL	rs4654944	ENSG00000142794.18	chr1_21470926_T_C_b38	30798	25	29	0.19863	4.20821e-10	-1.15375	0.147648	6.69127e-06	8.97329e-12	4.91864e-08	T	C	1	NBPF3	Kidney_Cortex
js4	1	eQTL	rs4654945	ENSG00000142794.18	chr1_21475536_C_T_b38	35408	25	29	0.19863	4.20821e-10	-1.15375	0.147648	6.69127e-06	8.97329e-12	4.91864e-08	C	T	1	NBPF3	Kidney_Cortex
js4	1	eQTL	rs4654946	ENSG00000142794.18	chr1_21475629_T_C_b38	35501	25	29	0.19863	4.20821e-10	-1.15375	0.147648	6.69127e-06	8.97329e-12	4.91864e-08	T	C	1	NBPF3	Kidney_Cortex
js4	1	eQTL	rs4654947	ENSG00000142794.18	chr1_21478555_C_T_b38	38427	25	29	0.19863	4.20821e-10	-1.15375	0.147648	6.69127e-06	8.97329e-12	4.91864e-08	C	T	1	NBPF3	Kidney_Cortex
js4	1	eQTL	rs4654948	ENSG00000142794.18	chr1_21479485_G_A_b38	39357	25	29	0.19863	4.20821e-10	-1.15375	0.147648	6.69127e-06	8.97329e-12	4.91864e-08	G	A	1	NBPF3	Kidney_Cortex
js28	1	eQTL	rs4981445	ENSG00000092036.18	chr14_22907106_G_A_b38	-50055	50	62	0.424658	5.96491e-08	-0.698446	0.109006	4.93541e-06	3.6623e-08	9.76301e-05	G	A	1	HAUS4	Kidney_Cortex
js28	1	eQTL	rs4981446	ENSG00000092036.18	chr14_22912204_A_G_b38	-44957	48	57	0.390411	4.9107e-08	-0.753511	0.116598	4.93541e-06	3.6623e-08	9.76301e-05	A	G	1	HAUS4	Kidney_Cortex
js28	1	eQTL	rs4981449	ENSG00000092036.18	chr14_22919662_C_G_b38	-37499	48	57	0.390411	4.9107e-08	-0.753511	0.116598	4.93541e-06	3.6623e-08	9.76301e-05	C	G	1	HAUS4	Kidney_Cortex
js28	1	eQTL	rs4981450	ENSG00000092036.18	chr14_22920095_A_G_b38	-37066	50	62	0.424658	5.96491e-08	-0.698446	0.109006	4.93541e-06	3.6623e-08	9.76301e-05	A	G	1	HAUS4	Kidney_Cortex
js28	1	eQTL	rs4981451	ENSG00000092036.18	chr14_22941072_T_C_b38	-16089	50	62	0.424658	5.96491e-08	-0.698446	0.109006	4.93541e-06	3.6623e-08	9.76301e-05	T	C	1	HAUS4	Kidney_Cortex
js28	1	eQTL	rs4981452	ENSG00000092036.18	chr14_22941600_A_G_b38	-15561	50	62	0.424658	5.96491e-08	-0.698446	0.109006	4.93541e-06	3.6623e-08	9.76301e-05	A	G	1	HAUS4	Kidney_Cortex
js28	1	eQTL	rs4981455	ENSG00000092036.18	chr14_22953244_A_G_b38	-3917	51	65	0.445205	9.19036e-08	-0.647694	0.103055	4.93541e-06	3.6623e-08	9.76301e-05	A	G	1	HAUS4	Kidney_Cortex
js28	1	eQTL	rs4982706	ENSG00000092036.18	chr14_22912488_C_T_b38	-44673	48	57	0.390411	4.9107e-08	-0.753511	0.116598	4.93541e-06	3.6623e-08	9.76301e-05	C	T	1	HAUS4	Kidney_Cortex
js28	1	eQTL	rs4982707	ENSG00000092036.18	chr14_22921806_C_T_b38	-35355	50	62	0.424658	5.96491e-08	-0.698446	0.109006	4.93541e-06	3.6623e-08	9.76301e-05	C	T	1	HAUS4	Kidney_Cortex
js28	1	eQTL	rs4982709	ENSG00000092036.18	chr14_22925490_C_T_b38	-31671	48	57	0.390411	4.9107e-08	-0.753511	0.116598	4.93541e-06	3.6623e-08	9.76301e-05	C	T	1	HAUS4	Kidney_Cortex
js28	1	eQTL	rs4982713	ENSG00000092036.18	chr14_22934893_C_T_b38	-22268	50	62	0.424658	5.96491e-08	-0.698446	0.109006	4.93541e-06	3.6623e-08	9.76301e-05	C	T	1	HAUS4	Kidney_Cortex
js28	1	eQTL	rs4982714	ENSG00000092036.18	chr14_22944124_C_T_b38	-13037	50	62	0.424658	5.96491e-08	-0.698446	0.109006	4.93541e-06	3.6623e-08	9.76301e-05	C	T	1	HAUS4	Kidney_Cortex
js28	1	eQTL	rs4982716	ENSG00000092036.18	chr14_22949958_A_G_b38	-7203	50	63	0.431507	3.6623e-08	-0.722434	0.110371	4.93541e-06	3.6623e-08	9.76301e-05	A	G	1	HAUS4	Kidney_Cortex
js28	1	eQTL	rs57822749	ENSG00000092036.18	chr14_22940758_G_A_b38	-16403	50	62	0.424658	5.96491e-08	-0.698446	0.109006	4.93541e-06	3.6623e-08	9.76301e-05	G	A	1	HAUS4	Kidney_Cortex
js28	1	eQTL	rs61976360	ENSG00000092036.18	chr14_22949439_G_C_b38	-7722	51	65	0.445205	9.19036e-08	-0.647694	0.103055	4.93541e-06	3.6623e-08	9.76301e-05	G	C	1	HAUS4	Kidney_Cortex
js28	1	eQTL	rs61977741	ENSG00000092036.18	chr14_22931770_G_C_b38	-25391	50	62	0.424658	5.96491e-08	-0.698446	0.109006	4.93541e-06	3.6623e-08	9.76301e-05	G	C	1	HAUS4	Kidney_Cortex
js4	1	eQTL	rs6657015	ENSG00000142794.18	chr1_21475957_C_T_b38	35829	25	29	0.19863	4.20821e-10	-1.15375	0.147648	6.69127e-06	8.97329e-12	4.91864e-08	C	T	1	NBPF3	Kidney_Cortex
js4	1	eQTL	rs6669637	ENSG00000142794.18	chr1_21475960_A_G_b38	35832	25	29	0.19863	4.20821e-10	-1.15375	0.147648	6.69127e-06	8.97329e-12	4.91864e-08	A	G	1	NBPF3	Kidney_Cortex
js28	1	eQTL	rs712486	ENSG00000092036.18	chr14_22955832_T_C_b38	-1329	50	62	0.424658	5.96491e-08	-0.698446	0.109006	4.93541e-06	3.6623e-08	9.76301e-05	T	C	1	HAUS4	Kidney_Cortex
js4	1	eQTL	rs7514120	ENSG00000142794.18	chr1_21472373_A_G_b38	32245	25	29	0.19863	4.20821e-10	-1.15375	0.147648	6.69127e-06	8.97329e-12	4.91864e-08	A	G	1	NBPF3	Kidney_Cortex
js4	1	eQTL	rs7520015	ENSG00000142794.18	chr1_21473692_T_G_b38	33564	25	29	0.19863	4.20821e-10	-1.15375	0.147648	6.69127e-06	8.97329e-12	4.91864e-08	T	G	1	NBPF3	Kidney_Cortex
js4	1	eQTL	rs7527672	ENSG00000142794.18	chr1_21477241_A_G_b38	37113	25	29	0.19863	4.20821e-10	-1.15375	0.147648	6.69127e-06	8.97329e-12	4.91864e-08	A	G	1	NBPF3	Kidney_Cortex
js4	1	eQTL	rs7531217	ENSG00000142794.18	chr1_21474853_G_A_b38	34725	25	29	0.19863	4.20821e-10	-1.15375	0.147648	6.69127e-06	8.97329e-12	4.91864e-08	G	A	1	NBPF3	Kidney_Cortex
js4	1	eQTL	rs7554122	ENSG00000142794.18	chr1_21474623_C_T_b38	34495	25	29	0.19863	4.20821e-10	-1.15375	0.147648	6.69127e-06	8.97329e-12	4.91864e-08	C	T	1	NBPF3	Kidney_Cortex
js28	1	eQTL	rs8005677	ENSG00000092036.18	chr14_22907469_T_C_b38	-49692	48	57	0.390411	4.9107e-08	-0.753511	0.116598	4.93541e-06	3.6623e-08	9.76301e-05	T	C	1	HAUS4	Kidney_Cortex
js28	1	eQTL	rs8006396	ENSG00000092036.18	chr14_22911641_A_G_b38	-45520	48	57	0.390411	4.9107e-08	-0.753511	0.116598	4.93541e-06	3.6623e-08	9.76301e-05	A	G	1	HAUS4	Kidney_Cortex
js28	1	eQTL	rs8014936	ENSG00000092036.18	chr14_22905936_A_G_b38	-51225	48	57	0.390411	4.9107e-08	-0.753511	0.116598	4.93541e-06	3.6623e-08	9.76301e-05	A	G	1	HAUS4	Kidney_Cortex
js28	1	eQTL	rs8016027	ENSG00000092036.18	chr14_22950944_T_C_b38	-6217	50	62	0.424658	5.96491e-08	-0.698446	0.109006	4.93541e-06	3.6623e-08	9.76301e-05	T	C	1	HAUS4	Kidney_Cortex
js28	1	eQTL	rs8016061	ENSG00000092036.18	chr14_22906600_A_G_b38	-50561	48	57	0.390411	4.9107e-08	-0.753511	0.116598	4.93541e-06	3.6623e-08	9.76301e-05	A	G	1	HAUS4	Kidney_Cortex
js28	1	eQTL	rs8019902	ENSG00000092036.18	chr14_22906882_C_T_b38	-50279	47	56	0.388889	5.91548e-08	-0.751377	0.117224	4.93541e-06	3.6623e-08	9.76301e-05	C	T	1	HAUS4	Kidney_Cortex
js28	1	eQTL	rs9989230	ENSG00000092036.18	chr14_22912771_C_T_b38	-44390	48	57	0.390411	4.9107e-08	-0.753511	0.116598	4.93541e-06	3.6623e-08	9.76301e-05	C	T	1	HAUS4	Kidney_Cortex
js28	1	sQTL	rs1043209	ENSG00000100461.17	chr14_22904777_G_A_b38	-13025	48	57	0.390411	3.62455e-12	1.33971	0.145641	1.78191e-07	2.66377e-15	1.58179e-11	G	A	1	RBM23	Kidney_Cortex
js28	1	sQTL	rs11157927	ENSG00000100461.17	chr14_22917071_T_C_b38	-731	48	57	0.390411	3.62455e-12	1.33971	0.145641	1.78191e-07	2.66377e-15	1.58179e-11	T	C	1	RBM23	Kidney_Cortex
js28	1	sQTL	rs12437151	ENSG00000100461.17	chr14_22903704_G_A_b38	-14098	50	62	0.424658	3.81154e-15	1.40977	0.124596	1.78191e-07	2.66377e-15	1.58179e-11	G	A	1	RBM23	Kidney_Cortex
js28	1	sQTL	rs12589539	ENSG00000100461.17	chr14_22927471_T_C_b38	9669	50	62	0.424658	3.81154e-15	1.40977	0.124596	1.78191e-07	2.66377e-15	1.58179e-11	T	C	1	RBM23	Kidney_Cortex
js28	1	sQTL	rs12717427	ENSG00000100461.17	chr14_22948583_C_T_b38	30781	51	63	0.431507	1.82062e-11	1.20804	0.138491	1.78191e-07	2.66377e-15	1.58179e-11	C	T	1	RBM23	Kidney_Cortex
js28	1	sQTL	rs12880925	ENSG00000100461.17	chr14_22957213_A_G_b38	39411	51	65	0.445205	2.25251e-13	1.27784	0.127328	1.78191e-07	2.66377e-15	1.58179e-11	A	G	1	RBM23	Kidney_Cortex
js28	1	sQTL	rs1956880	ENSG00000100461.17	chr14_22924798_T_C_b38	6996	48	57	0.390411	3.62455e-12	1.33971	0.145641	1.78191e-07	2.66377e-15	1.58179e-11	T	C	1	RBM23	Kidney_Cortex
js28	1	sQTL	rs2008951	ENSG00000100461.17	chr14_22947043_C_G_b38	29241	51	65	0.445205	7.73962e-13	1.25835	0.130252	1.78191e-07	2.66377e-15	1.58179e-11	C	G	1	RBM23	Kidney_Cortex
js28	1	sQTL	rs2145542	ENSG00000100461.17	chr14_22949827_C_T_b38	32025	51	66	0.452055	4.9023e-12	1.2479	0.136994	1.78191e-07	2.66377e-15	1.58179e-11	C	T	1	RBM23	Kidney_Cortex
js28	1	sQTL	rs2273626	ENSG00000100461.17	chr14_22956973_C_A_b38	39171	51	66	0.452055	1.57748e-12	1.26789	0.134213	1.78191e-07	2.66377e-15	1.58179e-11	C	A	1	RBM23	Kidney_Cortex
js28	1	sQTL	rs2295680	ENSG00000100461.17	chr14_22905226_G_A_b38	-12576	50	62	0.424658	3.81154e-15	1.40977	0.124596	1.78191e-07	2.66377e-15	1.58179e-11	G	A	1	RBM23	Kidney_Cortex
js28	1	sQTL	rs2295682	ENSG00000100461.17	chr14_22905653_C_T_b38	-12149	50	62	0.424658	3.81154e-15	1.40977	0.124596	1.78191e-07	2.66377e-15	1.58179e-11	C	T	1	RBM23	Kidney_Cortex
js28	1	sQTL	rs2295683	ENSG00000100461.17	chr14_22919173_A_C_b38	1371	48	57	0.390411	3.62455e-12	1.33971	0.145641	1.78191e-07	2.66377e-15	1.58179e-11	A	C	1	RBM23	Kidney_Cortex
js28	1	sQTL	rs2295687	ENSG00000100461.17	chr14_22951887_A_G_b38	34085	51	65	0.445205	7.73962e-13	1.25835	0.130252	1.78191e-07	2.66377e-15	1.58179e-11	A	G	1	RBM23	Kidney_Cortex
js28	1	sQTL	rs34344888	ENSG00000100461.17	chr14_22918376_A_G_b38	574	48	57	0.390411	3.62455e-12	1.33971	0.145641	1.78191e-07	2.66377e-15	1.58179e-11	A	G	1	RBM23	Kidney_Cortex
js28	1	sQTL	rs34496309	ENSG00000100461.17	chr14_22931535_G_C_b38	13733	50	62	0.424658	3.81154e-15	1.40977	0.124596	1.78191e-07	2.66377e-15	1.58179e-11	G	C	1	RBM23	Kidney_Cortex
js28	1	sQTL	rs34584578	ENSG00000100461.17	chr14_22942481_C_T_b38	24679	50	62	0.424658	3.81154e-15	1.40977	0.124596	1.78191e-07	2.66377e-15	1.58179e-11	C	T	1	RBM23	Kidney_Cortex
js28	1	sQTL	rs34917191	ENSG00000100461.17	chr14_22918419_T_C_b38	617	48	57	0.390411	3.62455e-12	1.33971	0.145641	1.78191e-07	2.66377e-15	1.58179e-11	T	C	1	RBM23	Kidney_Cortex
js28	1	sQTL	rs35085068	ENSG00000100461.17	chr14_22940700_C_A_b38	22898	50	62	0.424658	3.81154e-15	1.40977	0.124596	1.78191e-07	2.66377e-15	1.58179e-11	C	A	1	RBM23	Kidney_Cortex
js28	1	sQTL	rs35382404	ENSG00000100461.17	chr14_22910632_G_A_b38	-7170	50	62	0.424658	3.81154e-15	1.40977	0.124596	1.78191e-07	2.66377e-15	1.58179e-11	G	A	1	RBM23	Kidney_Cortex
js28	1	sQTL	rs35615180	ENSG00000100461.17	chr14_22935180_T_C_b38	17378	49	61	0.423611	2.66377e-15	1.41375	0.123684	1.78191e-07	2.66377e-15	1.58179e-11	T	C	1	RBM23	Kidney_Cortex
js28	1	sQTL	rs35961314	ENSG00000100461.17	chr14_22912823_A_C_b38	-4979	50	62	0.424658	3.81154e-15	1.40977	0.124596	1.78191e-07	2.66377e-15	1.58179e-11	A	C	1	RBM23	Kidney_Cortex
js28	1	sQTL	rs3794452	ENSG00000100461.17	chr14_22917473_T_G_b38	-329	50	62	0.424658	3.81154e-15	1.40977	0.124596	1.78191e-07	2.66377e-15	1.58179e-11	T	G	1	RBM23	Kidney_Cortex
js28	1	sQTL	rs3794453	ENSG00000100461.17	chr14_22917666_A_T_b38	-136	48	57	0.390411	3.62455e-12	1.33971	0.145641	1.78191e-07	2.66377e-15	1.58179e-11	A	T	1	RBM23	Kidney_Cortex
js28	1	sQTL	rs4536383	ENSG00000100461.17	chr14_22941717_T_C_b38	23915	50	62	0.424658	3.81154e-15	1.40977	0.124596	1.78191e-07	2.66377e-15	1.58179e-11	T	C	1	RBM23	Kidney_Cortex
js28	1	sQTL	rs4981445	ENSG00000100461.17	chr14_22907106_G_A_b38	-10696	50	62	0.424658	3.81154e-15	1.40977	0.124596	1.78191e-07	2.66377e-15	1.58179e-11	G	A	1	RBM23	Kidney_Cortex
js28	1	sQTL	rs4981446	ENSG00000100461.17	chr14_22912204_A_G_b38	-5598	48	57	0.390411	3.62455e-12	1.33971	0.145641	1.78191e-07	2.66377e-15	1.58179e-11	A	G	1	RBM23	Kidney_Cortex
js28	1	sQTL	rs4981449	ENSG00000100461.17	chr14_22919662_C_G_b38	1860	48	57	0.390411	3.62455e-12	1.33971	0.145641	1.78191e-07	2.66377e-15	1.58179e-11	C	G	1	RBM23	Kidney_Cortex
js28	1	sQTL	rs4981450	ENSG00000100461.17	chr14_22920095_A_G_b38	2293	50	62	0.424658	3.81154e-15	1.40977	0.124596	1.78191e-07	2.66377e-15	1.58179e-11	A	G	1	RBM23	Kidney_Cortex
js28	1	sQTL	rs4981451	ENSG00000100461.17	chr14_22941072_T_C_b38	23270	50	62	0.424658	3.81154e-15	1.40977	0.124596	1.78191e-07	2.66377e-15	1.58179e-11	T	C	1	RBM23	Kidney_Cortex
js28	1	sQTL	rs4981452	ENSG00000100461.17	chr14_22941600_A_G_b38	23798	50	62	0.424658	3.81154e-15	1.40977	0.124596	1.78191e-07	2.66377e-15	1.58179e-11	A	G	1	RBM23	Kidney_Cortex
js28	1	sQTL	rs4981455	ENSG00000100461.17	chr14_22953244_A_G_b38	35442	51	65	0.445205	7.73962e-13	1.25835	0.130252	1.78191e-07	2.66377e-15	1.58179e-11	A	G	1	RBM23	Kidney_Cortex
js28	1	sQTL	rs4982706	ENSG00000100461.17	chr14_22912488_C_T_b38	-5314	48	57	0.390411	3.62455e-12	1.33971	0.145641	1.78191e-07	2.66377e-15	1.58179e-11	C	T	1	RBM23	Kidney_Cortex
js28	1	sQTL	rs4982707	ENSG00000100461.17	chr14_22921806_C_T_b38	4004	50	62	0.424658	3.81154e-15	1.40977	0.124596	1.78191e-07	2.66377e-15	1.58179e-11	C	T	1	RBM23	Kidney_Cortex
js28	1	sQTL	rs4982713	ENSG00000100461.17	chr14_22934893_C_T_b38	17091	50	62	0.424658	3.81154e-15	1.40977	0.124596	1.78191e-07	2.66377e-15	1.58179e-11	C	T	1	RBM23	Kidney_Cortex
js28	1	sQTL	rs4982714	ENSG00000100461.17	chr14_22944124_C_T_b38	26322	50	62	0.424658	3.81154e-15	1.40977	0.124596	1.78191e-07	2.66377e-15	1.58179e-11	C	T	1	RBM23	Kidney_Cortex
js28	1	sQTL	rs4982716	ENSG00000100461.17	chr14_22949958_A_G_b38	32156	50	63	0.431507	2.89765e-14	1.41035	0.13217	1.78191e-07	2.66377e-15	1.58179e-11	A	G	1	RBM23	Kidney_Cortex
js28	1	sQTL	rs61976360	ENSG00000100461.17	chr14_22949439_G_C_b38	31637	51	65	0.445205	7.73962e-13	1.25835	0.130252	1.78191e-07	2.66377e-15	1.58179e-11	G	C	1	RBM23	Kidney_Cortex
js28	1	sQTL	rs61977741	ENSG00000100461.17	chr14_22931770_G_C_b38	13968	50	62	0.424658	3.81154e-15	1.40977	0.124596	1.78191e-07	2.66377e-15	1.58179e-11	G	C	1	RBM23	Kidney_Cortex
js28	1	sQTL	rs8005677	ENSG00000100461.17	chr14_22907469_T_C_b38	-10333	48	57	0.390411	3.62455e-12	1.33971	0.145641	1.78191e-07	2.66377e-15	1.58179e-11	T	C	1	RBM23	Kidney_Cortex
js28	1	sQTL	rs8014936	ENSG00000100461.17	chr14_22905936_A_G_b38	-11866	48	57	0.390411	3.62455e-12	1.33971	0.145641	1.78191e-07	2.66377e-15	1.58179e-11	A	G	1	RBM23	Kidney_Cortex
js28	1	sQTL	rs8016061	ENSG00000100461.17	chr14_22906600_A_G_b38	-11202	48	57	0.390411	3.62455e-12	1.33971	0.145641	1.78191e-07	2.66377e-15	1.58179e-11	A	G	1	RBM23	Kidney_Cortex
js28	1	sQTL	rs9989230	ENSG00000100461.17	chr14_22912771_C_T_b38	-5031	48	57	0.390411	3.62455e-12	1.33971	0.145641	1.78191e-07	2.66377e-15	1.58179e-11	C	T	1	RBM23	Kidney_Cortex
